# Supplementary material for: Maternal Influenza A Virus Infection Restricts Fetal and Placental Growth and Adversely Affects the Fetal Thymic Transcriptome
Source: Viruses. 2020 Sep 8;12(9):1003. doi: 10.3390/v12091003 (PMC7551156; doi:10.3390/v12091003)
Supplement: Supplementary file 1 [file viruses-12-01003-s001.zip]

Archive with 10 entries (10 files):
- Supplemental Figure 1_IPA Summary of Fetal Thymus Gene Expression.pdf
- __MACOSX/._Supplemental Figure 1_IPA Summary of Fetal Thymus Gene Expression.pdf
- Supplemental Figure 2_Regulator Effects on Thymus E7.5 Flu vs Control.tif
- __MACOSX/._Supplemental Figure 2_Regulator Effects on Thymus E7.5 Flu vs Control.tif
- Supplemental Table 1_ Placenta E7.5 Flu vs control.csv
- __MACOSX/._Supplemental Table 1_ Placenta E7.5 Flu vs control.csv
- Supplemental Table 2_Placenta E12.5 vs control.csv
- __MACOSX/._Supplemental Table 2_Placenta E12.5 vs control.csv
- Supplemental Table 3_Thymus E7.5 Flu vs control.csv
- __MACOSX/._Supplemental Table 3_Thymus E7.5 Flu vs control.csv
