# Supplementary material for: Maternal Influenza A Virus Infection Restricts Fetal and Placental Growth and Adversely Affects the Fetal Thymic Transcriptome
Source: Viruses. 2020 Sep 8;12(9):1003. doi: 10.3390/v12091003 (PMC7551156; doi:10.3390/v12091003)
Supplement: Supplementary file 1 [file viruses-12-01003-s001.zip › Supplemental Table 1_ Placenta E7.5 Flu vs control.csv]

EntrezID	baseMean	log2FoldChange	lfcSE	stat	pvalue	padj	symbol	genename	refseq	unigene	chrloc	GO	entrez	pathway	1_ctrl	2_ctrl	3_ctrl	4_flu	5_flu	6_flu
16663	141.71141199533	1.221212889722	0.227760175331003	5.3618368002537	0.0000000823799515725885	0.00122877935765673	Krt13	keratin 13	NM_001313949	Mm.4646	-100117327	GO:0005198	16663	NA	13	10	16	520	66	220
16665	177.141392889805	0.979964371031979	0.210746224729455	4.64997355131749	0.0000033197759896678	0.0234006864430576	Krt15	keratin 15	NM_008469	Mm.440010	-100131758	GO:0005198	16665	NA	4	6	4	667	32	342
57349	283.940874254513	1.02680538383293	0.224317579437252	4.57746283821754	0.0000047064936530687	0.0234006864430576	Ppbp	pro-platelet basic protein	NM_023785	Mm.293614	90768517	GO:0002523	57349	04060	38	55	31	1177	299	110
17454	2479.47269626359	0.393816285625505	0.0872211009465819	4.51514921677835	0.00000632721985475244	0.0235942028383718	Mov10	Moloney leukemia virus 10	NM_001163440	Mm.1597	-104794833	GO:0000166	17454	NA	1851	2555	2181	2764	2784	2768
232086	5152.0263998428	0.677329019957206	0.154676902286217	4.37899266112704	0.0000119229146581131	0.0355684390080829	Tmem150a	transmembrane protein 150A	NM_144916	Mm.491165	72355482	GO:0003674	232086	NA	2703	5261	4009	6298	6019	6769
14073	195.854086705354	0.87413590654573	0.217840578731378	4.01273220827988	0.0000600199894402391	0.0988332236941319	Faah	fatty acid amide hydrolase	NM_010173	Mm.256025	-115996655	GO:0004040	14073	NA	71	191	109	249	253	307
193742	2452.07713946301	0.405181018362146	0.103659232344294	3.90877888248657	0.0000927638195037441	0.0988332236941319	Abhd16a	abhydrolase domain containing 16A	NM_178592	Mm.43745	35089290	GO:0003923	193742	NA	1709	2555	2226	2812	2650	2809
20410	6476.77795230151	0.417948249067242	0.106705032492332	3.9168560217371	0.0000897112906615971	0.0988332236941319	Sorbs3	sorbin and SH3 domain containing 3	NM_001271407	Mm.5068	-70180467	GO:0000122	20410	NA	4706	6619	5671	7356	6756	7817
22113	152.603318746748	0.871459988283601	0.217187303935055	4.01248126614339	0.0000600838485938162	0.0988332236941319	Phlda2	pleckstrin homology-like domain, family A, member 2	NM_009434	Mm.334344	-143501547	GO:0001890	22113	NA	60	153	77	214	222	195
252972	5767.12374795763	0.477757464617066	0.118693869189291	4.02512335203383	0.0000569454576987427	0.0988332236941319	Tpcn1	two pore channel 1	NM_145853	Mm.114054	-120534156	GO:0005216	252972	NA	4047	5608	5042	6737	5963	7228
27219	499.161135863486	0.906688944883336	0.231768250003979	3.91204983800744	0.0000915160192383256	0.0988332236941319	Sgk2	serum/glucocorticoid regulated kinase 2	NM_001291152	Mm.26462	162987480	GO:0000166	27219	NA	189	294	340	590	451	1102
381269	521.134752304123	0.79883670797455	0.199673844783368	4.0007077984662	0.0000631533019564079	0.0988332236941319	Mreg	melanoregulin	NM_001005423	Mm.422636	-72159232	GO:0005515	381269	NA	243	544	298	829	660	578
66447	2233.55597506717	0.516985214556957	0.130609480440688	3.95825182683986	0.0000755003329988336	0.0988332236941319	Mgst3	microsomal glutathione S-transferase 3	NM_025569	Mm.218286	-167372383	GO:0004364	66447	00480	1475	2248	1877	2536	2957	2344
75604	51.4598192724802	0.931242897487014	0.236329969835913	3.94043505414733	0.0000813339690311207	0.0988332236941319	Tm4sf5	transmembrane 4 superfamily member 5	NM_029360	Mm.24400	70505273	GO:0003674	75604	NA	5	35	17	108	70	75
11905	69.615832739594	0.871220120980677	0.228557911501089	3.81181344919897	0.000137950976588859	0.137178451119961	Serpinc1	serine (or cysteine) peptidase inhibitor, clade C (antithrombin), member 1	NM_080844	Mm.260770	160978605	GO:0002020	11905	04610	28	50	44	130	72	94
19736	547.060519437276	-0.717475611615339	0.189416784772688	-3.78781432952922	0.000151978351211685	0.141681817917093	Rgs4	regulator of G-protein signaling 4	NM_009062	Mm.41642	-169741476	GO:0001965	19736	NA	681	707	779	472	384	276
14181	28.0720653080568	0.824636420253076	0.220179566744259	3.74529041203401	0.000180185219575963	0.145613561250412	Fgfbp1	fibroblast growth factor binding protein 1	NM_001271616	Mm.46053	-43978857	GO:0002230	14181	NA	4	7	7	93	17	40
217203	1861.62330894545	0.417156582883684	0.111598572282898	3.73801003319476	0.000185482546510984	0.145613561250412	Tmem106a	transmembrane protein 106A	NM_144830	Mm.280559	101582241	GO:0003674	217203	NA	1331	2016	1554	2161	1967	2182
319317	253.795011682235	0.895561190813856	0.238220335763565	3.75938178385705	0.000170333739271158	0.145613561250412	Snhg11	small nucleolar RNA host gene 11	NM_175692	Mm.294494	158375637	GO:0003674	319317	NA	60	246	88	406	277	455
16439	1169.96738353264	0.561223910163046	0.15082583969706	3.7210063692686	0.000198430432998335	0.147989416930158	Itpr2	inositol 1,4,5-triphosphate receptor 2	NM_010586	Mm.7800	-146108298	GO:0001666	16439	04020	695	1286	897	1527	1418	1247
20908	2247.87955437096	0.386813801158949	0.105130094636136	3.67938222159643	0.000233799634799376	0.166064540603214	Stx3	syntaxin 3	NM_001025307	Mm.272264	-11777484	GO:0000149	20908	04130	1636	2396	1958	2415	2527	2592
17005	123.489197389103	0.664743549924765	0.18160584194047	3.66036435183988	0.000251856859915035	0.170758951022393	Ltk	leukocyte tyrosine kinase	NM_008523	Mm.1740	-119751325	GO:0000166	17005	NA	79	95	102	157	154	151
215928	85.007820663622	0.793164552580954	0.218795688846936	3.62513793923897	0.000288807257275258	0.184699288479513	BC021785	cDNA sequence BC021785	NM_001001489	Mm.31744	-39968152	GO:0005355	215928	NA	36	74	57	122	92	130
231834	1210.36348904001	0.737043605432058	0.204170286486738	3.60994549263137	0.000306261355873117	0.184699288479513	Snx8	sorting nexin 8	NM_172277	Mm.27098	-140340302	GO:0005768	231834	NA	490	1351	774	1712	1475	1534
27421	48.0449645202184	0.861329833753164	0.238962355452089	3.60445825085556	0.000312804724051329	0.184699288479513	Abcc6	ATP-binding cassette, sub-family C (CFTR/MRP), member 6	NM_018795	Mm.63514	-45976379	GO:0000166	27421	02010	10	38	22	58	68	92
69698	1190.00742385513	0.606676175427475	0.168663222035573	3.59696778056049	0.000321948344091402	0.184699288479513	Slc52a3	solute carrier protein family 52, member 3	NM_001164819	Mm.258262	151996510	GO:0005515	69698	04977	735	1105	961	1172	1456	1701
213435	84.6141725645548	0.849764519883186	0.237708561135433	3.57481664027674	0.00035047342857134	0.193617098539634	Mylk3	myosin light chain kinase 3	NM_001297612	Mm.32804	-85324928	GO:0000166	213435	04020	19	59	58	135	90	147
231147	1784.35113111748	0.568500247609588	0.161550581731835	3.51902321560975	0.00043313880332731	0.222782703118281	Sh3tc1	SH3 domain and tetratricopeptide repeats 1	NM_194344	Mm.290429	-35697179	GO:0003674	231147	NA	1199	1477	1583	2003	1881	2521
68846	601.013629260463	0.485322450826476	0.137904401697809	3.51926729568768	0.000432740478170329	0.222782703118281	Rnf208	ring finger protein 208	NM_176834	Mm.24777	25242928	GO:0004842	68846	NA	383	643	505	671	709	711
14275	2094.71646075873	0.791023784831363	0.228062123409001	3.46845751064397	0.000523455295115425	0.235111043146957	Folr1	folate receptor 1 (adult)	NM_001252552	Mm.2135	-101858330	GO:0001947	14275	04144	649	1769	1575	2593	2058	3940
171166	84.3253745462415	0.764560234458309	0.220835259556812	3.46212935376663	0.0005359195137434	0.235111043146957	Mcoln3	mucolipin 3	NM_134160	Mm.114683	146121790	GO:0005737	171166	NA	6	44	22	146	45	239
236733	544.57349253218	0.414399098202164	0.119556737870717	3.4661291833696	0.000528009518144054	0.235111043146957	Usp11	ubiquitin specific peptidase 11	NM_145628	Mm.34489	20703908	GO:0004197	236733	NA	407	537	479	666	574	608
244867	50.908695538476	-0.832589707257038	0.238492889834642	-3.49104624391239	0.000481132967998459	0.235111043146957	Arhgap20	Rho GTPase activating protein 20	NM_175535	Mm.400352	51765351	GO:0003674	244867	NA	67	125	49	33	20	22
280662	154.215878710453	0.689703201162753	0.19831788868233	3.47776595316389	0.000505611191931391	0.235111043146957	Afm	afamin	NM_145146	Mm.348786	90518948	GO:0005576	280662	NA	94	132	109	206	237	147
97761	641.151217359293	0.454379815749642	0.133590378992087	3.40129146408483	0.000670682776074239	0.28582583679781	Sgsm2	small G protein signaling modulator 2	NM_197943	Mm.245894	-74849263	GO:0005096	97761	NA	454	712	489	780	718	712
110308	70.8415795479216	0.756025426270262	0.224332046451746	3.37011781521318	0.000751360518307896	0.311313708085572	Krt5	keratin 5	NM_027011	Mm.451847	-101707069	GO:0005198	110308	NA	8	53	10	148	59	148
14231	425.963236090935	-0.458243395187811	0.136790983979639	-3.34995320492774	0.000808252137256274	0.314598624991824	Fkbp7	FK506 binding protein 7	NM_010222	Mm.24720	-76663033	GO:0000413	14231	NA	437	616	493	366	371	301
333473	7336.69268699338	0.33811813384983	0.100876622013285	3.35179873296415	0.000802883651249147	0.314598624991824	Zfp36l3	zinc finger protein 36, C3H type-like 3	NM_001009549	Mm.327378	-53772685	GO:0000288	333473	NA	5851	7005	6904	8336	7903	7987
66260	384.569355387107	0.471858183374282	0.141059993997958	3.34508863924319	0.000822562776527295	0.314598624991824	Tmem54	transmembrane protein 54	NM_001290706	Mm.25295	129105529	GO:0003674	66260	NA	274	342	355	481	437	417
15199	1067.40045203282	0.358153900578068	0.107955425928309	3.31760907335875	0.000907914588419053	0.321239314887826	Hebp1	heme binding protein 1	NM_013546	Mm.378937	-135137518	GO:0005737	15199	NA	761	1155	965	1257	1145	1151
18762	996.62197865449	0.654470640492831	0.196762928901758	3.3261887498107	0.000880422872542563	0.321239314887826	Prkcz	protein kinase C, zeta	NM_001039079	Mm.28561	-155260117	GO:0000166	18762	04062	451	1126	700	1138	1293	1321
59020	1084.18733049771	0.743370176017493	0.224608994187587	3.30961891667014	0.000934230716606279	0.321239314887826	Pdzk1	PDZ domain containing 1	NM_001146001	Mm.489677	96830064	GO:0005124	59020	NA	354	1109	737	1385	1137	1827
69836	449.333440014633	0.661818145157967	0.19969343235599	3.31417081348052	0.000919153379518154	0.321239314887826	Pla2g12b	phospholipase A2, group XIIB	NM_023530	Mm.30268	59403684	GO:0003674	69836	00564	223	496	294	616	643	448
73379	3767.08673963836	-0.364510319307211	0.110269321762328	-3.30563672181524	0.000947608598489163	0.321239314887826	Dcbld2	discoidin, CUB and LCCL domain containing 2	NM_028523	Mm.373589	58408534	GO:0005887	73379	NA	3572	5528	4173	3509	3029	3081
83768	2277.22514847369	0.522830351127718	0.158979603438736	3.28866307261356	0.00100664450190969	0.333669097566332	Dpp7	dipeptidylpeptidase 7	NM_031843	Mm.21440	-25352289	GO:0004177	83768	NA	1392	2656	1648	2908	2750	2424
735274	1611.3441734704	-0.348802077194076	0.106702144699391	-3.26893220540924	0.00107954163971526	0.350053110825931	Mir684-1	microRNA 684-1	NR_030454	NA	7753088	NA	735274	NA	1707	2061	1808	1354	1416	1366
231503	133.402050969935	0.677450821668686	0.208527689001633	3.24873317741215	0.00115920156872613	0.360214831413715	Tmem150c	transmembrane protein 150C	NM_182841	Mm.99790	-100077872	GO:0003674	231503	NA	78	137	75	188	189	137
235582	137.710501259045	0.613575606954581	0.1899332302639	3.23048055415083	0.00123582310691726	0.360214831413715	Glyctk	glycerate kinase	NM_001039586	Mm.335420	-106152859	GO:0000166	235582	00260	93	124	98	163	148	198
235623	3054.55854549812	0.316686018012321	0.0980386445728695	3.23021620088736	0.00123696640790629	0.360214831413715	Scap	SREBF chaperone	NM_001001144	Mm.288741	110333355	GO:0001666	235623	NA	2319	3086	2939	3335	3348	3327
60455	781.348436435327	0.51951776434677	0.161045891873943	3.22589889317647	0.0012557771006646	0.360214831413715	Tmem8	transmembrane protein 8 (five membrane-spanning domains)	NM_021793	Mm.304656	26113315	GO:0003674	60455	NA	457	758	721	969	802	997
667410	1212.91008207933	0.442417715142392	0.136613062961623	3.23847299483121	0.00120171397018743	0.360214831413715	Gm8615	glucosamine-6-phosphate deaminase 1 pseudogene	NR_028061	Mm.441522	-149154127	NA	667410	NA	803	1365	988	1456	1269	1440
73205	1002.48193641675	-0.445576607494827	0.137599748097379	-3.23820801749937	0.00120283072650716	0.360214831413715	3110043O21Rik	RIKEN cDNA 3110043O21 gene	NM_001081343	Mm.331544	-35191281	GO:0005515	73205	NA	1059	1266	1269	916	712	827
20541	701.83403524386	-0.61235596805247	0.190538059388493	-3.21382494404397	0.001309795007794	0.365738518652821	Slc8a1	solute carrier family 8 (sodium/calcium exchanger), member 1	NM_001112798	Mm.265834	-81373104	GO:0001666	20541	04020	617	1326	849	485	448	595
56367	547.385249351687	-0.405627882477468	0.126397389826912	-3.20914761794474	0.00133129122444779	0.365738518652821	Scoc	short coiled-coil protein	NM_001039137	Mm.246911	-83434491	GO:0003674	56367	NA	598	743	597	482	463	423
68895	520.210068018539	0.554986318864972	0.173139254722954	3.20543322051965	0.00134859335786438	0.365738518652821	Rasl11a	RAS-like, family 11, member A	NM_026864	Mm.266978	146845070	GO:0000166	68895	NA	393	365	467	660	598	615
21859	5572.91761378543	-0.531559398398505	0.166113519999193	-3.19997672917345	0.00137438683936923	0.366077751714847	Timp3	tissue inhibitor of metalloproteinase 3	NM_011595	Mm.4871	86300411	GO:0002020	21859	NA	7171	7309	6064	5117	3644	4200
110257	378817.589896571	0.722424235965502	0.230201084612041	3.13823124327587	0.00169970726199692	0.373552917918184	Hba-a2	hemoglobin alpha, adult chain 2	NM_001083955	Mm.196110	32283674	GO:0001701	110257	05143	157708	221505	349475	612131	287866	634672
11603	5055.87887035349	0.331310127589403	0.104842073975936	3.16008750137324	0.00157721763855829	0.373552917918184	Agrn	agrin	NM_021604	Mm.273098	-156165289	GO:0001932	11603	04512	3594	5610	4623	5693	5766	5213
13603	326.840203178551	0.747529116355363	0.234728196383061	3.18465837455439	0.00144924984608695	0.373552917918184	Opn3	opsin 3	NM_010098	Mm.32744	-175662420	GO:0004871	13603	NA	88	360	176	557	438	369
18933	967.672096360859	-0.537056233398996	0.171008519194887	-3.14052326707155	0.00168646310769304	0.373552917918184	Prrx1	paired related homeobox 1	NM_001025570	Mm.288642	-163245118	GO:0000122	18933	NA	873	1610	1205	897	743	601
211666	158.105864329727	0.631090773588622	0.1991597252927	3.16876704193643	0.00153087044055736	0.373552917918184	Mgst2	microsomal glutathione S-transferase 2	NM_001310482	Mm.24679	51661178	GO:0004364	211666	00480	121	126	103	223	217	154
21767	4710.37590151221	0.386866258343768	0.122017974384283	3.17056778147596	0.00152141333060936	0.373552917918184	Tex264	testis expressed gene 264	NM_001081654	Mm.22266	-106658745	GO:0003674	21767	NA	3584	4457	4366	5162	4920	5740
224912	749.367130129522	0.612199522524828	0.193908675497542	3.1571538558242	0.00159317261389758	0.373552917918184	Crb3	crumbs family member 3	NM_177638	Mm.391027	57062276	GO:0005886	224912	04530	365	744	630	772	905	1095
230837	757.972719506193	0.511990063299799	0.163581531168226	3.1298769466418	0.00174879542962514	0.373552917918184	Asap3	ArfGAP with SH3 domain, ankyrin repeat and PH domain 3	NM_001008232	Mm.77788	136206364	GO:0001726	230837	04144	544	729	593	758	857	1057
240672	602.049305736814	0.487418358629764	0.15594918890895	3.12549466938452	0.00177506287116618	0.373552917918184	Dusp5	dual specificity phosphatase 5	NM_001085390	Mm.482424	53529317	GO:0000188	240672	04010	415	557	533	861	618	635
320051	346.532326400452	0.680380906496404	0.216043387528505	3.14927901418244	0.0016367384455644	0.373552917918184	Exph5	exophilin 5	NM_176846	Mm.277540	53301669	GO:0003334	320051	NA	141	406	209	450	473	423
386463	87.9836537150675	0.744383211583631	0.237940750781859	3.12843936626086	0.00175737265697557	0.373552917918184	Cdsn	corneodesmosin	NM_001008424	Mm.426664	35552127	GO:0005576	386463	NA	30	75	29	202	61	134
67578	66.9191968062151	0.717136862506238	0.225603096884013	3.17875451361792	0.00147909300886248	0.373552917918184	Patl2	protein associated with topoisomerase II homolog 2 (yeast)	NM_026251	Mm.150462	-122120107	GO:0000290	67578	NA	34	43	55	89	73	105
71664	197.592855599961	0.735362519434632	0.235244764284331	3.12594638045092	0.00177233863777617	0.373552917918184	Mettl7b	methyltransferase like 7B	NM_027853	Mm.337232	-128958276	GO:0000179	71664	NA	22	180	84	247	237	420
74610	1038.59213014791	0.407151856403375	0.129770267540213	3.13748182939676	0.00170405836092149	0.373552917918184	Abcb8	ATP-binding cassette, sub-family B (MDR/TAP), member 8	NM_029020	Mm.283914	24394155	GO:0000166	74610	02010	787	1071	862	1089	1139	1286
76560	3254.11639160032	0.545888353999571	0.174684803029908	3.1249905231087	0.00177810788228688	0.373552917918184	Prss8	protease, serine 8 (prostasin)	NM_133351	Mm.5875	-127925716	GO:0001942	76560	NA	1668	3408	2893	3552	3929	4188
64929	682.797340837016	0.637379491767059	0.204622820595242	3.11489935439723	0.00184007683086928	0.380157841520774	Scel	sciellin	NM_022886	Mm.244003	103513340	GO:0005737	64929	NA	384	458	658	746	773	1050
72383	25.3096154449033	0.59057090896246	0.189798052909655	3.11157517112979	0.00186092088661375	0.380157841520774	Cnfn	cornifelin	NM_001081375	Mm.34382	-25367615	GO:0001533	72383	NA	3	3	2	100	39	5
80909	628.686160996216	0.473003556590233	0.152207679159874	3.10761953142591	0.00188600699065013	0.380157841520774	Gatsl2	GATS protein-like 2	NM_030719	Mm.45218	134099747	GO:0003674	80909	NA	470	623	492	835	770	589
12035	3444.70037155068	-0.466076595385644	0.151873715182852	-3.06884305045477	0.00214889453036369	0.385709956105314	Bcat1	branched chain aminotransferase 1, cytosolic	NM_001024468	Mm.4606	-144993834	GO:0003824	12035	00280	3707	5579	3355	2870	2572	2864
13003	1552.63011108218	-0.474229052774094	0.154620340130575	-3.06705477671057	0.00216179237925552	0.385709956105314	Vcan	versican	NM_001081249	Mm.158700	-89655309	GO:0001501	13003	04514	1347	2321	2071	1147	1213	1359
13195	147.150370956954	0.607096479068331	0.198035573316642	3.0655930593724	0.00217238762613201	0.385709956105314	Ddc	dopa decarboxylase	NM_001190448	Mm.12906	-11814100	GO:0003824	13195	00340	78	144	117	222	154	173
13823	991.818898764387	0.60206754524816	0.196451361816646	3.06471555951894	0.00217877102207164	0.385709956105314	Epb41l3	erythrocyte membrane protein band 4.1 like 3	NM_013813	Mm.131135	69156809	GO:0001558	13823	04530	463	1170	704	1350	1116	1215
16976	7134.28816551306	0.381330465568281	0.123875484235985	3.07833683089253	0.002081594884121	0.385709956105314	Lrpap1	low density lipoprotein receptor-related protein associated protein 1	NM_013587	Mm.277661	-35091505	GO:0005576	16976	NA	5021	7263	6681	8516	7020	8426
17777	1038.96859482444	0.643605407065492	0.210759037942248	3.05374997603591	0.00226000347510292	0.385709956105314	Mttp	microsomal triglyceride transfer protein	NM_001163457	Mm.2941	-138089854	GO:0005319	17777	04975	447	1088	790	1466	952	1539
20322	1319.16291712685	0.635368973600248	0.20838706921411	3.0489846418802	0.00229616219828155	0.385709956105314	Sord	sorbitol dehydrogenase	NM_146126	Mm.371580	122234838	GO:0003939	20322	00051	528	1422	1042	1688	1407	1897
20510	513.290610909328	0.70523209509618	0.229537170687994	3.07240911344503	0.00212338484219298	0.385709956105314	Slc1a1	solute carrier family 1 (neuronal/epithelial high affinity glutamate transporter, system Xag), member 1	NM_009199	Mm.246670	28835165	GO:0005313	20510	04974	158	577	317	608	643	806
20927	126.856852707812	0.719345201846337	0.234503751719518	3.06752108045897	0.00215842236037292	0.385709956105314	Abcc8	ATP-binding cassette, sub-family C (CFTR/MRP), member 8	NM_011510	Mm.259076	-46104522	GO:0005267	20927	02010	38	132	76	206	188	130
218756	371.444040645773	-0.581667769781953	0.190277616939774	-3.05694268793612	0.00223607025291557	0.385709956105314	Slc4a7	solute carrier family 4, sodium bicarbonate cotransporter, member 7	NM_001033270	Mm.258893	14703024	GO:0005215	218756	NA	426	653	362	310	293	223
236920	1746.83482111412	0.690766689254062	0.226864936297474	3.04483672324004	0.00232806660643738	0.385709956105314	Stard8	START domain containing 8	NM_199018	Mm.236928	99042580	GO:0003674	236920	NA	659	1935	1051	1706	2088	3101
54419	683.12744738019	0.619795413902962	0.20093645898371	3.08453436990849	0.00203871052703879	0.385709956105314	Cldn6	claudin 6	NM_018777	Mm.86421	23679364	GO:0005198	54419	04514	316	814	456	902	796	860
55994	137.862465486202	0.726642502780263	0.235578474497474	3.08450296373769	0.00203892578575149	0.385709956105314	Smad9	SMAD family member 9	NM_019483	Mm.244353	54755581	GO:0001880	55994	04350	37	134	91	246	150	178
56739	548.089700536144	0.470075724848026	0.154548230177283	3.04161182763982	0.00235315138144165	0.385709956105314	Rec8	REC8 meiotic recombination protein	NM_020002	Mm.23149	55618165	GO:0000228	56739	04114	451	550	376	631	644	631
58220	1316.64505503183	0.639940156931094	0.208645072265499	3.06712327294639	0.00216129704877502	0.385709956105314	Pard6b	par-6 family cell polarity regulator beta	NM_021409	Mm.292834	168081003	GO:0005515	58220	04144	678	1102	1128	1320	1371	2278
69590	1271.98848417521	-0.367728482133471	0.120249942844349	-3.0580345689599	0.0022279387326282	0.385709956105314	Gpx8	glutathione peroxidase 8 (putative)	NM_027127	Mm.12715	-113042762	GO:0004601	69590	00480	1272	1865	1345	1184	1036	1018
72748	104.147084252223	0.577902550905904	0.189972213962856	3.04203724771507	0.00234982815030452	0.385709956105314	Hdhd3	haloacid dehalogenase-like hydrolase domain containing 3	NM_024257	Mm.41506	-62499053	GO:0005739	72748	NA	64	97	83	117	135	129
26384	2365.98141120261	0.430584082021509	0.14223359443848	3.02730226091381	0.00246747091938178	0.400052132972812	Gnpda1	glucosamine-6-phosphate deaminase 1	NM_011937	Mm.22374	-38327536	GO:0004342	26384	00520	1563	2670	1947	2786	2392	2921
11772	4585.72188223815	0.426216337832392	0.141171354263405	3.01914180859336	0.00253491847722487	0.406568215121357	Ap2a2	adaptor-related protein complex 2, alpha 2 subunit	NM_007459	Mm.253090	141562179	GO:0005515	11772	04144	3089	4941	3933	4851	4863	5930
213522	761.278802687615	0.636772162746206	0.211645248411065	3.00867686625047	0.00262388026367727	0.416359553329896	Plekhg6	pleckstrin homology domain containing, family G (with RhoGef domain) member 6	NM_198604	Mm.333396	-125362650	GO:0003674	213522	NA	376	877	458	790	904	1190
17304	15227.3022751283	0.352253134743063	0.117704207537459	2.99269790020853	0.00276523320967434	0.434170721636869	Mfge8	milk fat globule-EGF factor 8 protein	NM_001045489	Mm.1451	-79133767	GO:0001525	17304	NA	10284	17461	13629	17457	16998	16178
218203	1954.52347297799	0.298155380881341	0.0999393930387543	2.98336193382446	0.00285100632540829	0.442975107810314	Mylip	myosin regulatory light chain interacting protein	NM_153789	Mm.212855	45389741	GO:0004842	218203	NA	1488	2010	1884	2272	2045	2058
94242	24365.6639372875	0.343152660716524	0.11526873162803	2.97697958388118	0.00291103394521315	0.447638993059787	Tinagl1	tubulointerstitial nephritis antigen-like 1	NM_001168333	Mm.15801	-130165599	GO:0005044	94242	NA	17237	25163	23556	27673	24879	28146
102545	1131.87198385023	0.505575380715368	0.17087099548314	2.95881333918521	0.00308826101200205	0.4700459311737	Cmtm7	CKLF-like MARVEL transmembrane domain containing 7	NM_001252479	Mm.35600	-114756835	GO:0002337	102545	NA	732	1014	1039	1273	1119	1606
268451	302.517486483983	0.626017859078304	0.212377650954226	2.9476635430591	0.00320185339933141	0.482412578832599	Rab11fip4	RAB11 family interacting protein 4 (class II)	NM_175543	Mm.130656	79591211	GO:0000910	268451	04144	143	301	233	369	288	488
100503605	188285.756523705	0.689800150321311	0.235423927192182	2.93003416665551	0.00338924736082294	0.482685482261956	Hbb-bs	hemoglobin, beta adult s chain	NM_001201391	Mm.288567	-103826522	GO:0004601	100503605	NA	79806	103740	170647	284104	126130	357481
100616095	686.617184764917	-0.532162028101807	0.181111544150637	-2.9383109210266	0.0033000588441083	0.482685482261956	Snhg18	small nucleolar RNA host gene 18	NR_038186	Mm.391938	-32240567	GO:0003674	100616095	NA	846	1045	685	610	560	411
11625	214.216730508339	0.682774529174333	0.233088630494403	2.92924853402803	0.00339782620256807	0.482685482261956	Ahsg	alpha-2-HS-glycoprotein	NM_001276449	Mm.197554	22892014	GO:0001503	11625	NA	20	206	91	291	261	425
15223	117.859296161645	0.598029572963458	0.20344173811532	2.93956185443357	0.00328676659785201	0.482685482261956	Foxj1	forkhead box J1	NM_008240	Mm.378938	-116330703	GO:0000122	15223	NA	57	120	95	138	152	149
320429	675.001775233411	0.594943564178651	0.202495729979216	2.93805486288385	0.0033027857125333	0.482685482261956	Trank1	tetratricopeptide repeat and ankyrin repeat containing 1	NM_001164659	Mm.270754	111311738	GO:0003674	320429	NA	481	429	596	784	690	1027
99031	440.232671363047	0.700730574250566	0.238933151375503	2.93274738233922	0.00335977140572535	0.482685482261956	Osbpl6	oxysterol binding protein-like 6	NM_001290733	Mm.240435	76406507	GO:0003674	99031	NA	80	502	219	680	578	620
20274	1024.52299095489	-0.511984521268714	0.175201794779912	-2.92225614419	0.00347505623052115	0.488999422023145	Scn9a	sodium channel, voltage-gated, type IX, alpha	NM_001290674	Mm.440889	-66480080	GO:0001518	20274	NA	1350	1149	1236	763	787	833
11409	1578.67389406884	0.274068297850711	0.093953151019437	2.9170740403801	0.00353331888626131	0.492551257079193	Acads	acyl-Coenzyme A dehydrogenase, short chain	NM_007383	Mm.18759	-115110298	GO:0000062	11409	00071	1246	1704	1446	1698	1763	1641
72446	581.051281518518	0.658382103785554	0.225966097672135	2.9136322243385	0.00357250509769823	0.49340264849321	Prr5l	proline rich 5 like	NM_001083810	Mm.24138	-101714284	GO:0001933	72446	NA	248	504	467	535	632	1094
228357	632.180358468347	0.519257510369053	0.178751643472799	2.90491041246325	0.00367358231794506	0.502707833527234	Lrp4	low density lipoprotein receptor-related protein 4	NM_001145857	Mm.275149	91457530	GO:0001822	228357	NA	355	715	496	908	697	659
11841	2969.45501168397	0.487318826713438	0.167957839134218	2.90143543894973	0.00371457313234549	0.503696116746048	Arf2	ADP-ribosylation factor 2	NM_001304574	Mm.5061	103966870	GO:0000166	11841	NA	1873	2630	2884	3045	3331	4031
68889	1619.6799091409	0.323638842365897	0.112168366627459	2.88529513352715	0.00391046879521825	0.52548245540068	Ubac2	ubiquitin associated domain containing 2	NM_026861	Mm.441151	121878605	GO:0003674	68889	NA	1314	1546	1518	1814	1712	1802
101497	3946.84829996756	0.320696572981107	0.111372140351093	2.87950444312316	0.00398300685542678	0.525756904916335	Plekhg2	pleckstrin homology domain containing, family G (with RhoGef domain) member 2	NM_001083912	Mm.235700	-28359603	GO:0005085	101497	NA	2829	4093	3863	4326	4192	4450
170761	102.212467425627	0.679427979785596	0.235925606017776	2.87983992604178	0.00397877126057912	0.525756904916335	Pdzd3	PDZ domain containing 3	NM_133226	Mm.29872	-44247311	GO:0005515	170761	NA	31	76	90	123	117	176
73102	1106.17246410382	0.655209843473246	0.227865910427436	2.87541845221248	0.00403492358449258	0.527937896370976	Slc22a23	solute carrier family 22, member 23	NM_001033167	Mm.23932	-34179157	GO:0005215	73102	NA	351	1295	728	1304	1347	1686
67454	898.635521252728	-0.378602499886892	0.13189767152104	-2.87042595612842	0.00409919188177952	0.531683009640203	Ikbip	IKBKB interacting protein	NM_026166	Mm.252843	91083038	GO:0003674	67454	NA	1007	1119	1013	790	795	684
98845	10249.0870529953	0.320818285082663	0.111928418636561	2.86628086942228	0.00415325580754201	0.534051410562901	Eps8l2	EPS8-like 2	NM_133191	Mm.27451	141339001	GO:0001726	98845	NA	8187	10188	9434	10423	11833	11393
622283	58.9041664274478	0.671307811936377	0.235347225042045	2.85241439246393	0.004338849748819	0.553147716695591	Gm6307	predicted gene 6307	NR_045331	Mm.447602	180385603	GO:0003674	622283	NA	19	27	41	55	54	152
12351	7145.92230564518	0.608516685893648	0.213693801657922	2.8476103713469	0.00440488170351162	0.555236646147469	Car4	carbonic anhydrase 4	NM_007607	Mm.1641	84957753	GO:0004089	12351	00910	3242	6199	6580	7508	7198	12148
72002	314.068523035844	0.659921965572775	0.231891445896156	2.84582280740229	0.00442968362104779	0.555236646147469	Slc39a5	solute carrier family 39 (metal ion transporter), member 5	NM_001136237	Mm.22983	-128395930	GO:0001654	72002	NA	31	308	129	440	298	691
12162	138.308263927161	0.623628955646193	0.219595071076335	2.83990415900277	0.00451270897104947	0.560929725101449	Bmp7	bone morphogenetic protein 7	NM_007557	Mm.595	-172868011	GO:0001503	12162	04060	69	153	84	188	209	134
71306	247.187324878232	-0.493621043926401	0.174011879271409	-2.8367088844348	0.00455811514079493	0.561891284628902	Mfap3l	microfibrillar-associated protein 3-like	NM_001177881	Mm.23242	60632824	GO:0003674	71306	NA	231	420	279	213	196	174
18741	219.490272494596	0.487614517632814	0.172526143395288	2.82632248096801	0.00470858345571327	0.575682219880485	Pitx2	paired-like homeodomain transcription factor 2	NM_001042502	Mm.246804	129199877	GO:0000122	18741	04350	134	209	204	297	242	236
100038347	375.804776829824	-0.570559576364529	0.203259825324587	-2.80704549191361	0.00499981803224295	0.581649384764858	Fam174b	family with sequence similarity 174, member B	NM_001162532	Mm.425464	73740306	GO:0003674	100038347	NA	389	716	376	348	261	220
17263	19328.750800056	0.551772227386058	0.196380851550532	2.8097048313495	0.00495869541816465	0.581649384764858	Meg3	maternally expressed 3	NM_144513	Mm.289645	109545397	GO:0001701	17263	NA	9010	22940	14873	25193	25809	19572
233549	114.998150790364	0.653568393994154	0.23178813893001	2.81968006219466	0.00480715521654787	0.581649384764858	Mogat2	monoacylglycerol O-acyltransferase 2	NM_177448	Mm.208030	-99219083	GO:0003846	233549	04975	13	114	45	166	117	240
68631	735.98670009605	0.668300362111761	0.237748363483917	2.81095672886501	0.00493944283498881	0.581649384764858	Cryl1	crystallin, lambda 1	NM_030004	Mm.25539	-57275033	GO:0003857	68631	00040	164	879	407	1175	978	886
70661	2154.59443475149	0.450421180664033	0.160466485942902	2.8069486162008	0.0050013218713829	0.581649384764858	Sik3	SIK family kinase 3	NM_027498	Mm.219459	46012819	GO:0000166	70661	NA	1265	2522	1790	2405	2420	2631
71908	216.594203710579	0.534451443223022	0.190529602370384	2.80508349660051	0.0050303546952713	0.581649384764858	Cldn23	claudin 23	NM_027998	Mm.37817	-35824708	GO:0003674	71908	04514	127	201	192	260	214	307
93683	1670.46315634038	-0.412778974187644	0.146613913389928	-2.81541474914346	0.00487143197253734	0.581649384764858	Glce	glucuronyl C5-epimerase	NM_033320	Mm.24411	-62057248	GO:0005794	93683	00534	1904	1950	2040	1550	1240	1350
16525	1876.42354263214	-0.460737606599659	0.165087593571155	-2.79086754269681	0.00525669797194989	0.589540653756425	Kcnk1	potassium channel, subfamily K, member 1	NM_008430	Mm.10800	125995101	GO:0005242	16525	NA	2223	2725	1878	1757	1543	1222
216150	3068.31790388382	0.301039745320944	0.107829333461783	2.79181680583826	0.00524130210061286	0.589540653756425	Cdc34	cell division cycle 34	NM_177613	Mm.21981	79682194	GO:0000166	216150	04120	2447	2997	2947	3417	3173	3425
239447	27.30792535553	0.641027979107306	0.229488444416732	2.79329088110098	0.00521747515973455	0.589540653756425	Colec10	collectin sub-family member 10	NM_173422	Mm.82400	54410773	GO:0005537	239447	NA	9	17	11	32	21	72
319625	515.863268370697	0.580600685537796	0.207823584755405	2.79371894302144	0.0052105743296151	0.589540653756425	Galm	galactose mutarotase	NM_176963	Mm.29098	80127470	GO:0003824	319625	00010	230	633	352	643	652	623
53330	604.338714735593	-0.345748333192779	0.123999024492249	-2.78831494528726	0.00529830077499916	0.589772047461847	Vamp4	vesicle-associated membrane protein 4	NM_016796	Mm.10699	162570827	GO:0000149	53330	04130	652	760	679	538	495	516
215929	52.3545530237116	0.658328944711662	0.2363822331006	2.7850187219083	0.00535246325137634	0.591387717463182	AI317395	expressed sequence AI317395	NM_144821	Mm.55513	-40001572	GO:0003674	215929	NA	24	33	43	67	52	93
19141	20655.8921328631	0.342698535378304	0.123601923728331	2.77259871886407	0.00556106491093061	0.602219123269328	Lgmn	legumain	NM_011175	Mm.17185	-102394097	GO:0003014	19141	04142	15310	22692	17925	26534	22355	19794
329828	504.812552988536	0.576865710246009	0.207932600145007	2.77429181303806	0.00553220298943157	0.602219123269328	AI464131	expressed sequence AI464131	NM_001085515	Mm.27054	-41495600	GO:0003824	329828	NA	212	533	436	677	523	675
78521	1641.03755116395	-0.263613958577309	0.0950994587090632	-2.77198169322688	0.00557161698921744	0.602219123269328	B230219D22Rik	RIKEN cDNA B230219D22 gene	NM_181278	Mm.28449	55693123	GO:0003674	78521	NA	1614	2128	1800	1459	1423	1485
18719	305.955054807603	0.61929919903679	0.224327732089729	2.76068943089513	0.00576794971350248	0.616700020763002	Pip5k1b	phosphatidylinositol-4-phosphate 5-kinase, type 1 beta	NM_008846	Mm.217214	-24294795	GO:0000166	18719	00562	109	364	207	427	399	355
217835	1964.98904588582	0.365422796018013	0.132421637233857	2.75953993358861	0.00578828123537278	0.616700020763002	Rin3	Ras and Rab interactor 3	NM_001161365	Mm.24145	102283073	GO:0005096	217835	NA	1374	2256	1656	2234	2390	1956
100040724	1022.811101073	0.538032635379804	0.197677198088243	2.7217738848141	0.00649325542130152	0.616721683793636	Mirg	miRNA containing gene	NR_028265	Mm.260543	109734980	NA	100040724	NA	592	1149	723	1417	1444	867
109901	75.0989510461026	0.648171611460178	0.238658836882168	2.71589193984129	0.00660974879847734	0.616721683793636	Cela1	chymotrypsin-like elastase family, member 1	NM_033612	Mm.2131	-100674421	GO:0000122	109901	NA	30	83	30	132	71	109
11416	781.311274228759	-0.300209416427178	0.11198733368356	-2.68074438914202	0.00734586033932727	0.616721683793636	Slc33a1	solute carrier family 33 (acetyl-CoA transporter), member 1	NM_001272035	Mm.135619	-63942323	GO:0005783	11416	00604	732	1065	890	680	662	703
114602	41.1445436205377	0.610347431204991	0.226810134456436	2.69100599348316	0.00712369150358939	0.616721683793636	Zmynd10	zinc finger, MYND domain containing 10	NM_053253	Mm.28331	107547309	GO:0003674	114602	NA	22	36	30	55	50	54
11775	128.604043098292	0.583285302359151	0.218191223592403	2.67327572922352	0.00751144828005987	0.616721683793636	Ap3b2	adaptor-related protein complex 3, beta 2 subunit	NM_021492	Mm.322894	-81460398	GO:0005623	11775	04142	70	91	124	173	126	185
11924	1311.62447354788	-0.489244933546395	0.181730081010816	-2.69215162853131	0.00709926606558583	0.616721683793636	Neurog2	neurogenin 2	NM_009718	Mm.42017	127633144	GO:0001764	11924	NA	1578	1539	1676	1133	785	1158
12069	1216.67478164458	0.59311930229003	0.216877134187354	2.73481713280871	0.0062414939706751	0.616721683793636	Bex2	brain expressed X-linked 2	NM_009749	Mm.94160	-136066564	GO:0001102	12069	NA	521	1526	759	1475	1795	1320
12287	57.3178399632388	0.605346593840405	0.22197930465045	2.72704067973203	0.0063905160062005	0.616721683793636	Cacna1b	calcium channel, voltage-dependent, N type, alpha 1B subunit	NM_001042528	Mm.4424	-24603888	GO:0000166	12287	04010	28	46	51	75	71	73
12526	42.9457525064313	0.639165406451536	0.236198350028371	2.70605364675394	0.00680880456502678	0.616721683793636	Cd8b1	CD8 antigen, beta chain 1	NM_009858	Mm.333148	71322811	GO:0002250	12526	04514	26	19	21	109	42	39
12828	199.873618322845	-0.471375796273565	0.17446431692549	-2.70184645536932	0.00689555981516059	0.616721683793636	Col4a3	collagen, type IV, alpha 3	NM_007734	Mm.389135	82586920	GO:0005178	12828	NA	225	282	226	168	132	175
13660	7670.36506337136	0.336283727905874	0.12587567216286	2.67155457546065	0.00755007940006915	0.616721683793636	Ehd1	EH-domain containing 1	NM_010119	Mm.30169	6276895	GO:0000166	13660	04144	5831	7700	7155	7989	7923	9435
140474	1371.42348721539	-0.504120124812009	0.183389977527757	-2.74889681327164	0.00597962072616538	0.616721683793636	Muc4	mucin 4	NM_080457	Mm.214599	32735885	GO:0001953	140474	NA	1690	1680	1675	1326	1087	789
14527	849.806636593735	0.651367866441486	0.23703570487672	2.7479736303029	0.00599648315908465	0.616721683793636	Gcgr	glucagon receptor	NM_008101	Mm.22329	120530726	GO:0004871	14527	04080	201	717	757	843	1149	1445
14865	585.222326514687	0.4309074404982	0.159936153849087	2.69424661108705	0.00705479452055422	0.616721683793636	Gstm4	glutathione S-transferase, mu 4	NM_001160411	Mm.31203	-108040407	GO:0004364	14865	00480	346	661	517	735	627	655
14958	6632.22135541153	-0.344018307494896	0.127655999768328	-2.69488553706229	0.00704128149342015	0.616721683793636	H1f0	H1 histone family, member 0	NM_008197	Mm.24350	79028211	GO:0000786	14958	NA	6532	8221	8267	6569	5149	5321
15130	114865.251842314	0.638537836228015	0.237915790168528	2.68388170358809	0.00727728506826684	0.616721683793636	Hbb-b2	hemoglobin, beta adult minor chain	NM_016956	Mm.288567	-103812523	GO:0005344	15130	05143	46247	61049	109721	162732	73524	230593
15182	1026.95893763924	-0.306929444082785	0.113553315969184	-2.70295447969198	0.0068726157651234	0.616721683793636	Hdac2	histone deacetylase 2	NM_008229	Mm.19806	36974543	GO:0000118	15182	04110	996	1455	1092	893	874	913
17885	71.3375178480878	0.645192804915656	0.238090120528128	2.70986802595799	0.00673099847185936	0.616721683793636	Myh8	myosin, heavy polypeptide 8, skeletal muscle, perinatal	NM_177369	Mm.340163	67277123	GO:0000146	17885	04530	43	40	34	179	82	49
18749	2354.7536994101	-0.322743235827757	0.118601673434069	-2.72123677923627	0.00650381578554253	0.616721683793636	Prkacb	protein kinase, cAMP dependent, catalytic, beta	NM_001164198	Mm.16766	-146729578	GO:0000166	18749	04010	2473	3081	2552	2184	2147	1779
18764	1968.91313143863	-0.330823484391543	0.121354579530797	-2.72608982430356	0.00640895544683714	0.616721683793636	Pkd2	polycystic kidney disease 2	NM_008861	Mm.6442	104459456	GO:0001822	18764	NA	1984	2687	2156	1842	1797	1452
20389	56.6768329040676	0.538488577530096	0.200999136565261	2.67905915782508	0.00738293488874045	0.616721683793636	Sftpc	surfactant associated protein C	NM_011359	Mm.24040	-70520941	GO:0005576	20389	NA	10	18	20	232	50	13
20563	109.840485784064	-0.566610259458385	0.206649875399821	-2.74188531864402	0.00610876654652055	0.616721683793636	Slit2	slit homolog 2 (Drosophila)	NM_001291227	Mm.289739	47983154	GO:0001656	20563	04360	91	190	153	83	82	76
211978	1497.24278764428	0.472198066706721	0.176473365410585	2.67574693556786	0.00745629222741996	0.616721683793636	Zfyve26	zinc finger, FYVE domain containing 26	NM_001008550	Mm.297919	-79232346	GO:0000724	211978	NA	938	1453	1361	1705	1400	2139
216019	698.747779509141	0.63210686024414	0.232608016483011	2.71747667944328	0.00657817909595506	0.616721683793636	Hkdc1	hexokinase domain containing 1	NM_145419	Mm.213213	-62383136	GO:0000166	216019	NA	193	837	462	984	914	866
216871	16.2100376473862	0.64328231165089	0.235155900605327	2.73555675190367	0.00622748468590864	0.616721683793636	Gltpd2	glycolipid transfer protein domain containing 2	NM_146020	Mm.22551	70519208	GO:0003674	216871	NA	5	11	9	25	19	28
231583	139.400046560546	0.62582235803979	0.233197893095207	2.68365356879227	0.00728225219207652	0.616721683793636	Slc26a1	solute carrier family 26 (sulfate transporter), member 1	NM_001310691	Mm.440571	-108669880	GO:0005254	231583	NA	59	138	93	172	120	257
26436	774040.635400276	-0.402785082057716	0.14935684292971	-2.69679697399117	0.00700099403879132	0.616721683793636	Psg16	pregnancy specific glycoprotein 16	NM_001310628	Mm.143686	17074039	NA	26436	NA	893430	857022	964586	702748	637339	585727
27376	1105.30503185095	0.501663019397537	0.185131562475839	2.70976495141399	0.00673309044645721	0.616721683793636	Slc25a10	solute carrier family 25 (mitochondrial carrier, dicarboxylate transporter), member 10	NM_013770	Mm.3991	120491836	GO:0005634	27376	04964	640	1359	763	1423	1399	1120
319901	269.530882645336	-0.507532574927879	0.185906446322292	-2.7300429058173	0.0063326083138678	0.616721683793636	Dsel	dermatan sulfate epimerase-like	NM_001081316	Mm.103468	-111858701	GO:0005575	319901	NA	276	401	336	260	214	153
381232	637.305156790365	0.590091075674641	0.220939140889635	2.67083086002135	0.00756637624927832	0.616721683793636	Mirt1	myocardial infarction associated transcript 1	NR_028427	Mm.248624	-53441211	NA	381232	NA	377	440	573	589	667	1143
56190	726.144507212692	0.473380801924042	0.174133202494116	2.71849822517356	0.00655790075819908	0.616721683793636	Rbm38	RNA binding motif protein 38	NM_019547	Mm.485782	173021901	GO:0000166	56190	NA	434	880	535	874	910	766
56199	983.042147905056	0.314482930977513	0.115355812082156	2.72619927250427	0.00640683053994571	0.616721683793636	Abcb10	ATP-binding cassette, sub-family B (MDR/TAP), member 10	NM_019552	Mm.274243	-123952458	GO:0000166	56199	02010	813	974	882	1177	1060	993
66060	3783.83917172646	0.253350409498287	0.0927993474055091	2.73008826658243	0.00633173701730722	0.616721683793636	Cystm1	cysteine-rich transmembrane module containing 1	NM_001081365	Mm.272527	36348623	GO:0003674	66060	NA	3011	4013	3586	4354	4087	3719
666060	2010.66128104193	0.500818327039691	0.185650769693172	2.6976366856297	0.00698336093445265	0.616721683793636	Frmpd1	FERM and PDZ domain containing 1	NM_001081172	Mm.24783	45184905	GO:0003674	666060	NA	1463	1492	1883	2316	1950	2875
66790	547.059766306573	0.545462200408275	0.203241461716621	2.68381360673745	0.00727876740615615	0.616721683793636	Grtp1	GH regulated TBC protein 1	NM_025768	Mm.34901	-13176868	GO:0005096	66790	NA	263	632	419	665	795	543
66857	1097.42309421298	0.61446254758131	0.229061561583922	2.68252142931535	0.00730694702871051	0.616721683793636	Plbd1	phospholipase B domain containing 1	NM_025806	Mm.3311	-136612070	GO:0003674	66857	NA	651	695	930	1137	921	2177
66901	61.4126009378721	0.629672296937692	0.231823020640688	2.71617674205725	0.00660406521255127	0.616721683793636	Proz	protein Z, vitamin K-dependent plasma glycoprotein	NM_025834	Mm.441140	13060907	GO:0004252	66901	NA	7	55	32	99	59	119
68778	1783.45913494652	0.266713034959779	0.0988691920516871	2.69763542540477	0.00698338736800183	0.616721683793636	Gucd1	guanylyl cyclase domain containing 1	NM_175133	Mm.29382	-75506813	GO:0003674	68778	NA	1333	2023	1647	1967	1920	1868
71661	38.7731685053349	0.604342628857672	0.224164159450338	2.69598240119898	0.00701813745047602	0.616721683793636	0610005C13Rik	RIKEN cDNA 0610005C13 gene	NR_038165	Mm.439894	-45567794	GO:0003674	71661	NA	6	38	9	62	36	83
71913	635.160470633971	0.300601464586825	0.11215180885517	2.68030866069235	0.00735543018135548	0.616721683793636	Tmem79	transmembrane protein 79	NM_024246	Mm.34256	-88328652	GO:0002070	71913	NA	489	648	606	716	689	670
72148	2293.92720158835	0.594572216558727	0.222396224824432	2.67348160710959	0.00750683926070321	0.616721683793636	Tdrp	testis development related protein	NM_173744	Mm.5727	-13952007	GO:0003674	72148	NA	1425	1398	2107	2326	2190	4160
74337	493.454779004045	0.631805565232364	0.235894317821473	2.67834160257527	0.00739877176029955	0.616721683793636	Palm3	paralemmin 3	NM_028877	Mm.250943	84021473	GO:0000166	74337	NA	150	439	412	483	521	960
75552	24.5830690217767	0.62990246329784	0.229407607735806	2.7457784400213	0.00603675167801479	0.616721683793636	Paqr9	progestin and adipoQ receptor family member IX	NM_198414	Mm.151485	95559816	GO:0004872	75552	NA	4	20	11	42	22	49
11764	2583.7847061086	0.407006764476169	0.152602282378014	2.66710797593422	0.00765070874312719	0.61694791526131	Ap1b1	adaptor protein complex AP-1, beta 1 subunit	NM_001243043	Mm.274816	4947520	GO:0005515	11764	04142	1704	2755	2314	2696	2679	3407
28169	3063.12497833978	0.249503367894977	0.093590940528313	2.66589230203854	0.0076784286655763	0.61694791526131	Agpat3	1-acylglycerol-3-phosphate O-acyltransferase 3	NM_053014	Mm.141230	-78271562	GO:0003841	28169	00561	2393	3482	2766	3353	3379	3093
77048	636.302986776422	-0.297017576053706	0.111441023222826	-2.66524451646338	0.00769323627236549	0.61694791526131	Cep83	centrosomal protein 83	NM_029852	Mm.296971	94688789	GO:0003674	77048	NA	638	825	711	559	576	533
16891	2002.91746319779	0.632468444932675	0.237833868836823	2.65928670304988	0.00783062953971471	0.624607862109009	Lipg	lipase, endothelial	NM_010720	Mm.299647	-74939321	GO:0004465	16891	00561	1023	860	1865	2246	1590	4251
12769	26.3863153541355	0.630500258510712	0.237779311513334	2.65161949749928	0.00801067608076412	0.624633217827515	Ccr9	chemokine (C-C motif) receptor 9	NM_001166625	Mm.440604	123767210	GO:0004871	12769	04060	14	17	13	53	40	21
16147	161.919038854712	0.62665746675146	0.23629030689609	2.65206590563631	0.00800009246122322	0.624633217827515	Ihh	Indian hedgehog	NM_001313683	Mm.439736	-74945314	GO:0001501	16147	04340	55	201	79	213	254	183
381157	158.793960726964	0.601654552337446	0.227007631244853	2.65037148327623	0.00804033104202755	0.624633217827515	Greb1l	growth regulation by estrogen in breast cancer-like	NM_001083628	Mm.261535	10325178	GO:0003674	381157	NA	55	179	118	216	188	208
67473	82.2029576757753	0.632203417383451	0.238312205435981	2.65283692132707	0.00798184240298898	0.624633217827515	Slc47a1	solute carrier family 47, member 1	NM_026183	Mm.100741	-61343399	GO:0005451	67473	NA	22	73	65	152	85	101
68170	227.864449947702	-0.384403367648737	0.144855556175513	-2.65370123036895	0.00796142840517008	0.624633217827515	B230118H07Rik	RIKEN cDNA B230118H07 gene	NM_026592	Mm.31263	-101560780	GO:0003674	68170	NA	224	310	274	202	186	184
97086	90.1447376016285	0.578555728123766	0.219142571917935	2.64008824511024	0.00828844422873109	0.640572197490948	Slc9b2	solute carrier family 9, subfamily B (NHA2, cation proton antiporter 2), member 2	NM_178877	Mm.441764	135307699	GO:0005739	97086	NA	73	66	58	142	97	101
19346	2994.49800342259	-0.234005888149606	0.0887704963055763	-2.63607727666728	0.00838706287102154	0.642367023829568	Rab6a	RAB6A, member RAS oncogene family	NM_001163663	Mm.28650	100607585	GO:0000042	19346	NA	2973	3748	3267	2770	2619	2681
233038	1975.38361577975	0.417874960054399	0.158547622977639	2.63564317273514	0.00839779898409532	0.642367023829568	Nccrp1	non-specific cytotoxic cell receptor protein 1 homolog (zebrafish)	NM_001081115	Mm.224815	-28543595	GO:0003674	233038	NA	1495	1778	1792	2836	1958	1996
13641	2619.47424112726	0.415848306125096	0.158416108470341	2.62503800996318	0.00866392948293208	0.651279134018059	Efnb1	ephrin B1	NM_010110	Mm.3374	99136060	GO:0001755	13641	04360	1563	2953	2357	2703	3191	3057
232431	2082.73189319034	0.49081597022857	0.187267729056806	2.62093192831791	0.00876897693637908	0.651279134018059	Gprc5a	G protein-coupled receptor, family C, group 5, member A	NM_181444	Mm.23575	135065661	GO:0004871	232431	NA	1139	2192	1851	1989	2984	2403
329251	257.74289782476	-0.599015790056539	0.228060932990948	-2.62656028895714	0.00862527114584889	0.651279134018059	Ppp1r12b	protein phosphatase 1, regulatory (inhibitor) subunit 12B	NM_001081307	Mm.188709	-134779722	GO:0003674	329251	04270	218	607	259	173	145	205
72333	5826.61895077205	-0.382934417842901	0.145977663035975	-2.62323981545403	0.00870979416255934	0.651279134018059	Palld	palladin, cytoskeletal associated protein	NM_001081390	Mm.29933	-61515020	GO:0001725	72333	NA	5598	9522	5788	5104	4905	4621
75623	638.453785391377	0.43591811676021	0.165870336590795	2.62806554637691	0.00858719675779425	0.651279134018059	Tex30	testis expressed 30	NM_029368	Mm.348017	-44086616	GO:0003674	75623	NA	472	504	634	700	755	747
76524	2723.14124418053	0.471893894229368	0.180067650715319	2.62064780850291	0.00877628760643805	0.651279134018059	Cln6	ceroid-lipofuscinosis, neuronal 6	NM_001033175	Mm.283636	62838786	GO:0001573	76524	NA	1524	3310	2100	3282	3578	2723
12502	26.7033336619529	0.622817142681372	0.238369821120361	2.61281876939821	0.00897989062076754	0.663023786199181	Cd3g	CD3 antigen, gamma polypeptide	NM_009850	Mm.335106	-44969571	GO:0004888	12502	04640	13	16	17	57	31	26
14263	423.300270380478	0.456631423286338	0.175271673808951	2.60527792861769	0.00917997611108123	0.663023786199181	Fmo5	flavin containing monooxygenase 5	NM_001161763	Mm.385180	97628837	GO:0004497	14263	00982	273	481	324	562	526	394
15945	46.0966918023952	-0.585247004079916	0.224341271112219	-2.60873534850912	0.00908774960061243	0.663023786199181	Cxcl10	chemokine (C-X-C motif) ligand 10	NM_021274	Mm.877	-92346638	GO:0002690	15945	04060	49	81	56	34	32	30
51800	2653.88049676301	0.337058169840599	0.12913023300684	2.61021886193565	0.00904843121294631	0.663023786199181	Bok	BCL2-related ovarian killer	NM_016778	Mm.3295	93685574	GO:0005634	51800	NA	1897	2636	2632	3283	2933	2594
54391	2162.96362953199	0.293541745845625	0.112689259747554	2.60487775412862	0.00919070450732551	0.663023786199181	Rfk	riboflavin kinase	NM_019437	Mm.7013	17394042	GO:0000166	54391	00740	1719	2402	1850	2234	2503	2306
70134	246.887889035625	0.488540693132429	0.18757672476438	2.60448461154281	0.00920125527911173	0.663023786199181	2210011C24Rik	RIKEN cDNA 2210011C24 gene	NM_001291292	Mm.41017	-84010227	GO:0003674	70134	NA	161	205	237	279	347	250
114479	259.181519643885	0.562705522818885	0.216296848220394	2.60154286781618	0.00928054656655218	0.665522272051406	Slc5a5	solute carrier family 5 (sodium iodide symporter), member 5	NM_053248	Mm.172923	-70882888	GO:0005215	114479	NA	198	156	218	302	260	401
105844	1562.38220399565	0.31578551224167	0.12191792943839	2.59014825543972	0.00959346060813671	0.667985657829856	Card10	caspase recruitment domain family, member 10	NM_130859	Mm.17629	-78775135	GO:0007250	105844	NA	1091	1758	1445	1647	1734	1750
13854	9694.28055011497	0.262848029065911	0.101528951028047	2.58889731849293	0.00962838002369395	0.667985657829856	Epn1	epsin 1	NM_001252454	Mm.3091	5080234	GO:0001701	13854	04144	7746	9726	9501	10518	10042	10666
20533	177.24099705849	0.619549188506562	0.238536495355876	2.59729307912505	0.00939617138436819	0.667985657829856	Slc4a1	solute carrier family 4 (anion exchanger), member 1	NM_011403	Mm.7248	-102348819	GO:0003779	20533	04966	70	72	165	213	138	391
211770	767.006813064187	0.366414171877498	0.141312145218972	2.59294182612342	0.00951588651436171	0.667985657829856	Trib1	tribbles homolog 1 (Drosophila)	NM_144549	Mm.40298	59648653	GO:0004860	211770	NA	569	768	700	945	924	708
23966	690.915290045263	-0.421927610559228	0.162549246814924	-2.59569096028865	0.00944009298154515	0.667985657829856	Tenm4	teneurin transmembrane protein 4	NM_001310760	Mm.254610	96210636	GO:0001702	23966	NA	802	931	739	645	600	452
27388	1632.73369798047	0.295142397681273	0.113915363994091	2.59089193356378	0.00957275468272211	0.667985657829856	Ptdss2	phosphatidylserine synthase 2	NM_013782	Mm.293591	141131285	GO:0003882	27388	00564	1223	1644	1624	1749	1824	1749
54648	1451.54563957623	0.29349973274771	0.113177050283852	2.59327957400906	0.00950654566823509	0.667985657829856	Ccdc120	coiled-coil domain containing 120	NM_207202	Mm.63342	-7731713	GO:0003674	54648	NA	1239	1482	1255	1649	1629	1455
170755	1273.86182019781	0.448776595475074	0.173459046697282	2.58721931210814	0.00967539885023371	0.668140042824472	Sgk3	serum/glucocorticoid regulated kinase 3	NM_001037759	Mm.336410	9798129	GO:0000166	170755	NA	700	1459	1122	1370	1470	1584
13110	89.9240315871905	-0.617250823270581	0.238924110800099	-2.5834597488029	0.00978148800659779	0.66985366940691	Cyp2j6	cytochrome P450, family 2, subfamily j, polypeptide 6	NM_010008	Mm.98200	-96516137	GO:0001523	13110	00590	63	255	97	68	42	46
20186	166.298391637354	0.601077914706717	0.232970579939539	2.58005931419628	0.00987833465329618	0.66985366940691	Nr1h4	nuclear receptor subfamily 1, group H, member 4	NM_001163504	Mm.3095	-89454233	GO:0000122	20186	04976	24	195	59	231	336	168
241308	659.520543188174	0.577892904606285	0.223809657047972	2.58207314299408	0.00982087682662449	0.66985366940691	Ralgps1	Ral GEF with PH domain and SH3 binding motif 1	NM_001290570	Mm.274249	-33133418	GO:0005085	241308	NA	426	448	557	700	564	1222
56640	486.502394991662	-0.491950187086089	0.190677892072531	-2.58000642727349	0.00987984763137036	0.66985366940691	Klk4	kallikrein related-peptidase 4 (prostase, enamel matrix, prostate)	NM_019928	Mm.42080	43881171	GO:0003674	56640	NA	517	739	567	481	395	261
102502	590.523108660207	0.550115258214805	0.213872684460496	2.57216231050027	0.0101065497342419	0.671992728216179	Pls1	plastin 1 (I-isoform)	NM_001033210	Mm.11869	-95752641	GO:0001951	102502	NA	240	708	454	786	639	762
16998	4772.41165862275	0.359673420264259	0.139953508385637	2.5699492953988	0.0101713401045051	0.671992728216179	Ltbp3	latent transforming growth factor beta binding protein 3	NM_008520	Mm.182396	5740903	GO:0001501	16998	NA	3260	5044	4493	6359	4939	4710
212555	610.517483764387	0.453750895420117	0.176593631386947	2.56946352966642	0.010185611249336	0.671992728216179	Pqlc2	PQ loop repeat containing 2	NM_145384	Mm.45131	-139298004	GO:0005764	212555	NA	438	692	419	694	836	601
353211	2276.43943487362	-0.485831983453076	0.188766586209813	-2.5737181203938	0.0100612205957773	0.671992728216179	Prune2	prune homolog 2 (Drosophila)	NM_181348	Mm.257354	16956117	GO:0003674	353211	NA	2423	4177	2006	1931	1851	1546
434203	25.0419028612181	0.551751915276581	0.214416836403436	2.57326768052128	0.0100743256823175	0.671992728216179	Slc28a1	solute carrier family 28 (sodium-coupled nucleoside transporter), member 1	NM_001004184	Mm.389909	81114798	GO:0005350	434203	NA	3	15	12	30	17	72
66626	2082.10133802903	0.321960154805017	0.125370655926679	2.56806628652648	0.0102267598085997	0.671992728216179	Cdip1	cell death inducing Trp53 target 1	NM_025670	Mm.157648	-4765460	GO:0005622	66626	NA	1645	2021	1964	2279	2089	2485
74868	1626.32391131726	-0.263752449188008	0.102691115775703	-2.56840572035554	0.0102167499585767	0.671992728216179	Tmem65	transmembrane protein 65	NM_175212	Mm.293754	-58782268	GO:0003674	74868	NA	1667	1988	1814	1496	1449	1382
117198	3237.04834197495	-0.257046741686477	0.100420192094511	-2.5597117106145	0.0104759025869913	0.673457749695958	Ivns1abp	influenza virus NS1A binding protein	NM_001039511	Mm.33764	151344497	GO:0005515	117198	NA	3074	4476	3420	2833	2913	2886
14792	2714.81245827927	0.364451549725356	0.14233541318727	2.5605121140573	0.010451801951771	0.673457749695958	Lpcat3	lysophosphatidylcholine acyltransferase 3	NM_145130	Mm.273915	124663103	GO:0004147	14792	00564	1769	2982	2538	2863	2904	3317
15184	1952.41711107919	0.311695935278714	0.121655669338832	2.56211598664248	0.0104036567847087	0.673457749695958	Hdac5	histone deacetylase 5	NM_001077696	Mm.22665	-102195746	GO:0000118	15184	NA	1441	2190	1732	2351	2211	1858
20679	116.675419381522	0.543927019655478	0.212762764374493	2.55649535883115	0.0105732481545198	0.673457749695958	Sox6	SRY (sex determining region Y)-box 6	NM_001025559	Mm.323365	-115470871	GO:0000122	20679	NA	60	125	89	159	113	159
20723	2424.77406210442	-0.354796254565101	0.138810384604237	-2.55597775034384	0.0105889889406757	0.673457749695958	Serpinb9	serine (or cysteine) peptidase inhibitor, clade B, member 9	NM_009256	Mm.245041	33004540	GO:0001913	20723	05146	2836	2956	2594	2250	2004	1925
217845	385.519212176259	0.602134264627433	0.235907961700782	2.55241179774661	0.0106979992662281	0.673457749695958	Ifi27l2b	interferon, alpha-inducible protein 27 like 2B	NM_145449	Mm.298416	-103450897	GO:0003674	217845	NA	60	445	178	662	709	301
225608	655.345390430312	0.564694727815963	0.220928863598522	2.5560025006155	0.0105882357957823	0.673457749695958	Sh3tc2	SH3 domain and tetratricopeptide repeats 2	NM_172628	Mm.262320	61953074	GO:0005515	225608	NA	294	604	591	636	683	1128
243339	605.478613190428	0.458250969655752	0.178729784087834	2.56393175874117	0.01034938905351	0.673457749695958	Tmem130	transmembrane protein 130	NM_177735	Mm.126793	-144735914	GO:0003674	243339	NA	385	499	628	783	611	725
71904	492.057090642715	0.570896258588767	0.223676632584535	2.55232856464345	0.0107005555563115	0.673457749695958	Paqr7	progestin and adipoQ receptor family member VII	NM_001285845	Mm.142343	134496760	GO:0003707	71904	NA	174	544	407	523	637	695
73916	270.654623976485	-0.386834804721936	0.15139214128181	-2.55518418226121	0.0106131622980447	0.673457749695958	Ift57	intraflagellar transport 57	NM_028680	Mm.241276	49699293	GO:0001843	73916	05016	270	394	301	256	205	217
237781	387.418212517426	0.384447979367094	0.150929696467377	2.54719904939443	0.0108591473210483	0.677719838664254	Mief2	mitochondrial elongation factor 2	NM_001009927	Mm.339760	60728397	GO:0003674	237781	NA	299	387	330	414	502	393
81799	195.664553895072	-0.60819784303743	0.238713620258303	-2.54781374594093	0.0108400329008114	0.677719838664254	C1qtnf3	C1q and tumor necrosis factor related protein 3	NM_001204134	Mm.280158	10952331	GO:0005576	81799	NA	146	583	180	123	147	66
68371	167.45958878867	0.588397954901262	0.231169631303839	2.54530818595242	0.0109181329933952	0.678561965539513	Pbld1	phenazine biosynthesis-like protein domain containing 1	NM_026701	Mm.261389	63061616	GO:0003674	68371	NA	15	170	88	330	189	228
20352	1374.61070412238	0.505420938543402	0.198763079917634	2.54283108690429	0.0109958371152867	0.68055562826397	Sema4b	sema domain, immunoglobulin domain (Ig), transmembrane domain (TM) and short cytoplasmic domain, (semaphorin) 4B	NM_013659	Mm.275909	80186840	GO:0005515	20352	04360	778	1370	1195	1355	1386	2176
12576	2333.47087383197	-0.28432377659516	0.11189843960662	-2.54090921727507	0.0110564623553594	0.681320663275296	Cdkn1b	cyclin-dependent kinase inhibitor 1B	NM_009875	Mm.2958	134920400	GO:0000082	12576	04012	2500	2908	2490	2119	2097	1935
259277	293.618318767236	-0.524752846684799	0.207098465440533	-2.53383261710106	0.0112822609163984	0.681320663275296	Klk8	kallikrein related-peptidase 8	NM_008940	Mm.458023	43797576	GO:0004252	259277	NA	261	358	502	262	206	192
30928	779.987036207748	-0.330825754574062	0.130456833618959	-2.53590207118121	0.0112158093397714	0.681320663275296	Zbtb18	zinc finger and BTB domain containing 18	NM_001012330	Mm.330700	177445820	GO:0000122	30928	NA	796	1068	843	670	609	729
56189	17.5299213420261	0.44212282623956	0.174125541925604	2.53910380608296	0.011113684244368	0.681320663275296	Prodh2	proline dehydrogenase (oxidase) 2	NM_019546	Mm.270525	30493657	GO:0004657	56189	00330	1	1	5	18	5	72
66451	461.053733134978	0.457242817466882	0.180370824837247	2.53501539331244	0.0112442384912921	0.681320663275296	2610528J11Rik	RIKEN cDNA 2610528J11 gene	NM_025572	Mm.34431	118527274	GO:0002230	66451	NA	250	523	404	499	580	533
71889	2909.82514501429	0.454564570696221	0.179348013611078	2.53453919864404	0.011259532902274	0.681320663275296	Epn3	epsin 3	NM_027984	Mm.248620	-94489598	GO:0005634	71889	04144	1835	2783	2716	2977	2905	4247
18503	16.6426575067243	0.593620121972014	0.234567582734319	2.5306997456864	0.011383524828692	0.684663936874075	Pax1	paired box 1	NM_008780	Mm.315502	147364993	GO:0001501	18503	NA	7	12	8	34	21	18
70080	166.876488307488	0.577170983442772	0.228370235562567	2.52734767304929	0.0114927667455343	0.68845826817827	Igsf23	immunoglobulin superfamily, member 23	NM_027308	Mm.98583	-19937304	GO:0003674	70080	NA	65	210	101	215	214	210
69288	590.930923958098	0.499501636784495	0.198068322158339	2.52186534091598	0.0116734385644862	0.696185263104719	Rhobtb1	Rho-related BTB domain containing 1	NM_001081347	Mm.26659	69212656	GO:0000166	69288	04120	313	753	403	737	737	647
72240	48.7067519706179	-0.568747809342117	0.225638803233691	-2.52061170858574	0.0117151046553556	0.696185263104719	1600014C23Rik	RIKEN cDNA 1600014C23 gene	NM_028164	Mm.482897	-45732863	GO:0003674	72240	NA	47	82	67	35	29	38
100043305	54.9407713361416	0.575785196495699	0.228733593291797	2.51727430242905	0.0118266714403272	0.700026314301274	Gm4349	SET domain, bifurcated 1 pseudogene	NR_033637	Mm.412052	95427348	NA	100043305	NA	30	37	51	71	61	78
260299	602.68869027058	0.307391159287366	0.122336582216543	2.5126675416129	0.0119822194196765	0.703648759306673	Cadm4	cell adhesion molecule 4	NM_153112	Mm.178322	24482022	GO:0007155	260299	NA	466	597	581	700	621	655
66938	1087.79467928877	0.436579802786246	0.173696874792116	2.51345801879714	0.0119554006149354	0.703648759306673	Sh3d21	SH3 domain containing 21	NM_001162533	Mm.29813	-126150601	GO:0003674	66938	NA	698	1190	906	1032	1513	1215
110876	38.4358758947383	-0.582636152342112	0.232315553138367	-2.50795155326985	0.0121433315103675	0.703985927600323	Scn2a1	sodium channel, voltage-gated, type II, alpha 1	NM_001099298	Mm.220329	65670444	GO:0001518	110876	NA	47	53	55	26	21	30
14234	49.3969713912629	-0.578995809245646	0.231737661892916	-2.49849681107594	0.0124721264664791	0.703985927600323	Foxc2	forkhead box C2	NM_013519	Mm.14092	121116170	GO:0000122	14234	NA	57	97	49	33	37	30
14955	270505.797360191	0.358495555540131	0.143577410791509	2.49687993092944	0.0125291371884319	0.703985927600323	H19	H19, imprinted maternally expressed transcript	NR_001592	Mm.14802	-142575529	GO:0005737	14955	NA	192180	247355	278769	317115	270367	317476
16400	8565.57269417704	0.254458863159939	0.101869424682138	2.4978924142737	0.0124934103789719	0.703985927600323	Itga3	integrin alpha 3	NM_001306071	Mm.57035	-95044474	GO:0001764	16400	04510	6685	9112	8213	8733	9243	9517
19056	1093.63852402595	-0.253631937820981	0.101505170374906	-2.49870954242232	0.0124646427477493	0.703985927600323	Ppp3cb	protein phosphatase 3, catalytic subunit, beta isoform	NM_001310426	Mm.274432	-20499363	GO:0001915	19056	04010	1099	1360	1213	1016	973	933
22393	6637.95012548674	-0.34916112341562	0.139588857322091	-2.50135383378027	0.0123719500823993	0.703985927600323	Wfs1	Wolfram syndrome 1 homolog (human)	NM_011716	Mm.20916	-36966103	GO:0000122	22393	04141	7202	9467	6533	6073	5977	4910
51813	420.163856218015	-0.327562104033166	0.130915257902554	-2.502092645893	0.0123461612169791	0.703985927600323	Ccnc	cyclin C	NM_001122982	Mm.278584	21727700	GO:0000079	51813	NA	447	537	465	372	375	337
56380	1023.96685735879	0.509655646973339	0.203617124687016	2.5030097431969	0.0123142154025366	0.703985927600323	Arid3b	AT rich interactive domain 3B (BRIGHT-like)	NM_019689	Mm.425588	-57790504	GO:0000978	56380	NA	629	833	974	1114	939	1632
68279	99.4096835594714	0.59129710713546	0.236989655255743	2.49503340767078	0.0125945271904953	0.703985927600323	Mcoln2	mucolipin 2	NM_001005846	Mm.116862	146149832	GO:0006810	68279	NA	20	124	39	153	120	150
71785	63.5547015547353	-0.552877646048943	0.22057701016208	-2.50650621133493	0.012193091536772	0.703985927600323	Pdgfd	platelet-derived growth factor, D polypeptide	NM_027924	Mm.390122	6168611	GO:0005161	71785	04060	60	111	82	52	49	36
74637	268.81271490016	0.399251594634253	0.160105032538038	2.49368547824628	0.012642451336134	0.703985927600323	Shpk	sedoheptulokinase	NM_029031	Mm.200905	73199481	GO:0000166	74637	NA	170	282	253	317	285	314
75625	392.736287854262	-0.352249097086497	0.140988996194413	-2.49841552599446	0.0124749870611664	0.703985927600323	Mageh1	melanoma antigen, family H, 1	NM_023788	Mm.6890	-153036165	GO:0003674	75625	NA	420	469	474	350	325	325
75739	611.889962899341	0.482257576347118	0.192813750171747	2.50115759855069	0.0123788078548102	0.703985927600323	Mpp7	membrane protein, palmitoylated 7 (MAGUK p55 subfamily member 7)	NM_001081287	Mm.133293	-7379648	GO:0005739	75739	NA	358	688	478	605	664	896
93761	120.413721184363	0.566865455115239	0.227336379384478	2.49350964702635	0.0126487147088285	0.703985927600323	Smarca1	SWI/SNF related, matrix associated, actin dependent regulator of chromatin, subfamily a, member 1	NM_001290708	Mm.229151	-47809369	GO:0000166	93761	NA	49	132	90	139	130	188
110173	1877.9596098182	0.253753810982742	0.102105163757449	2.48522015581441	0.0129471337249373	0.715257209782091	Manba	mannosidase, beta A, lysosomal	NM_027288	Mm.280536	135485610	GO:0004553	110173	00511	1387	2082	1820	2083	1977	1976
21917	1274.33777172118	-0.259537024581088	0.104421662011619	-2.48547111376383	0.0129380086821207	0.715257209782091	Tmpo	thymopoietin	NM_001080129	Mm.159684	-91160416	GO:0000785	21917	NA	1198	1717	1404	1208	1158	1033
12977	5195.49978497845	-0.574799712683511	0.231745518268305	-2.48030562566493	0.0131269812648077	0.719378415678789	Csf1	colony stimulating factor 1 (macrophage)	NM_001113529	Mm.795	-107741047	GO:0001503	12977	04060	5486	11749	4393	4475	4146	1985
20526	82.9663158022746	0.523085703487164	0.2109866598313	2.47923590953765	0.0131664191123833	0.719378415678789	Slc2a2	solute carrier family 2 (facilitated glucose transporter), member 2	NM_031197	Mm.18443	28697902	GO:0005158	20526	04930	3	55	44	161	52	184
93834	396.247359942485	-0.510661185857035	0.205881491017417	-2.48036471531982	0.0131248058198233	0.719378415678789	Peli2	pellino 2	NM_033602	Mm.296457	48120868	GO:0001934	93834	NA	359	780	406	295	253	348
110695	3475.95076885645	0.312286169883236	0.126092437249725	2.47664472742926	0.0132623842943144	0.721977095379541	Aldh7a1	aldehyde dehydrogenase family 7, member A1	NM_001127338	Mm.30250	-56525735	GO:0004029	110695	00010	2431	3855	3267	3989	3412	4016
100039596	170.785841275006	0.578155191432285	0.236131534148051	2.44844549677888	0.0143474135020825	0.72395805929381	Tcf24	transcription factor 24	NM_001285425	Mm.412928	-9960162	GO:0003674	100039596	NA	54	168	140	209	159	301
100689	484.031422325648	-0.585833689234457	0.237992045868869	-2.46156835660484	0.01383310348685	0.72395805929381	Spon2	spondin 2, extracellular matrix protein	NM_133903	Mm.34694	-33213517	GO:0001530	100689	NA	246	1593	456	351	222	252
107607	573.898543324408	-0.437827188691142	0.179295508030487	-2.44193060663124	0.0146089544281782	0.72395805929381	Nod1	nucleotide-binding oligomerization domain containing 1	NM_001171007	Mm.28498	-54923941	GO:0000166	107607	04621	592	805	696	592	458	340
116904	97.2012599593076	0.583004743531295	0.238642743545244	2.44300218339036	0.014565649160241	0.72395805929381	Alpk3	alpha-kinase 3	NM_054085	Mm.475768	81057599	GO:0003674	116904	NA	37	95	63	123	74	193
13984	724.280742036705	0.563880754744812	0.230916621649171	2.44192362904698	0.0146092367824777	0.72395805929381	Esx1	extraembryonic, spermatogenesis, homeobox 1	NM_007957	Mm.8017	-137115396	GO:0001568	13984	NA	415	461	670	745	607	1404
14261	1696.72483368144	0.559911392542451	0.227670378260261	2.45930716512619	0.0139205458520363	0.72395805929381	Fmo1	flavin containing monooxygenase 1	NM_010231	Mm.976	-162829560	GO:0004497	14261	00982	530	1948	1401	2571	2056	1831
16424	112.395656800105	0.567738253665281	0.230059074211429	2.46779335095262	0.0135948777260751	0.72395805929381	Itih1	inter-alpha trypsin inhibitor, heavy chain 1	NM_001306078	Mm.3227	-30929179	GO:0004867	16424	NA	13	133	41	187	127	184
17160	2784.19763580004	0.578042232823346	0.234582981210858	2.46412689377396	0.0137347476616453	0.72395805929381	Man2b2	mannosidase 2, alpha B2	NM_008550	Mm.761	-36806812	GO:0003824	17160	00511	857	3680	1598	4670	3299	2936
18400	309.631986669155	0.582027480614229	0.235513202323531	2.47131572613362	0.0134616909756146	0.72395805929381	Slc22a18	solute carrier family 22 (organic cation transporter), member 18	NM_001042760	Mm.271740	143473754	GO:0005215	18400	NA	56	298	193	287	266	762
18816	94.2576989655059	0.530838435429423	0.217231684312863	2.44365105904577	0.0145394814203614	0.72395805929381	Serpinf2	serine (or cysteine) peptidase inhibitor, clade F, member 2	NM_008878	Mm.279733	-75431735	GO:0002020	18816	04610	7	91	34	100	84	251
19112	264662.916703842	-0.532418411254825	0.216224993486088	-2.4623351938687	0.0138035595037318	0.72395805929381	Prl8a6	prolactin family 8, subfamily a, member 6	NM_001271378	Mm.142728	-27432680	GO:0005102	19112	NA	366768	312033	321724	211095	255163	117125
215445	1979.65691913943	0.292069757792302	0.118394011385257	2.46693016289397	0.0136276933376754	0.72395805929381	Rab11fip3	RAB11 family interacting protein 3 (class II)	NM_001162868	Mm.41191	-25989035	GO:0000910	215445	04144	1530	2337	1623	2209	2128	2117
223920	117.176453061519	0.565353254476713	0.229691525522268	2.46135878627313	0.0138411873235192	0.72395805929381	Soat2	sterol O-acyltransferase 2	NM_146064	Mm.358862	102150574	GO:0000062	223920	00100	12	134	48	183	133	203
229011	386.663149155489	0.332520994005688	0.135473973827025	2.45450092451155	0.0141080301752964	0.72395805929381	Samd10	sterile alpha motif domain containing 10	NM_172676	Mm.205422	-181595217	GO:0003674	229011	NA	270	435	347	445	429	408
231602	170.247484971826	0.569964180559762	0.232741118305692	2.44891914548227	0.0143285608791097	0.72395805929381	P2rx2	purinergic receptor P2X, ligand-gated ion channel, 2	NM_001164833	Mm.55948	-110339811	GO:0001614	231602	04020	60	211	107	256	181	222
234463	719.925589295541	-0.262706889623165	0.107468973164932	-2.44449055282208	0.0145056879768704	0.72395805929381	Tmem184c	transmembrane protein 184C	NM_145599	Mm.273578	-77595977	GO:0003674	234463	NA	694	960	785	642	657	616
244895	1929.39816451293	-0.27876219103608	0.113864771262234	-2.44818645789998	0.0143577332698938	0.72395805929381	Peak1	pseudopodium-enriched atypical kinase 1	NM_172924	Mm.490331	-56201128	GO:0000166	244895	NA	2017	2372	2134	1797	1569	1729
319655	71.6861787745417	0.586647273795484	0.238956102625385	2.45504202382803	0.0140868119593624	0.72395805929381	Podxl2	podocalyxin-like 2	NM_176973	Mm.302613	-88842557	GO:0003674	319655	NA	19	83	41	126	85	83
384071	41.3927146190497	0.586739844795686	0.23895935336318	2.45539601835102	0.0140729459580651	0.72395805929381	Slc25a34	solute carrier family 25, member 34	NM_001013780	Mm.295682	-141618824	GO:0003674	384071	NA	12	37	31	46	49	74
54219	1820.99289877518	0.580502689648243	0.235246636226713	2.46763438984436	0.0136009156627885	0.72395805929381	Cd320	CD320 antigen	NM_001305169	Mm.11175	33843090	GO:0005783	54219	NA	1135	1045	1517	1832	1373	3868
619301	75.8735577181674	0.588234124781245	0.238952411984417	2.46172080832398	0.0138272255279419	0.72395805929381	Tmem253	transmembrane protein 253	NM_001033805	Mm.475177	52016864	GO:0003674	619301	NA	22	88	41	98	79	132
66078	1525.23809570293	0.364518281016984	0.14861599018927	2.45275276605669	0.0141767738783229	0.72395805929381	Tsen34	tRNA splicing endonuclease 34 homolog (S. cerevisiae)	NM_001164204	Mm.379100	3694507	GO:0000213	66078	NA	1049	1669	1360	1614	1533	1962
68259	215.814585430795	-0.409542871778551	0.166922327732797	-2.45349365385158	0.0141476035741783	0.72395805929381	Ift80	intraflagellar transport 80	NM_026641	Mm.389451	-68892498	GO:0001649	68259	NA	234	292	247	208	175	149
69066	114.764439496323	0.585599933973592	0.238692274740335	2.45336777074434	0.014152556117647	0.72395805929381	1810010H24Rik	RIKEN cDNA 1810010H24 gene	NM_001163473	Mm.40679	107028222	GO:0003674	69066	NA	25	140	59	166	185	125
69073	732.375089006698	0.276376430140308	0.111795993810546	2.47214967835669	0.0134303271984357	0.72395805929381	Kdf1	keratinocyte differentiation factor 1	NM_001083916	Mm.299081	133518962	GO:0003334	69073	NA	566	760	705	838	754	782
71146	350.71736959439	0.484164990884158	0.197862235549501	2.44698029181536	0.0144058716048641	0.72395805929381	Golga7b	golgi autoantigen, golgin subfamily a, 7B	NM_001141983	Mm.329851	42247577	GO:0003674	71146	NA	266	334	251	546	415	296
78885	1536.43689847101	0.29396193954271	0.12025359646051	2.44451682274006	0.0145046316116385	0.72395805929381	Coro7	coronin 7	NM_030205	Mm.325512	-4626883	GO:0003779	78885	NA	1105	1816	1348	1712	1717	1586
192232	740.616562719351	0.275881950419377	0.113067970023204	2.43996553898296	0.0146886630412296	0.725483767956891	Hps4	Hermansky-Pudlak syndrome 4 homolog (human)	NM_138646	Mm.238043	112343094	GO:0005737	192232	NA	574	800	684	843	832	727
100038628	93.2961517066899	0.525988958396136	0.216632418154486	2.4280251445148	0.0151812907145935	0.730351496869185	Gm10768	predicted gene 10768	NR_033472	Mm.212585	43838802	NA	100038628	NA	4	97	31	149	156	130
100041085	54.1151739836718	0.539340151012869	0.222225031545125	2.42699999753786	0.0152242559579061	0.730351496869185	G630090E17Rik	RIKEN cDNA G630090E17 gene	NM_001173500	Mm.332530	-39946911	GO:0003674	100041085	NA	29	54	41	70	59	73
11931	3342.60868710257	0.432149718731527	0.177612103652814	2.43310962397173	0.0149697678786736	0.730351496869185	Atp1b1	ATPase, Na+/K+ transporting, beta 1 polypeptide	NM_009721	Mm.4550	-164437098	GO:0001666	11931	04260	1903	4023	2751	3926	4418	3248
13850	189.406605382239	0.558792702498079	0.230115436991044	2.42831471805964	0.0151691736668858	0.730351496869185	Ephx2	epoxide hydrolase 2, cytoplasmic	NM_001271402	Mm.15295	-66084371	GO:0000287	13850	00590	20	230	71	227	327	278
13982	975.60381762109	-0.579799990181563	0.238924110286804	-2.42671193579238	0.0152363482541281	0.730351496869185	Esr1	estrogen receptor 1 (alpha)	NM_001302531	Mm.9213	4611988	GO:0000790	13982	NA	682	2940	800	798	596	404
16797	39.4697207913447	0.580573156269356	0.238864545506042	2.43055391514632	0.01507576288659	0.730351496869185	Lat	linker for activation of T cells	NM_010689	Mm.10280	-126363827	GO:0001772	16797	04650	21	35	21	76	53	32
20516	955.491392158078	0.432965030711914	0.178461121979546	2.42610281673303	0.0152619457900418	0.730351496869185	Slc20a2	solute carrier family 20, member 2	NM_011394	Mm.323901	22476699	GO:0005315	20516	NA	617	967	856	972	953	1376
66112	71.0902925207858	0.575337676521397	0.236311941911972	2.434653415593	0.0149060594882758	0.730351496869185	Marc1	mitochondrial amidoxime reducing component 1	NM_001081361	Mm.272457	-184786766	GO:0003824	66112	NA	14	67	47	96	60	145
75665	609.335721224061	0.573046412938154	0.236234902837855	2.42574829567618	0.0152768615596129	0.730351496869185	Ccdc64	coiled-coil domain containing 64	NM_001080808	Mm.233914	-115649285	GO:0005515	75665	NA	326	361	555	590	496	1285
76789	623.614973693398	-0.289544485343393	0.11889500173343	-2.43529569049984	0.014879624865732	0.730351496869185	Mzt1	mitotic spindle organizing protein 1	NM_175245	Mm.38912	-99034543	GO:0003674	76789	NA	634	831	664	538	540	559
11898	3339.62508195994	0.513001632150358	0.211963693894121	2.42023349718848	0.0155105439225172	0.732136940342617	Ass1	argininosuccinate synthetase 1	NM_007494	Mm.3217	31470269	GO:0000050	11898	00250	2295	2799	2715	3365	2865	5872
213311	200.138921605152	-0.477553296212302	0.19722999200088	-2.42130160513402	0.0154650401517273	0.732136940342617	Fbxl21	F-box and leucine-rich repeat protein 21	NM_178674	Mm.233904	56522507	GO:0005515	213311	NA	251	229	253	187	153	127
236539	706.950620568797	0.578610705510872	0.238928697669074	2.42168777194054	0.0154486175287909	0.732136940342617	Phgdh	3-phosphoglycerate dehydrogenase	NM_016966	Mm.16898	-98313170	GO:0004617	236539	00260	205	525	658	712	574	1556
75050	172.54806155103	0.524785044095691	0.216667264736435	2.42207813318761	0.015432032129538	0.732136940342617	Kif27	kinesin family member 27	NM_175214	Mm.446094	-58287515	GO:0000166	75050	NA	102	190	114	255	240	143
12952	600.102074640998	-0.296780245789601	0.122702620620046	-2.41869525108672	0.0155762836451093	0.73292065252508	Cry1	cryptochrome 1 (photolyase-like)	NM_007771	Mm.26237	-85131699	GO:0000122	12952	04710	592	762	698	508	510	551
11656	2370.54313334364	0.576270729997542	0.238389868850763	2.41734572352276	0.0156341599080596	0.733330594932757	Alas2	aminolevulinic acid synthase 2, erythroid	NM_001102446	Mm.302724	150547416	GO:0001666	11656	00260	985	1342	2355	3380	1428	4642
106581	3704.30061355314	0.260005425311754	0.108045448723614	2.40644495796267	0.0161086312552929	0.750863574387338	Fam234a	family with sequence similarity 234, member A	NM_001206335	Mm.28844	-26212691	GO:0003674	106581	NA	2877	4047	3447	3994	3678	4252
230828	409.691571555325	0.574892130916202	0.238883306030789	2.40658144124188	0.0161026132378799	0.750863574387338	Il22ra1	interleukin 22 receptor, alpha 1	NM_178257	Mm.261647	135728158	GO:0004896	230828	04060	73	502	248	533	630	513
14063	697.108644784048	0.542113538911226	0.226489310724516	2.39355021734607	0.0166861969639803	0.761163314815685	F2rl1	coagulation factor II (thrombin) receptor-like 1	NM_007974	Mm.1614	-95511729	GO:0001965	14063	04080	275	798	536	739	694	1176
170833	989.623580441881	0.504067195123352	0.210908821317659	2.38997682493401	0.0168494359775044	0.761163314815685	Hook2	hook homolog 2 (Drosophila)	NM_001167991	Mm.247775	84990594	GO:0005737	170833	NA	437	1278	717	1206	1289	1098
20531	698.742027992597	0.569078188247334	0.2381007156796	2.39007340495824	0.0168450056630897	0.761163314815685	Slc34a2	solute carrier family 34 (sodium phosphate), member 2	NM_011402	Mm.284891	53049352	GO:0001701	20531	NA	153	873	463	977	906	894
214230	419.174453137206	0.506045897010115	0.211574466430423	2.39180986981966	0.0167655249078477	0.761163314815685	Pak6	p21 protein (Cdc42/Rac)-activated kinase 6	NM_001033254	Mm.241857	118663576	GO:0000166	214230	04012	193	491	335	478	624	422
22635	42.2925357624833	0.55411831591297	0.231703388251805	2.39149854516059	0.016779750463342	0.761163314815685	Zan	zonadhesin	NM_011741	Mm.7984	-137378636	GO:0005886	22635	NA	15	29	25	34	36	112
228545	1482.92195114171	0.242490852960652	0.10140611421321	2.39128434061487	0.0167895444003296	0.761163314815685	Vps18	vacuolar protein sorting 18 (yeast)	NM_172269	Mm.294761	119288741	GO:0003779	228545	NA	1179	1626	1375	1674	1469	1605
243905	2909.07791382551	0.438182756662885	0.183103273770735	2.39309078226279	0.0167071066989071	0.761163314815685	Zfp568	zinc finger protein 568	NM_001033355	Mm.322432	29983954	GO:0000122	243905	NA	1924	2620	2792	2861	2958	4263
30805	418.649100338711	0.488911277125853	0.204260886887506	2.39356288213472	0.0166856208917554	0.761163314815685	Slc22a4	solute carrier family 22 (organic cation transporter), member 4	NM_019687	Mm.274590	-53983125	GO:0000166	30805	NA	314	305	374	443	410	643
320069	157.367085124142	-0.556972293860339	0.233349430482719	-2.38685945240216	0.0169929863122568	0.761163314815685	3830432H09Rik	RIKEN cDNA 3830432H09 gene	NR_126486	Mm.406320	-119529479	NA	320069	NA	239	211	172	137	127	58
329540	517.994515259297	0.485916257422814	0.202663193142684	2.39765420591546	0.0165004339772146	0.761163314815685	Nol4l	nucleolar protein 4-like	NM_001001986	Mm.50600	-153407460	GO:0003674	329540	NA	237	624	430	659	574	623
70572	2175.60182383595	-0.210709728826231	0.0882019160760767	-2.38894729502801	0.0168967261243752	0.761163314815685	Ipo5	importin 5	NM_023579	Mm.221452	120911193	GO:0005515	70572	NA	2017	2873	2354	2004	1958	1955
71753	114.371603459675	-0.540196143814801	0.226228503675935	-2.38783413688937	0.0169479886611765	0.761163314815685	Tmprss6	transmembrane serine protease 6	NM_027902	Mm.34056	-78439666	GO:0000122	71753	NA	150	199	102	66	103	74
73246	1056.16420171347	0.462020761878013	0.192588188807628	2.39900881117645	0.0164395191039789	0.761163314815685	Rassf6	Ras association (RalGDS/AF-6) domain family member 6	NM_001310656	Mm.30172	-90603075	GO:0005515	73246	NA	811	787	974	1111	1055	1545
14385	643.120202333069	0.5039555563222	0.211560533961871	2.38208680458817	0.0172148389952321	0.768406750768713	Slc37a4	solute carrier family 37 (glucose-6-phosphate transporter), member 4	NM_001293630	Mm.30087	44398175	GO:0001780	14385	04973	309	811	452	738	940	658
654812	191.632358620769	-0.506083825740319	0.212535746279453	-2.38117038945013	0.0172577273737945	0.768406750768713	Angptl7	angiopoietin-like 7	NM_001039554	Mm.388929	-148495279	GO:0005575	654812	NA	53	860	137	73	44	110
20971	3751.74221053663	0.447400439911431	0.18811911236249	2.37828275018291	0.0173934828880525	0.770635831522645	Sdc4	syndecan 4	NM_011521	Mm.3815	-164424246	GO:0001843	20971	04512	1991	4688	2971	3932	4809	4368
54325	4503.86504308965	0.285988493827572	0.120284381104529	2.3776029040632	0.0174255800999784	0.770635831522645	Elovl1	elongation of very long chain fatty acids (FEN1/Elo2, SUR4/Elo3, yeast)-like 1	NM_001039175	Mm.282096	118428092	GO:0005783	54325	NA	3313	4855	4310	4620	4722	5289
59095	2470.64433047798	0.471592554496763	0.198413553513207	2.37681623128317	0.0174627856700626	0.770635831522645	Fxyd6	FXYD domain-containing ion transport regulator 6	NM_022004	Mm.208287	45370184	GO:0005216	59095	NA	1388	2522	2220	2913	2115	3725
52822	1128.28300390189	0.359705002568158	0.151559608927544	2.37335662920669	0.0176272349248239	0.775598336692251	Rufy3	RUN and FYVE domain containing 3	NM_001289774	Mm.270469	88583512	GO:0005515	52822	NA	804	1080	1110	1141	1212	1421
16515	206.927816124688	0.483981488982509	0.204364909756516	2.36822206688582	0.017873804089463	0.77954871870886	Kcnj12	potassium inwardly-rectifying channel, subfamily J, member 12	NM_001267593	Mm.4970	61065803	GO:0005242	16515	NA	153	145	194	307	207	229
22041	85500.3460903719	0.56512762045706	0.238499606740903	2.36951174963987	0.0178115891414614	0.77954871870886	Trf	transferrin	NM_133977	Mm.37214	-103208875	GO:0005515	22041	NA	15258	118631	38008	125362	127609	99282
241846	1052.73786596608	-0.25939182546299	0.10950975677201	-2.3686640634498	0.0178524605409493	0.77954871870886	Lsm14b	LSM14 homolog B (SCD6, S. cerevisiae)	NM_177727	Mm.21577	180024986	GO:0005575	241846	NA	1076	1358	1114	964	967	873
108115	2387.42415705401	0.508886004309905	0.215621149257663	2.36009318224066	0.0182703451721236	0.790007625728728	Slco4a1	solute carrier organic anion transporter family, member 4a1	NM_148933	Mm.133687	180460977	GO:0005215	108115	NA	1444	1877	2252	2481	2060	4136
109900	737.354116481824	0.40835468919323	0.173629713099867	2.35187101275895	0.0186792510590654	0.790007625728728	Asl	argininosuccinate lyase	NM_133768	Mm.23869	-130011502	GO:0000050	109900	00250	416	893	631	850	816	864
11979	230.839175589938	0.558014861021602	0.236579362076965	2.35867937136488	0.0183400940485789	0.790007625728728	Atp7b	ATPase, Cu++ transporting, beta polypeptide	NM_007511	Mm.87854	-21994347	GO:0000166	11979	NA	36	293	111	316	274	378
16667	151.207585192113	0.536082407799143	0.227954510132557	2.35170783630211	0.0186874465496663	0.790007625728728	Krt17	keratin 17	NM_010663	Mm.14046	-100256214	GO:0002009	16667	NA	66	172	109	206	234	131
16764	257.225274705734	-0.373033840502952	0.159193451678963	-2.34327377520044	0.0191153506705888	0.790007625728728	Aff3	AF4/FMR2 family, member 3	NM_001290814	Mm.336679	-38175990	GO:0003677	16764	NA	258	312	336	237	208	201
18952	3098.33102092884	0.480317861328981	0.204639358751264	2.34714311196019	0.0189179869104807	0.790007625728728	Sept4	septin 4	NM_001284392	Mm.2214	87581060	GO:0000166	18952	NA	2263	1994	3093	3290	3212	4546
18991	559.685641796219	-0.471216671113936	0.201177684253439	-2.34229095966881	0.0191657670273532	0.790007625728728	Pou3f1	POU domain, class 3, transcription factor 1	NM_011141	Mm.297371	124657645	GO:0001105	18991	NA	613	569	871	517	427	362
209225	1010.73093649992	0.416792621880063	0.176984195145116	2.35497085792502	0.0185241583815263	0.790007625728728	Zfp710	zinc finger protein 710	NM_001145999	Mm.290925	80026227	GO:0003676	209225	NA	609	1212	816	1034	1117	1323
230161	120.306891265637	0.494929638370721	0.210924210441335	2.34648093424239	0.0189516357769505	0.790007625728728	Acnat1	acyl-coenzyme A amino acid N-acyltransferase 1	NM_001164565	Mm.30101	-49443531	GO:0004147	230161	NA	6	135	25	179	133	252
235611	2545.1545271273	0.436413795825948	0.1862284513767	2.34343244869269	0.0191072219354544	0.790007625728728	Plxnb1	plexin B1	NM_172775	Mm.53862	109095435	GO:0002116	235611	04360	1651	2276	2486	2554	2530	3746
23972	2362.41753966224	-0.415960694057098	0.1768294208188	-2.3523274132269	0.0186563451715079	0.790007625728728	Papss2	3'-phosphoadenosine 5'-phosphosulfate synthase 2	NM_001201470	Mm.203916	32595714	GO:0000103	23972	00230	2839	2531	2997	2324	1777	1680
26466	1074.15952677202	-0.263747294805268	0.112474455833095	-2.3449528415292	0.0190294863197327	0.790007625728728	Zfp260	zinc finger protein 260	NM_011981	Mm.195092	30095075	GO:0003676	26466	NA	1119	1335	1162	944	950	958
381246	21.591025655618	0.520264254489259	0.221732739719877	2.3463573992119	0.0189579190558422	0.790007625728728	Xkr9	X Kell blood group precursor related family member 9 homolog	NM_001011873	Mm.311142	13668770	GO:0003674	381246	NA	2	22	9	34	30	34
56791	749.651585137935	0.385946116522637	0.163986138811157	2.35352889775083	0.0185961623687982	0.790007625728728	Ube2l6	ubiquitin-conjugating enzyme E2L 6	NM_019949	Mm.38261	84798827	GO:0000166	56791	04120	473	891	627	831	773	938
66508	3385.50641538118	0.228350255437357	0.0971123978073659	2.35140168086794	0.0187028316064791	0.790007625728728	Lamtor1	late endosomal/lysosomal adaptor, MAPK and MTOR activator 1	NM_025605	Mm.30003	101905836	GO:0001919	66508	NA	2884	3710	2976	3836	3479	3474
67307	108.439618434603	0.556057477441661	0.235715457185656	2.35901999843691	0.0183232682893452	0.790007625728728	Pbld2	phenazine biosynthesis-like protein domain containing 2	NM_026085	Mm.368563	63024511	GO:0003674	67307	NA	38	128	71	186	127	111
70031	438.258799590294	0.364008978248556	0.155127049990793	2.34652163030342	0.0189495662794571	0.790007625728728	Cmtm8	CKLF-like MARVEL transmembrane domain containing 8	NM_027294	Mm.150064	-114789344	GO:0003674	70031	NA	320	491	357	437	499	534
70296	1699.34278869108	0.332176709540733	0.141825405231072	2.34215237389611	0.0191728855265352	0.790007625728728	Tbc1d13	TBC1 domain family, member 13	NM_146252	Mm.19172	30133870	GO:0005096	70296	NA	1213	2035	1386	2143	1739	1763
73467	99.8347926138457	-0.480426523311895	0.20428304095326	-2.35176900182241	0.0186843741604992	0.790007625728728	1700066M21Rik	RIKEN cDNA 1700066M21 gene	NM_028546	Mm.263673	57377619	GO:0003674	73467	NA	129	140	102	80	71	79
74123	3725.13090179211	0.362297549079501	0.154314079032082	2.34779322374194	0.0188850020181899	0.790007625728728	Foxp4	forkhead box P4	NM_001110824	Mm.240062	-47867132	GO:0000122	74123	NA	2380	4613	3066	4250	4433	3833
11596	146.48883761699	0.552551694374	0.236225770022628	2.33908304890305	0.0193311357881638	0.791855945069103	Ager	advanced glycosylation end product-specific receptor	NM_001271422	Mm.3383	34597849	GO:0001666	11596	NA	76	109	122	151	119	296
12294	368.482431460228	-0.480484629632387	0.205493604627575	-2.33819748552852	0.0193770058963678	0.791855945069103	Cacna2d3	calcium channel, voltage-dependent, alpha2/delta subunit 3	NM_009785	Mm.386754	-28904942	GO:0005244	12294	04010	428	396	536	325	210	314
72434	51.2766501727552	0.556256540606946	0.237715298360355	2.34001153667322	0.0192831442239675	0.791855945069103	Lypd3	Ly6/Plaur domain containing 3	NM_133743	Mm.281093	24636569	GO:0005615	72434	NA	43	27	20	103	69	42
23844	268.922433939657	0.535844665489202	0.229674842749801	2.33305772227274	0.0196451159910883	0.800618989407305	Clca1	chloride channel calcium activated 1	NM_017474	Mm.33483	-145004536	GO:0005229	23844	04740	27	342	101	473	371	333
14934	65.8201618786796	0.546216876033892	0.234733238848508	2.32696859939128	0.0199669365594371	0.802767724314186	Gypa	glycophorin A	NM_010369	Mm.13123	80494044	GO:0005887	14934	05144	17	46	53	68	52	157
17171	19.4430905511942	0.550275966782554	0.236404546360033	2.32768775074448	0.0199286900474584	0.802767724314186	Mas1	MAS1 oncogene	NM_008552	Mm.425994	-12841004	GO:0001595	17171	04080	9	17	9	36	19	27
216618	477.183268757193	-0.314858666703449	0.135160914090537	-2.32950974637935	0.0198320772824743	0.802767724314186	Cfap36	cilia and flagella associated protein 36	NM_025740	Mm.128663	-29221535	GO:0005515	216618	NA	468	642	540	441	362	434
217682	485.042105169324	0.536325372887141	0.230236194692503	2.32945724977536	0.0198348552246963	0.802767724314186	Plekhd1	pleckstrin homology domain containing, family D (with coiled-coil domains) member 1	NM_001177503	Mm.154541	80692600	GO:0003674	217682	NA	53	628	175	503	872	725
544963	1243.69709683414	0.527845641398383	0.226822915771182	2.3271266027233	0.0199585280055744	0.802767724314186	Iqgap2	IQ motif containing GTPase activating protein 2	NM_027711	Mm.38878	-95627176	GO:0005096	544963	04810	561	1364	950	1263	1095	2268
109245	63.2835568964876	0.534952271367701	0.230966314149637	2.31614845367069	0.02055016449753	0.803116911147067	Lrrc39	leucine rich repeat containing 39	NM_027321	Mm.216027	116562972	GO:0003674	109245	NA	31	74	38	82	68	90
11768	1108.11176919241	0.317998910764292	0.137347753104928	2.31528294839562	0.0205974523124178	0.803116911147067	Ap1m2	adaptor protein complex AP-1, mu 2 subunit	NM_001110300	Mm.22239	-21295456	GO:0005794	11768	04142	782	1350	915	1278	1188	1190
142681	39.6031866496482	0.512670649804488	0.220685028213152	2.3230875875699	0.0201744476469343	0.803116911147067	Slc34a3	solute carrier family 34 (sodium phosphate), member 3	NM_080854	Mm.346652	-25228896	GO:0005436	142681	NA	3	34	23	79	33	68
14579	387.53409320955	-0.460452918633921	0.199585834947633	-2.30704207417692	0.0210524746754159	0.803116911147067	Gem	GTP binding protein (gene overexpressed in skeletal muscle)	NM_010276	Mm.247486	11704446	GO:0000166	14579	NA	386	727	355	343	308	260
14734	3185.52161179518	0.551611658615546	0.23896304201806	2.30835552626526	0.0209793704466502	0.803116911147067	Gpc3	glypican 3	NM_016697	Mm.22515	-52272426	GO:0001658	14734	NA	560	4103	1989	4372	4266	4185
14961	472.665231578721	-0.552816508997083	0.23850488528482	-2.31784144939805	0.0204579394992559	0.803116911147067	H2-Ab1	histocompatibility 2, class II antigen A, beta 1	NM_207105	Mm.254067	34263226	GO:0002344	14961	04145	318	1503	353	374	277	202
16006	497.763288078305	0.554061921913655	0.238872487138794	2.31948822800896	0.0203685786975594	0.803116911147067	Igfbp1	insulin-like growth factor binding protein 1	NM_008341	Mm.21300	7197786	GO:0001558	16006	NA	153	492	376	646	320	1016
16948	3220.21208510076	-0.46628381163672	0.202107514525164	-2.30710774278838	0.0210488144219893	0.803116911147067	Lox	lysyl oxidase	NM_001286181	Mm.172	-52516059	GO:0001568	16948	NA	2589	6501	3320	2943	2250	2331
20768	1596.35752337138	0.241883662928977	0.104267895094685	2.31982877096852	0.0203501420172534	0.803116911147067	Sephs2	selenophosphate synthetase 2	NM_009266	Mm.20294	-127271878	GO:0000166	20768	00450	1283	1847	1381	1777	1666	1669
208677	436.129137417477	0.550684060825495	0.238498991716348	2.30895760549141	0.0209459338775349	0.803116911147067	Creb3l3	cAMP responsive element binding protein 3-like 3	NM_145365	Mm.294693	-81084332	GO:0000976	208677	04916	121	607	211	561	657	510
229474	1403.64365923521	0.437605298132707	0.189398891937832	2.31049555599484	0.0208607342891387	0.803116911147067	Fhdc1	FH2 domain containing 1	NM_001033301	Mm.331107	-84442195	GO:0003674	229474	NA	1042	1282	1186	1536	1225	2122
26941	5743.94669461004	0.231192035058152	0.100072201960044	2.31025230313669	0.0208741899013213	0.803116911147067	Slc9a3r1	solute carrier family 9 (sodium/hydrogen exchanger), member 3 regulator 1	NM_012030	Mm.27842	115163340	GO:0003096	26941	NA	4733	6107	5372	6603	6270	5466
382985	459.59667169356	-0.293532837192982	0.127200718507269	-2.30763505613538	0.0210194429968374	0.803116911147067	Rrm2b	ribonucleotide reductase M2 B (TP53 inducible)	NM_199476	Mm.24738	-37923952	GO:0001822	382985	00230	486	582	498	405	403	395
54650	586.025779530437	0.3039257857868	0.131335677437608	2.31411442584732	0.0206614463131105	0.803116911147067	Sfmbt1	Scm-like with four mbt domains 1	NM_001166531	Mm.294662	30715614	GO:0005634	54650	NA	406	676	536	672	627	624
58869	58.2682428223505	0.548750647768892	0.236292344212314	2.32233782096566	0.0202147525675351	0.803116911147067	Pex5l	peroxisomal biogenesis factor 5-like	NM_001163516	Mm.151332	-32947925	GO:0000268	58869	NA	37	23	40	57	50	135
622675	855.893533789875	-0.409014325070259	0.176468243294777	-2.31777864069872	0.0204613545096404	0.803116911147067	Zfp827	zinc finger protein 827	NM_001294279	Mm.48724	79028436	GO:0003676	622675	NA	996	978	1064	872	595	635
65971	29.4498068714082	0.54245378073516	0.234965111454659	2.3086567081251	0.0209626384528175	0.803116911147067	Tbata	thymus, brain and testes associated	NM_001017407	Mm.30227	61171963	GO:0005515	65971	NA	11	22	19	71	30	25
68477	2756.02775159127	-0.242416398497315	0.105029175677197	-2.30808627159344	0.0209943385945262	0.803116911147067	Rmnd5a	required for meiotic nuclear division 5 homolog A (S. cerevisiae)	NM_024288	Mm.28474	-71388633	GO:0003674	68477	NA	2826	3410	2974	2630	2508	2261
69574	136.46364061454	0.493257149289466	0.212914983222173	2.31668594583952	0.0205208457086703	0.803116911147067	Cmbl	carboxymethylenebutenolidase-like (Pseudomonas)	NM_181588	Mm.28108	31568911	GO:0003674	69574	01100	63	161	109	167	166	162
73951	142.577614527054	-0.437312975420037	0.189398256574278	-2.30895987814192	0.0209458077535456	0.803116911147067	4930413G21Rik	RIKEN cDNA 4930413G21 gene	NR_045614	Mm.389936	-122969057	GO:0003674	73951	NA	125	196	204	125	111	106
406217	1473.46506448472	0.543556369723037	0.235751688291137	2.30563086806735	0.0211312669584738	0.803831109283324	Bex4	brain expressed gene 4	NM_212457	Mm.336245	136139044	GO:0003674	406217	NA	430	1952	920	1790	2375	1532
52428	961.499955274798	0.531588040972517	0.230646034974568	2.30477858000521	0.0211789773363064	0.803831109283324	Rhpn2	rhophilin, Rho GTPase binding protein 2	NM_027897	Mm.286600	35334236	GO:0003674	52428	NA	347	1316	573	1076	1353	1199
213956	222.688943738876	0.516910190858235	0.22473249899982	2.30011321530603	0.0214418067699006	0.808383796919061	Fam83f	family with sequence similarity 83, member F	NM_145986	Mm.132439	80671846	GO:0003674	213956	NA	123	160	223	243	209	371
237336	1324.88932215512	-0.250327218109772	0.108855932934256	-2.29961942690765	0.0214697904986596	0.808383796919061	Tbpl1	TATA box binding protein-like 1	NM_011603	Mm.86670	-22703876	GO:0001675	237336	03022	1380	1620	1435	1227	1161	1153
67375	47.3463199439901	0.544585475067862	0.236630316822599	2.30141886458334	0.0213679666293549	0.808383796919061	Qprt	quinolinate phosphoribosyltransferase	NM_133686	Mm.26928	-127107769	GO:0003824	67375	00760	17	47	24	65	33	99
70026	27.7072791945572	0.521453338197609	0.226836174089733	2.2988103211057	0.0215157124816886	0.808383796919061	Tspo2	translocator protein 2	NM_027292	Mm.22613	-48448434	GO:0005783	70026	NA	9	13	21	30	21	70
170725	45.6177711244446	0.548872039612569	0.238883703192529	2.29765376322136	0.0215815030939871	0.808574144555815	Capn8	calpain 8	NM_001145806	Mm.189201	182565006	GO:0004198	170725	NA	28	22	36	41	54	88
245847	1077.12208195831	0.40631952345215	0.176905463095973	2.29681727370804	0.0216291957413362	0.808574144555815	Amdhd2	amidohydrolase domain containing 2	NM_172935	Mm.87319	-24155832	GO:0005634	245847	00520	650	1374	812	1250	1313	1137
107272	752.513735726035	0.547956791806354	0.23896093646716	2.29308103620384	0.0218433399555624	0.809394311758838	Psat1	phosphoserine aminotransferase 1	NM_001205339	Mm.289936	-15905122	GO:0003824	107272	00260	157	1008	420	1110	835	1074
12217	229.368451116549	0.505672719213299	0.2205079573823	2.29321755648302	0.0218354828760662	0.809394311758838	Bsn	bassoon	NM_007567	Mm.20425	-108096021	GO:0005515	12217	NA	126	281	140	299	208	335
12467	76.0612482919001	0.538853136660851	0.235035108553619	2.29264955340883	0.0218681890345141	0.809394311758838	Cct6b	chaperonin containing Tcp1, subunit 6b (zeta)	NM_001291242	Mm.4126	-82719247	GO:0000166	12467	NA	38	49	75	75	90	126
360013	4775.54217224652	0.311255948585933	0.135595917427941	2.29546696161661	0.0217063776961079	0.809394311758838	Myo18a	myosin XVIIIA	NM_001291212	Mm.341248	77777234	GO:0000139	360013	NA	3466	4732	4808	5359	4651	5684
217325	3824.9459654295	0.356223484030485	0.155501210531245	2.29080843045212	0.0219744958425385	0.811315792047784	Llgl2	lethal giant larvae homolog 2 (Drosophila)	NM_001252532	Mm.290450	115824057	GO:0001890	217325	04530	2823	3591	3714	3788	4004	4992
319263	1434.48882674695	-0.290223448751868	0.126796304829975	-2.28889516252889	0.0220854444039536	0.813398737603387	Pcmtd1	protein-L-isoaspartate (D-aspartate) O-methyltransferase domain containing 1	NM_183028	Mm.21539	7088919	GO:0003674	319263	NA	1524	1810	1545	1296	1361	1108
269023	327.148319951036	-0.397404207139385	0.174045227906021	-2.28333871557784	0.0224104241628462	0.823334696583777	Zfp608	zinc finger protein 608	NM_175751	Mm.192984	-54888044	GO:0008150	269023	NA	280	538	376	279	242	286
16324	14403.1418816349	-0.318626829699523	0.139764064937619	-2.27974787254318	0.0226226462458979	0.82503518680639	Inhbb	inhibin beta-B	NM_008381	Mm.3092	-119415464	GO:0001654	16324	04060	14250	20789	15052	13044	10514	13659
22781	106.467153930997	0.539279532258994	0.236503607244996	2.28021694273927	0.0225948249650672	0.82503518680639	Ikzf4	IKAROS family zinc finger 4	NM_011772	Mm.358648	-128632414	GO:0003676	22781	NA	18	126	61	199	120	127
270162	64.2848912337474	0.531706122122564	0.233044283641618	2.281566892841	0.0225149232030583	0.82503518680639	Elmod1	ELMO/CED-12 domain containing 1	NM_177769	Mm.259791	-53911459	GO:0005096	270162	NA	44	34	59	81	70	93
22350	13798.8147315373	0.362964136053522	0.159536864508965	2.27511138049931	0.0228992491393036	0.8330858540533	Ezr	ezrin	NM_009510	Mm.277812	-6738130	GO:0000122	22350	04670	8240	16107	12791	14238	15921	16174
12780	235.839453045571	0.51085019231982	0.225133912391742	2.26909481069614	0.0232625608826481	0.836106887049588	Abcc2	ATP-binding cassette, sub-family C (CFTR/MRP), member 2	NM_013806	Mm.39054	43782307	GO:0005515	12780	02010	16	254	124	396	222	423
19300	974.776009918468	0.416965479247995	0.183603559004314	2.27100978602598	0.0231463855448958	0.836106887049588	Abcd4	ATP-binding cassette, sub-family D (ALD), member 4	NM_008992	Mm.229109	-84602530	GO:0000166	19300	02010	656	974	865	945	975	1434
20532	268.132583764859	0.51444089674964	0.226438387086593	2.27188023801331	0.023093744814629	0.836106887049588	Slc3a1	solute carrier family 3, member 1	NM_009205	Mm.227176	85028346	GO:0003824	20532	04974	19	295	141	470	263	446
58246	1320.03388164905	0.222878300491113	0.0982198331784513	2.26917816166695	0.0232574937317394	0.836106887049588	Slc35b4	solute carrier family 35, member B4	NM_021435	Mm.245527	-34155878	GO:0005462	58246	NA	1083	1480	1187	1434	1437	1327
78752	637.860887209675	-0.287935413710461	0.126881150988166	-2.26933166564131	0.0232481642806699	0.836106887049588	Csgalnact2	chondroitin sulfate N-acetylgalactosaminyltransferase 2	NM_030165	Mm.300317	-118107451	GO:0005794	78752	00532	654	756	755	595	541	539
20616	664.000897922667	0.541757956220976	0.238909398028951	2.26762932178719	0.0233518089689608	0.837297073512065	Snap91	synaptosomal-associated protein 91	NM_001277982	Mm.281651	-86765926	GO:0005515	20616	NA	389	321	586	589	506	1524
66658	358.259068895757	0.34244831434244	0.151284060166109	2.26361134125058	0.0235980296929307	0.838067168808938	Ccdc51	coiled-coil domain containing 51	NM_025689	Mm.128227	109082495	GO:0003674	66658	NA	282	319	350	399	387	407
72754	647.528849290876	0.451228799698049	0.199287443025594	2.26421089481337	0.0235611468216547	0.838067168808938	Arhgef10l	Rho guanine nucleotide exchange factor (GEF) 10-like	NM_001112722	Mm.29329	-140514484	GO:0005085	72754	NA	312	767	566	727	705	849
74437	2868.20899948972	0.43389934991002	0.191622311823208	2.26434670254025	0.0235527992596232	0.838067168808938	4933402E13Rik	RIKEN cDNA 4933402E13 gene	NM_001199996	Mm.85792	62287141	GO:0003674	74437	NA	1983	2430	2756	2883	2745	4339
75745	5671.27949320549	0.365203048852565	0.161289091164133	2.26427619014186	0.0235571330565375	0.838067168808938	Rian	RNA imprinted and accumulated in nucleus	NR_028261	Mm.293263	109603944	GO:0003674	75745	NA	3452	6389	5354	6551	7181	5387
13026	2605.3957626339	0.290017422557208	0.128184118346677	2.26250666851606	0.0236661173009615	0.838488849551405	Pcyt1a	phosphate cytidylyltransferase 1, choline, alpha isoform	NM_001163159	Mm.98775	32430920	GO:0003824	13026	00564	1805	2926	2500	2666	2991	2832
93806	11710.2648304825	-0.300376058051962	0.132930048970759	-2.25965506202466	0.0238426673670562	0.842742242765426	Serpinb9g	serine (or cysteine) peptidase inhibitor, clade B, member 9g	NM_011455	Mm.202781	33484789	GO:0004867	93806	05146	13371	14446	11984	10371	10621	9566
12361	303.365284014137	-0.401035404911478	0.17765148789792	-2.25742778547352	0.0239813571489713	0.84564048045876	Cask	calcium/calmodulin-dependent serine protein kinase (MAGUK family)	NM_001284503	Mm.327591	-13517080	GO:0000166	12361	04530	255	486	368	268	269	210
76892	1309.54839687316	-0.258883251033678	0.114731273993521	-2.25643141597381	0.02404362600377	0.845836616679797	Rnft1	ring finger protein, transmembrane 1	NM_029788	Mm.262707	86484656	GO:0003674	76892	NA	1345	1555	1495	1221	1181	1085
76527	262.403571820498	0.482290140373535	0.213850495318979	2.25526781995128	0.0241165232334733	0.846404848354089	Il34	interleukin 34	NM_001135100	Mm.77697	-110741828	GO:0001934	76527	NA	128	309	206	280	276	389
12095	2298.52331345584	0.535805505465239	0.237704363535033	2.25408359147042	0.0241909097270588	0.847022557485466	Bglap3	bone gamma-carboxyglutamate protein 3	NM_001305448	Mm.482191	-88368615	GO:0005509	12095	NA	1075	2932	981	2832	4487	1664
102098	4080.79457544168	0.325185403848583	0.144395698881578	2.25204356062762	0.0243195193736151	0.847976367537324	Arhgef18	rho/rac guanine nucleotide exchange factor (GEF) 18	NM_133962	Mm.170461	3393007	GO:0005085	102098	NA	3197	3628	4105	4335	4261	4888
107022	1922.93781344951	-0.323697401023794	0.14374741826244	-2.25184845012533	0.0243318507177511	0.847976367537324	Gramd3	GRAM domain containing 3	NM_026240	Mm.24356	56432131	GO:0003674	107022	NA	2106	2170	2309	1710	1506	1737
74365	779.043612977794	0.517089067949069	0.229728249163857	2.25087280223969	0.0243935948052903	0.848146527076247	Lonrf3	LON peptidase N-terminal domain and ring finger 3	NM_028894	Mm.327654	36328408	GO:0003674	74365	NA	528	554	642	785	603	1513
19139	205.027635398608	-0.42303709800592	0.188170498728653	-2.24815845663432	0.0245660876549327	0.85215758944413	Prps1	phosphoribosyl pyrophosphate synthetase 1	NM_021463	Mm.287178	140456602	GO:0000166	19139	00030	174	356	232	178	159	159
18551	89.2570578374483	0.506221972262557	0.225576443029827	2.2441260508555	0.0248242922617336	0.854941539424869	Pcsk4	proprotein convertase subtilisin/kexin type 4	NM_008793	Mm.299916	-80321282	GO:0002080	18551	NA	50	105	54	90	129	111
73225	1174.39126188337	-0.346283869240167	0.154261886208529	-2.24477917229706	0.0247823124830209	0.854941539424869	Fam118a	family with sequence similarity 118, member A	NM_133750	Mm.247535	85037061	GO:0003674	73225	NA	1369	1449	1249	1103	1051	839
74571	31.5791079026038	0.428078443832408	0.190822861766442	2.24332891703698	0.0248756119677121	0.854941539424869	Kcnk16	potassium channel, subfamily K, member 16	NM_029006	Mm.105571	-20262755	GO:0005267	74571	NA	1	21	11	35	15	105
74998	459.165326788276	-0.355910090624346	0.15861796184331	-2.24381959324336	0.0248440112313965	0.854941539424869	Rab11fip2	RAB11 family interacting protein 2 (class I)	NM_001033172	Mm.24167	-59902883	GO:0005623	74998	04144	442	719	472	427	402	335
100727	44.6751971483137	0.496445014059977	0.221631277941356	2.23995917305199	0.0250935735002491	0.855236521637012	Ugt2b34	UDP glucuronosyltransferase 2 family, polypeptide B34	NM_153598	Mm.281844	-86889769	GO:0009813	100727	00040	10	40	20	36	33	128
101185	276.359988422788	-0.310367519634318	0.139694560017345	-2.22175809563222	0.0262996580527829	0.855236521637012	Pot1a	protection of telomeres 1A	NM_133931	Mm.274589	-25743734	GO:0000723	101185	NA	266	360	328	249	226	242
12159	497.151830970232	0.383903932852578	0.171675760073657	2.23621513420337	0.0253376823299201	0.855236521637012	Bmp4	bone morphogenetic protein 4	NM_007554	Mm.6813	-46383519	GO:0000122	12159	04340	385	450	452	620	641	433
13180	372.454828473134	0.519262897356484	0.23368210605477	2.22209096846628	0.0262771585122146	0.855236521637012	Pcbd1	pterin 4 alpha carbinolamine dehydratase/dimerization cofactor of hepatocyte nuclear factor 1 alpha (TCF1) 1	NM_025273	Mm.39473	61089330	GO:0003713	13180	NA	126	510	225	465	512	437
13824	460.850235708403	0.348538113179818	0.155884814304893	2.23586957288935	0.0253603159418709	0.855236521637012	Epb41l4a	erythrocyte membrane protein band 4.1 like 4a	NM_013512	Mm.3465	-33796326	GO:0005737	13824	NA	323	499	414	500	454	585
14077	12443.1855953715	0.499282039988103	0.223980633934093	2.22913039943899	0.025805229786284	0.855236521637012	Fabp3	fatty acid binding protein 3, muscle and heart	NM_010174	Mm.388886	130308777	GO:0005215	14077	03320	8269	6486	13333	14879	11800	19020
16398	937.742733719352	-0.406559039701763	0.182664404009939	-2.22571574306093	0.0260332275791136	0.855236521637012	Itga2	integrin alpha 2	NM_008396	Mm.5007	-114835911	GO:0002687	16398	04145	1158	1067	1098	956	712	631
170731	3263.6416745751	0.268024172573568	0.120703552814021	2.22051601899852	0.0263837595146199	0.855236521637012	Mfn2	mitofusin 2	NM_001285920	Mm.154312	-147873585	GO:0000166	170731	NA	2269	3794	3104	3527	3626	3403
17536	1304.61471617232	-0.299026690920614	0.134210860347651	-2.2280364654994	0.0258780834180656	0.855236521637012	Meis2	Meis homeobox 2	NM_001136072	Mm.247566	-115861263	GO:0000978	17536	NA	1236	1955	1331	1180	1050	1175
18514	1719.28911252134	-0.436862118818409	0.196386282811762	-2.22450424013139	0.0261145375465712	0.855236521637012	Pbx1	pre B cell leukemia homeobox 1	NM_001291508	Mm.43358	-168119363	GO:0000978	18514	NA	1461	3249	1781	1630	1392	1087
18654	1543.06627049081	-0.459188760716804	0.206332091884348	-2.22548395900617	0.0260487668037264	0.855236521637012	Pgf	placental growth factor	NM_001271705	Mm.4809	-85166638	GO:0001525	18654	04150	1829	1570	2236	1287	874	1429
18667	895.393746050633	-0.507255659553848	0.226537288765343	-2.23917070041076	0.0251448114727226	0.855236521637012	Pgr	progesterone receptor	NM_008829	Mm.12798	8899832	GO:0000978	18667	04114	687	2003	939	834	674	450
20269	41.0410009829035	-0.51619659244098	0.231235617858952	-2.23234031686177	0.0255924791568223	0.855236521637012	Scn3a	sodium channel, voltage-gated, type III, alpha	NM_018732	Mm.330256	-65457117	GO:0001518	20269	NA	42	65	56	29	23	35
210126	4499.20906099544	-0.309593926650837	0.138418914776686	-2.23664466052426	0.0253095735393979	0.855236521637012	Lpp	LIM domain containing preferred translocation partner in lipoma	NM_001145952	Mm.209385	24721854	GO:0005515	210126	NA	4102	7041	4587	3958	3724	3994
21885	632.817525698121	-0.337422781636944	0.152005880722175	-2.21980083950608	0.0264322899218733	0.855236521637012	Tle1	transducin-like enhancer of split 1, homolog of Drosophila E(spl)	NM_001285529	Mm.278444	-72109944	GO:0000122	21885	NA	549	975	716	501	563	552
228875	1097.72194747751	0.225531985594783	0.101243758138341	2.22761372890379	0.0259062843669194	0.855236521637012	Slc35c2	solute carrier family 35, member C2	NM_001252573	Mm.21184	-165276521	GO:0005793	228875	NA	856	1224	1040	1236	1111	1149
235300	742.692595039507	0.442439607038224	0.198253482174028	2.23168643590254	0.0256356943521665	0.855236521637012	Tmem136	transmembrane protein 136	NM_001034863	Mm.261326	-43108652	GO:0003674	235300	NA	528	612	693	740	716	1142
23797	1832.39029319006	-0.34814420501998	0.156200656031583	-2.2288267787402	0.02582543246304	0.855236521637012	Akt3	thymoma viral proto-oncogene 3	NM_011785	Mm.235194	-177022114	GO:0000002	23797	04010	2090	2085	2159	1726	1636	1302
241226	211.895022100214	-0.501045739157459	0.223832650386025	-2.23848369884085	0.0251895292752316	0.855236521637012	Itga8	integrin alpha 8	NM_001001309	Mm.329997	-12106659	GO:0001656	241226	04510	75	865	145	114	91	106
241494	47.8888982417842	0.530342205763024	0.237110567669708	2.23668734369438	0.0253067817690015	0.855236521637012	Zfp385b	zinc finger protein 385B	NM_001113399	Mm.490320	-77410626	GO:0002039	241494	NA	11	60	23	69	65	64
330064	1942.17571446776	0.475885064939003	0.21415077201611	2.22219635474022	0.0262700387108834	0.855236521637012	Slc5a6	solute carrier family 5 (sodium-dependent vitamin transporter), member 6	NM_001177621	Mm.205463	-31036035	GO:0005215	330064	04977	1369	1232	1961	2067	1862	3041
54326	67.9817897197163	0.454738311685448	0.204115478327961	2.22784825242307	0.0258906359172196	0.855236521637012	Elovl2	elongation of very long chain fatty acids (FEN1/Elo2, SUR4/Elo3, yeast)-like 2	NM_001311121	Mm.2567	-41182381	GO:0000038	54326	01040	47	64	56	85	75	81
68355	1739.5995755331	0.388948925457971	0.175214579096648	2.21984339124787	0.0264294003038401	0.855236521637012	2010204K13Rik	RIKEN cDNA 2010204K13 gene	NR_027924	Mm.45111	-7411816	GO:0003674	68355	NA	1417	1283	1731	1918	1938	2069
70155	275.695034756926	-0.336349224735918	0.150918273885673	-2.22868454611876	0.0258349012106066	0.855236521637012	Ogfrl1	opioid growth factor receptor-like 1	NM_001081079	Mm.28013	-23366423	GO:0003674	70155	NA	265	409	295	243	247	216
71007	87.0329842880513	0.511213767720221	0.22961035650275	2.22644037275426	0.0259846987648288	0.855236521637012	D7Ertd443e	DNA segment, Chr 7, ERATO Doi 443, expressed	NM_001081331	Mm.334285	-134266261	GO:0005737	71007	NA	59	50	83	92	103	129
74596	1206.07812695912	0.420192861924814	0.188843326088516	2.22508716949763	0.0260753869068517	0.855236521637012	Cds1	CDP-diacylglycerol synthase 1	NM_173370	Mm.46764	101765129	GO:0004605	74596	00564	804	1214	1056	1148	1196	1819
80720	71.814663725883	0.494272689849784	0.222612487338784	2.22032778016434	0.0263965254905097	0.855236521637012	Pbx4	pre B cell leukemia homeobox 4	NM_001024954	Mm.210823	69832703	GO:0001741	80720	NA	51	60	55	66	91	105
14190	864.048946424417	-0.523433973482497	0.236028527050865	-2.21767249926402	0.0265771706601848	0.858062938457394	Fgl2	fibrinogen-like protein 2	NM_008013	Mm.292100	21372672	GO:0005576	14190	NA	382	3036	681	526	523	453
17901	35.1721495272992	0.514657663410443	0.232263718727344	2.21583321850884	0.0267029265267663	0.860261019596644	Myl1	myosin, light polypeptide 1	NM_001113387	Mm.1000	-66924295	GO:0005509	17901	NA	21	16	22	84	46	21
19934	2672.90323061135	-0.300453258817239	0.13577361670286	-2.21289869205428	0.0269046309008794	0.86489110887396	Rpl22	ribosomal protein L22	NM_001277113	Mm.307846	152325725	GO:0003723	19934	03010	2478	4050	2759	2334	2524	2114
12988	2276.83808306099	0.2313863362582	0.104652062015573	2.21100599263652	0.0270354220799454	0.865515518560082	Csk	c-src tyrosine kinase	NM_001304761	Mm.21974	-57626645	GO:0000166	12988	04062	1858	2543	2042	2400	2311	2546
218693	1269.36263817191	-0.239446605579501	0.10830089670279	-2.21093834741381	0.0270401067074952	0.865515518560082	Paip1	polyadenylate binding protein-interacting protein 1	NM_001079849	Mm.490243	119428901	GO:0003723	218693	03013	1265	1536	1439	1162	1182	1064
11910	1618.44612834034	0.285312865396787	0.129393287479972	2.20500515098937	0.027453733078774	0.867463609542831	Atf3	activating transcription factor 3	NM_007498	Mm.2706	-191170296	GO:0000122	11910	NA	1208	1931	1363	1671	1846	1750
13855	1501.00311932428	0.302282892279289	0.137343001139558	2.20093408307083	0.0277406906511082	0.867463609542831	Epn2	epsin 2	NM_001252188	Mm.139695	-61517248	GO:0001701	13855	04144	1102	1538	1467	1611	1476	1829
16412	20357.6549565752	-0.207714659338842	0.0942619443053059	-2.20358980360169	0.0275532050162386	0.867463609542831	Itgb1	integrin beta 1 (fibronectin receptor beta)	NM_010578	Mm.263396	128685653	GO:0000082	16412	04145	19289	25552	22650	18141	17893	19322
16776	15911.2770630087	0.279659284911711	0.126930879039531	2.20324074825493	0.027577784687361	0.867463609542831	Lama5	laminin, alpha 5	NM_001081171	Mm.4339	-180176372	GO:0001658	16776	04510	11427	17544	15281	16673	16007	18950
230157	2738.41122025053	-0.405537306205572	0.183578454309967	-2.20906809423743	0.0271699049396658	0.867463609542831	Tmeff1	transmembrane protein with EGF-like and two follistatin-like domains 1	NM_021436	Mm.422686	48585192	GO:0005886	230157	NA	3504	2720	3402	2231	2145	2308
26556	358.180230210829	-0.322088011337075	0.145964606491595	-2.20661720042127	0.0273408142555473	0.867463609542831	Homer1	homer homolog 1 (Drosophila)	NM_001284189	Mm.37533	93308033	GO:0003009	26556	NA	371	452	414	349	272	303
320183	1338.06273619349	-0.367523274742581	0.166765866487459	-2.20382793243976	0.0275364473786028	0.867463609542831	Msrb3	methionine sulfoxide reductase B3	NM_177092	Mm.169755	-120781100	GO:0005739	320183	NA	1230	2236	1352	1275	978	1109
320365	940.935324436074	-0.324537687417717	0.147356247249923	-2.20240195766717	0.0276369277252967	0.867463609542831	Fry	furry homolog (Drosophila)	NM_172887	Mm.216590	150259929	GO:0000902	320365	NA	1085	1108	1031	808	761	850
329154	579.652711410125	0.267240658223955	0.121249226627986	2.20406072398215	0.0275200738365864	0.867463609542831	Ankrd44	ankyrin repeat domain 44	NM_001081433	Mm.397910	-54645339	GO:0003674	329154	NA	444	610	559	660	581	634
71706	496.455792700544	0.51896203776888	0.235716247974435	2.20163880185792	0.0276908327707302	0.867463609542831	Slc46a3	solute carrier family 46, member 3	NM_027872	Mm.153218	-147878440	GO:0003674	71706	NA	224	536	343	775	844	292
76265	521.324102308778	0.272004634033921	0.123363104925668	2.20491073240914	0.0274603592474802	0.867463609542831	Tsen54	tRNA splicing endonuclease 54 homolog (S. cerevisiae)	NM_029557	Mm.275438	115814738	GO:0000213	76265	NA	422	570	455	546	591	551
100678	660.338266205133	0.457381122425785	0.209090844226261	2.18747561194428	0.0287078216827048	0.874108228733683	Psph	phosphoserine phosphatase	NM_133900	Mm.271784	-129765557	GO:0000287	100678	00260	303	840	522	790	880	684
104156	368.471590003262	0.341615581104385	0.155728651670624	2.19365914646795	0.0282599228916502	0.874108228733683	Etv5	ets variant 5	NM_023794	Mm.155708	-22381312	GO:0000977	104156	NA	247	377	366	458	370	403
111175	151.340747464162	0.48493222354522	0.22125525719776	2.19173198271977	0.0283988649441383	0.874108228733683	Pecr	peroxisomal trans-2-enoyl-CoA reductase	NM_023523	Mm.281738	-72259172	GO:0005102	111175	01040	68	179	119	209	146	198
112407	3114.90483370155	-0.396189359022336	0.180887122520461	-2.19025740197465	0.0285055743288364	0.874108228733683	Egln3	egl-9 family hypoxia-inducible factor 3	NM_028133	Mm.133037	-54178980	GO:0001666	112407	05200	2833	4121	4275	2810	3014	1853
14178	17.4121588737089	-0.47468960117931	0.21647227073746	-2.19284252695357	0.0283187267465673	0.874108228733683	Fgf7	fibroblast growth factor 7	NM_008008	Mm.330557	126034657	GO:0001541	14178	04010	13	58	17	12	7	5
211949	90.1596803295149	0.519457423802002	0.237740170171904	2.18497960789039	0.0288903418004081	0.874108228733683	Spsb4	splA/ryanodine receptor domain and SOCS box containing 4	NM_145134	Mm.491271	-96943481	GO:0005515	211949	NA	20	118	45	124	144	100
213019	3237.34323496841	0.255997256341681	0.117131671605001	2.18555112237254	0.0288484618934562	0.874108228733683	Pdlim2	PDZ and LIM domain 2	NM_001253736	Mm.283968	-70164217	GO:0001725	213019	NA	2632	3131	3229	3388	3526	3502
213389	1215.8209645762	-0.267332800032815	0.121953361261756	-2.19209046201705	0.0283729753226266	0.874108228733683	Prdm9	PR domain containing 9	NM_144809	Mm.215162	-15543078	GO:0003676	213389	NA	1272	1539	1294	1104	986	1130
23828	72.263233581511	-0.504479420679364	0.230374096686555	-2.18982701586348	0.028536784654068	0.874108228733683	Bves	blood vessel epicardial substance	NM_024285	Mm.332793	45335761	GO:0001921	23828	NA	62	246	38	42	43	32
23937	32.0864319528512	0.51494664112103	0.235209904944013	2.18930678639406	0.0285745494401941	0.874108228733683	Mab21l2	mab-21-like 2 (C. elegans)	NM_011839	Mm.389466	-86545580	GO:0001654	23937	NA	13	34	13	26	62	45
24100	2137.43157887802	0.297340877199017	0.135871856137952	2.18839195732429	0.0286410636251178	0.874108228733683	Tpra1	transmembrane protein, adipocyte asscociated 1	NM_011906	Mm.284480	88902250	GO:0005886	24100	NA	1572	2498	1836	2308	2622	2069
328059	54.9761971851789	0.490081558006907	0.224296371263548	2.18497319081039	0.0288908123334477	0.874108228733683	Slc7a15	solute carrier family 7 (cationic amino acid transporter, y+ system), member 15	NM_001038660	Mm.46326	-8528482	GO:0005515	328059	NA	7	67	20	118	67	58
381290	2520.94001672249	-0.458315431249718	0.209233215779893	-2.19045255095564	0.0284914323943043	0.874108228733683	Atp2b4	ATPase, Ca++ transporting, plasma membrane 4	NM_001167949	Mm.188617	-133702673	GO:0005388	381290	04020	2582	5091	1981	2116	1946	1797
66364	169.435294871873	-0.354863525556615	0.162279157697222	-2.18674739622888	0.0287609695342751	0.874108228733683	2310009A05Rik	RIKEN cDNA 2310009A05 gene	NM_001308425	Mm.392089	73039717	NA	66364	NA	184	223	187	148	138	142
69824	20.7730759437838	-0.495601939459249	0.226740835934932	-2.18576392477212	0.0288328813443681	0.874108228733683	Glod5	glyoxalase domain containing 5	NM_027227	Mm.279756	-8004200	GO:0003674	69824	NA	46	23	21	15	10	7
78088	144.569708591783	0.513947481196479	0.234724475110316	2.18957772066562	0.0285548762615232	0.874108228733683	Sowahb	sosondowah ankyrin repeat domain family member B	NM_175270	Mm.245085	-93041122	GO:0003674	78088	NA	22	193	66	214	200	190
12870	689.77421640983	-0.514899387904225	0.23577226114026	-2.1838845053868	0.0289707358673528	0.874752016593997	Cp	ceruloplasmin	NM_001042611	Mm.13787	19957053	GO:0004322	12870	00860	397	1756	773	556	495	378
11666	2053.10644241185	0.234298016605318	0.107613609419787	2.17721548295393	0.029464493627781	0.875440915831439	Abcd1	ATP-binding cassette, sub-family D (ALD), member 1	NM_007435	Mm.365	73716596	GO:0000166	11666	02010	1770	2049	1934	2302	2180	2078
14026	477.250828465913	-0.350031707851285	0.161034500389239	-2.17364420049875	0.0297318662232191	0.875440915831439	Evl	Ena-vasodilator stimulated phosphoprotein	NM_001163394	Mm.238841	108635752	GO:0003779	14026	NA	448	700	542	441	328	441
14058	91.2490469316931	0.493571354438348	0.22682426945666	2.17600768921536	0.029554685606366	0.875440915831439	F10	coagulation factor X	NM_001242368	Mm.262589	13037307	GO:0004252	14058	04610	8	100	52	139	94	162
14284	6605.42320893589	-0.254223986202135	0.116564319133026	-2.1809760318851	0.0291851893150215	0.875440915831439	Fosl2	fos-like antigen 2	NM_008037	Mm.24684	32136471	GO:0000977	14284	04380	6574	8592	7109	6782	5650	5219
18772	31.9737117750021	0.517117996535242	0.237985892919142	2.17289348621575	0.0297883348458754	0.875440915831439	Pkp1	plakophilin 1	NM_001313701	Mm.4494	-135871393	GO:0005515	18772	NA	17	28	17	68	38	25
214292	566.014307286549	0.50290905413414	0.231115168010791	2.17601059446976	0.0295544683719572	0.875440915831439	Syna	syncytin a	NM_001013751	Mm.425290	-134557253	GO:0000768	214292	NA	366	236	337	443	258	1670
226154	4692.81830152724	0.191437079618765	0.0879482475576909	2.17670146859025	0.0295028486622411	0.875440915831439	Lzts2	leucine zipper, putative tumor suppressor 2	NM_001130525	Mm.28204	45015175	GO:0001822	226154	NA	3676	5190	4654	5098	4946	4716
227737	10160.459729027	0.260379663047686	0.119702341223535	2.17522615168777	0.029613173361521	0.875440915831439	Fam129b	family with sequence similarity 129, member B	NM_146119	Mm.301646	32876133	GO:0005654	227737	NA	7367	10828	10249	10376	11070	11289
230657	236.77637909593	-0.318564110804917	0.146500783922354	-2.17448741416808	0.029668549588946	0.875440915831439	Tmem69	transmembrane protein 69	NM_177670	Mm.291484	-116551527	GO:0003674	230657	NA	236	320	265	210	190	211
320871	129.038345262666	0.402678505638142	0.185013868641198	2.1764774100209	0.0295195810353011	0.875440915831439	B230206H07Rik	RIKEN cDNA B230206H07 gene	NM_177280	Mm.475463	-141359177	GO:0003674	320871	NA	85	126	121	143	165	136
327900	594.271552277815	-0.264289380165943	0.121611040575296	-2.17323508552916	0.0297626283704517	0.875440915831439	Ubtd2	ubiquitin domain containing 2	NM_173784	Mm.260956	32455371	GO:0003674	327900	NA	618	758	630	525	542	509
331578	242.040207610112	0.325592715282178	0.149867557044617	2.17253634944651	0.029815230976292	0.875440915831439	AW822252	expressed sequence AW822252	NR_110489	Mm.483375	-53696921	NA	331578	NA	180	245	228	266	287	249
435818	22.7027131540705	0.447357258375581	0.204984237216925	2.18239833681535	0.0290801469753287	0.875440915831439	Slc2a7	solute carrier family 2 (facilitated glucose transporter), member 7	NM_001085529	Mm.359648	150148971	GO:0005351	435818	NA	1	23	7	45	22	40
69826	89.5126015727528	0.489319560183995	0.224271221659306	2.18182054997376	0.0291227793060557	0.875440915831439	Ms4a10	membrane-spanning 4-domains, subfamily A, member 10	NM_023529	Mm.273404	-10962294	GO:0005515	69826	NA	53	111	49	114	106	109
19373	97.2476682342383	0.518605610505574	0.238953792941293	2.17031755019259	0.029982797991518	0.877444497743494	Rag1	recombination activating gene 1	NM_009019	Mm.828	-101638251	GO:0002250	19373	05340	52	91	55	221	108	62
67800	1899.27422544737	0.311738789028629	0.143653423341558	2.17007560124357	0.030001119190747	0.877444497743494	Dgat2	diacylglycerol O-acyltransferase 2	NM_026384	Mm.180189	-99153662	GO:0003846	67800	00561	1377	2305	1541	2099	2288	1872
330119	277.298165530688	-0.461269155184714	0.21272825652133	-2.16834924860329	0.0301321239950714	0.879551392388426	Adamts3	a disintegrin-like and metallopeptidase (reprolysin type) with thrombospondin type 1 motif, 3	NM_001081401	Mm.133062	-89673840	GO:0004175	330119	NA	300	501	254	177	194	266
100504663	857.611301368045	0.241231732537064	0.111350881872688	2.16641061552502	0.0302798234865057	0.880416855993605	Atg14	autophagy related 14	NM_172599	Mm.287279	-47540892	GO:0000045	100504663	NA	680	894	836	934	957	856
18591	2340.83476676669	0.391678953541541	0.180750182462531	2.16696297732776	0.0302376772189635	0.880416855993605	Pdgfb	platelet derived growth factor, B polypeptide	NM_011057	Mm.144089	-79995875	GO:0001892	18591	04010	1921	1654	2349	2784	2531	2692
110948	569.822237545829	0.385455122266551	0.178091100456433	2.16437048947792	0.0304359267974	0.883067061690462	Hlcs	holocarboxylase synthetase (biotin- [propriony-Coenzyme A-carboxylase (ATP-hydrolysing)] ligase)	NM_139145	Mm.30921	-94129305	GO:0000166	110948	00780	387	585	515	632	517	790
435391	71.2207634840356	0.434974123331691	0.201034961552291	2.16367401954883	0.0304893762919407	0.883067061690462	Dupd1	dual specificity phosphatase and pro isomerase domain containing 1	NM_001013826	Mm.295860	-21676571	GO:0004721	435391	NA	3	82	11	161	102	77
103711	2191.2489212419	0.303458863307181	0.140759401151185	2.15586924088464	0.0310938768997221	0.887767968962358	Pnpo	pyridoxine 5'-phosphate oxidase	NM_134021	Mm.254704	-96937815	GO:0002230	103711	00750	1588	2107	2277	2421	2202	2565
13733	116.930566251049	-0.515025811597374	0.23863571546893	-2.15820926295682	0.0309115655470417	0.887767968962358	Adgre1	adhesion G protein-coupled receptor E1	NM_010130	Mm.2254	57358685	GO:0002250	13733	NA	85	307	113	95	58	79
20617	395.935781422876	0.511636908143186	0.236951347333176	2.15924878208764	0.0308308713369358	0.887767968962358	Snca	synuclein, alpha	NM_001042451	Mm.17484	-60731572	GO:0000287	20617	05010	155	185	400	429	234	943
20866	1949.09087114962	0.315957185083492	0.146468472145178	2.15716857324981	0.0309925321718874	0.887767968962358	Stim1	stromal interaction molecule 1	NM_009287	Mm.645	102267823	GO:0002020	20866	NA	1302	2163	1870	2120	1924	2381
21353	494.040991795853	-0.282005897882959	0.130811884181368	-2.15581252152873	0.0310983073411398	0.887767968962358	Tank	TRAF family member-associated Nf-kappa B activator	NM_001164071	Mm.244393	61578585	GO:0005515	21353	04622	498	639	546	430	403	465
27053	1463.51539778567	-0.331794483539297	0.153933899404144	-2.15543479911589	0.0311278256749339	0.887767968962358	Asns	asparagine synthetase	NM_012055	Mm.2942	-7675170	GO:0000166	27053	00250	1271	2303	1607	1253	1125	1367
30924	67.4958933338582	0.476111074449228	0.220391904457626	2.1602929364439	0.0307499994435207	0.887767968962358	Angptl3	angiopoietin-like 3	NM_013913	Mm.28341	99030953	GO:0004857	30924	NA	8	89	16	116	85	99
58805	34.4403966021701	0.512163949432571	0.237149622605989	2.15966588436661	0.0307985440344322	0.887767968962358	Mlxipl	MLX interacting protein-like	NM_021455	Mm.34213	135106890	GO:0000122	58805	NA	21	31	22	58	32	43
66902	464.579135747682	-0.289878299199336	0.134548073595398	-2.15445893392004	0.0312041991347374	0.888247775369739	Mtap	methylthioadenosine phosphorylase	NM_024433	Mm.28500	89137369	GO:0003824	66902	00270	440	667	494	395	430	392
76467	164.647718326971	-0.51170869649216	0.237691324554429	-2.15282866318911	0.0313321465827646	0.890191044625747	Msrb2	methionine sulfoxide reductase B2	NM_029619	Mm.27166	19371635	GO:0003779	76467	NA	108	517	126	87	93	120
12626	813.338969623765	-0.229767283290257	0.106782107492653	-2.15173954406234	0.0314178737606438	0.890929667326544	Cetn3	centrin 3	NM_007684	Mm.12481	81783291	GO:0005509	12626	NA	791	1059	871	726	724	741
16420	300.525803476866	0.341441900183822	0.158802988620476	2.15009744558295	0.0315475076358594	0.892908204737151	Itgb6	integrin beta 6	NM_001159564	Mm.98193	-60598291	GO:0004872	16420	04510	245	274	277	336	370	297
329360	27.4831052193828	0.490083748982187	0.228070984521964	2.1488211225527	0.0316485823387982	0.893928684343447	Rnf224	ring finger protein 224	NM_001033410	Mm.244652	-25234475	GO:0008270	329360	NA	8	14	24	24	29	64
56404	755.409209372076	-0.243771280420374	0.113480689052427	-2.14813006914114	0.0317034241095256	0.893928684343447	Trip4	thyroid hormone receptor interactor 4	NM_001170907	Mm.208379	-65828925	GO:0002020	56404	NA	763	923	842	683	658	681
192970	449.47612817993	0.275538650520366	0.128493030383419	2.14438596162116	0.0320019741548146	0.898527585203041	Dhrs11	dehydrogenase/reductase (SDR family) member 11	NM_177564	Mm.192213	-84820727	GO:0003674	192970	NA	343	494	411	479	467	512
28035	1233.76166714625	0.281290219018609	0.131243894137239	2.14326327992424	0.0320919635928692	0.898527585203041	Usp39	ubiquitin specific peptidase 39	NM_138592	Mm.281900	-72318675	GO:0005634	28035	03040	988	1201	1199	1348	1215	1447
56726	1360.64514202176	-0.485902410557959	0.226555587330965	-2.1447381469702	0.0319737890663462	0.898527585203041	Sh3bgrl	SH3-binding domain glutamic acid-rich protein like	NM_019989	Mm.260760	109095406	GO:0003674	56726	NA	1024	3256	1225	1037	1073	894
67937	226.13403491162	0.512027626437153	0.238922498442542	2.14306994851843	0.0321074820939408	0.898527585203041	Tmem59l	transmembrane protein 59-like	NM_182991	Mm.23002	-70483866	GO:0003674	67937	NA	122	113	212	227	162	501
71947	2024.18913963595	0.262988195975991	0.122822512945165	2.14120513959362	0.0322574987625779	0.899351124378715	2310067B10Rik	RIKEN cDNA 2310067B10 gene	NM_028014	Mm.23168	115765432	GO:0003674	71947	NA	1547	2089	2000	2230	1970	2334
73442	372.733709894229	0.511655526620498	0.238921671309504	2.14151995428531	0.032232131078875	0.899351124378715	Hspa12a	heat shock protein 12A	NM_175199	Mm.39739	-58795750	GO:0000166	73442	NA	99	537	181	476	554	436
105246278	513.477461583881	-0.244809587069716	0.115017600192121	-2.12845326855017	0.0332995205940578	0.902064966663898	B230354K17Rik	RIKEN cDNA B230354K17 gene	NR_130960	Mm.206588	45433830	GO:0003674	105246278	NA	497	653	576	459	466	449
110095	2279.83979559968	0.348076150208704	0.162783608757483	2.13827517933499	0.032494415815134	0.902064966663898	Pygl	liver glycogen phosphorylase	NM_133198	Mm.256926	-70190814	GO:0000166	110095	00500	1445	2783	1945	2315	2507	2798
12737	1992.55969019558	0.393745197345116	0.184371954274016	2.13560245046775	0.0327118315254646	0.902064966663898	Cldn1	claudin 1	NM_016674	Mm.289441	-26356645	GO:0005198	12737	04514	1269	2216	1715	2852	2384	1628
18408	300.238020602641	0.415810492127092	0.195629839890661	2.12549625537439	0.0335452261981357	0.902064966663898	Slc25a15	solute carrier family 25 (mitochondrial carrier ornithine transporter), member 15	NM_181325	Mm.200907	-22375549	GO:0005739	18408	NA	183	343	245	324	289	428
192197	950.796418500012	0.287292608186264	0.134934042628182	2.12913363144329	0.0332432059695781	0.902064966663898	Bcas3	breast carcinoma amplified sequence 3	NM_001166642	Mm.209989	85353163	GO:0001525	192197	NA	689	1149	807	1125	970	1010
20709	9080.68832891922	-0.268619094937176	0.126129771664548	-2.12970412450749	0.0331960482684541	0.902064966663898	Serpinb9f	serine (or cysteine) peptidase inhibitor, clade B, member 9f	NM_183197	Mm.474264	33324076	GO:0002244	20709	05146	9988	11257	9329	7851	7822	8339
210757	18.868253906926	0.504227938170429	0.237334878383634	2.12454208839622	0.0336248405380214	0.902064966663898	Themis	thymocyte selection associated	NM_001305663	Mm.123021	28668359	GO:0002250	210757	NA	12	15	9	34	22	21
211389	1071.0468204216	0.248620909679347	0.116653222401496	2.13128197027979	0.0330659195031701	0.902064966663898	Suox	sulfite oxidase	NM_173733	Mm.23352	-128669886	GO:0005739	211389	00920	804	1205	1009	1181	1222	1040
229517	1469.13055970997	0.230297656155206	0.10839702592139	2.12457541337175	0.0336220572281062	0.902064966663898	Slc25a44	solute carrier family 25, member 44	NM_001145876	Mm.301740	-88410493	GO:0003674	229517	NA	1196	1712	1260	1609	1534	1544
236794	1382.48417991544	0.323695852528225	0.151748247009308	2.13311098419721	0.0329156229309042	0.902064966663898	Slc9a6	solute carrier family 9 (sodium/hydrogen exchanger), member 6	NM_172780	Mm.17815	56609834	GO:0003674	236794	04260	918	1519	1328	1615	1301	1663
27494	6480.50703354929	0.397361759074584	0.186347473651327	2.13236998220906	0.0329764430750657	0.902064966663898	Amot	angiomotin	NM_001290274	Mm.100068	-145446423	GO:0001570	27494	NA	4569	5719	6291	6323	6295	9553
30956	56.4749641424904	0.424048715984294	0.199039890107938	2.13047101138538	0.0331327466108987	0.902064966663898	Aass	aminoadipate-semialdehyde synthase	NM_013930	Mm.18651	-23072172	GO:0003824	30956	00300	1	52	21	87	46	134
54120	645.436996188401	0.505505630511334	0.237627216560932	2.12730527179202	0.0333947270257999	0.902064966663898	Gipc2	GIPC PDZ domain containing family, member 2	NM_016867	Mm.97	-152093840	GO:0005515	54120	NA	129	911	301	872	1150	596
56442	7055.4087290249	-0.207229923814673	0.0970778205547833	-2.13467837071732	0.0327872909331722	0.902064966663898	Serinc1	serine incorporator 1	NM_019760	Mm.29344	-57515774	GO:0005783	56442	NA	6918	8390	7980	6384	6397	6412
57170	654.785949023139	0.281656919059196	0.132365437636628	2.12787359063025	0.0333475657608865	0.902064966663898	Dolpp1	dolichyl pyrophosphate phosphatase 1	NM_001290508	Mm.285167	30392253	GO:0005783	57170	00510	497	762	560	799	678	658
66111	5556.40633793088	-0.222446634613202	0.104076316337681	-2.13734154359827	0.0325702222241313	0.902064966663898	Tmed3	transmembrane emp24 domain containing 3	NM_025360	Mm.27606	-89699202	GO:0003674	66111	NA	5490	7334	5717	5300	4637	5090
66629	3556.44442646892	-0.191644779249851	0.0898695800394912	-2.13247663075356	0.0329676836272576	0.902064966663898	Golph3	golgi phosphoprotein 3	NM_025673	Mm.157655	12321495	GO:0005654	66629	NA	3500	4406	3791	3407	3277	3064
70737	1337.36778953192	0.488832309464236	0.230008261111063	2.12528153164114	0.0335631283678751	0.902064966663898	Cgn	cingulin	NM_001037711	Mm.87634	-94760069	GO:0000226	70737	04530	503	1884	825	1459	1894	1600
71544	1418.37004208707	-0.2679075104816	0.125715564748339	-2.13106078804088	0.0330841345846391	0.902064966663898	Arhgap42	Rho GTPase activating protein 42	NM_027823	Mm.334955	-8994952	GO:0003674	71544	NA	1470	1765	1555	1435	1214	1114
83704	818.408279755589	0.256997554454556	0.120485986286578	2.13300784908945	0.032924082322587	0.902064966663898	Slc12a9	solute carrier family 12 (potassium/chloride transporters), member 9	NM_031406	Mm.235625	-137314557	GO:0005886	83704	NA	653	931	709	952	898	791
99709	22.671623233203	0.497015115163307	0.233364612641546	2.12977927346138	0.0331898406272106	0.902064966663898	Clca4b	chloride channel calcium activated 4B	NM_001033199	Mm.440040	-144910920	GO:0005229	99709	04740	7	22	13	38	18	39
16835	2848.00826153814	0.255576903611976	0.120414400429512	2.12247789882561	0.0337976267208188	0.905072531719448	Ldlr	low density lipoprotein receptor	NM_001252658	Mm.3213	21723575	GO:0001948	16835	04144	2296	2891	2744	3085	2773	3307
15431	61.0725517284462	-0.471121851085462	0.222265740546199	-2.11963323689796	0.0340369872666694	0.907685831173103	Hoxd11	homeobox D11	NM_008273	Mm.207763	74679557	GO:0001501	15431	NA	28	222	55	45	30	18
234663	2053.15298817718	-0.201175190065544	0.0949320098350129	-2.1191502256739	0.0340777732272015	0.907685831173103	Dync1li2	dynein, cytoplasmic 1 light intermediate chain 2	NM_001013380	Mm.289583	-104417673	GO:0000166	234663	04145	1872	2622	2316	1967	1774	1863
56457	6197.76605415089	0.203855709022233	0.096166806178366	2.1198136563268	0.0340217631741449	0.907685831173103	Clptm1	cleft lip and palate associated transmembrane protein 1	NM_019649	Mm.290960	-19631579	GO:0003674	56457	NA	4919	6570	6222	6632	6764	6184
22413	104.347992752901	0.466808470243231	0.220664998835961	2.11546222874362	0.0343905708921576	0.912757571934917	Wnt2	wingless-type MMTV integration site family, member 2	NM_023653	Mm.33653	-17988939	GO:0001938	22413	04310	86	80	78	170	103	106
233552	1450.80400979022	0.318041214520802	0.150307867830657	2.11593191435009	0.0343505986535443	0.912757571934917	Gdpd5	glycerophosphodiester phosphodiesterase domain containing 5	NM_201352	Mm.286317	99381548	GO:0004518	233552	NA	1012	1440	1481	1859	1388	1557
98365	26.4063601016566	-0.499980585971276	0.236600041327298	-2.11318892070536	0.0345846012075781	0.916276930039494	Slamf9	SLAM family member 9	NM_029612	Mm.150050	172475359	GO:0003674	98365	NA	30	54	31	26	9	13
70574	1534.38859113889	-0.419438502574895	0.198573646710514	-2.11225663386423	0.0346644432763182	0.916763893456672	Cpm	carboxypeptidase M	NM_027468	Mm.339332	117629499	GO:0003674	70574	NA	1703	1928	1932	1551	1364	785
240505	1734.73014938248	0.22926999565731	0.108884155146051	2.10563231491101	0.0352363033866087	0.930238409406469	Cdc42bpg	CDC42 binding protein kinase gamma (DMPK-like)	NM_001033342	Mm.329622	6306456	GO:0000166	240505	NA	1287	1899	1739	1913	1781	1839
20363	25430.6583260445	0.502453694319614	0.238862042337658	2.10353093108591	0.0354193843989749	0.931773435088376	Sepp1	selenoprotein P, plasma, 1	NM_001042613	Mm.392203	3270976	GO:0001887	20363	NA	4754	36265	14268	35316	36072	29432
70598	195.431185657208	-0.468887391781487	0.222859928907318	-2.10395558358311	0.0353823216643396	0.931773435088376	Filip1	filamin A interacting protein 1	NM_001081243	Mm.23049	-79815561	GO:0003674	70598	NA	141	358	267	172	107	162
107753	296.60358284323	0.474150007645389	0.225501325500982	2.10264842830525	0.0354965132642278	0.931994580401151	Lgals2	lectin, galactose-binding, soluble 2	NM_025622	Mm.390793	-78850859	GO:0016936	107753	NA	22	383	131	398	486	394
16154	281.42374394051	-0.40640026206931	0.1935015797473	-2.10024260577118	0.035707505212886	0.931994580401151	Il10ra	interleukin 10 receptor, alpha	NM_008348	Mm.379327	-45253838	GO:0004920	16154	04060	352	404	258	265	228	191
226243	114.023564192545	0.407201048278144	0.193756961892939	2.10160731413174	0.0355876886299274	0.931994580401151	Habp2	hyaluronic acid binding protein 2	NM_146101	Mm.25791	56287937	GO:0004252	226243	NA	1	99	42	170	91	284
320453	45.8215861946703	0.500719518120699	0.238373672966647	2.10056551920799	0.0356791235194753	0.931994580401151	A730090H04Rik	RIKEN cDNA A730090H04 gene	NR_040279	Mm.442212	95145052	GO:0003674	320453	NA	21	26	43	44	46	92
67732	717.56651310096	0.36966026963652	0.176039527704923	2.09987083273788	0.0357402051481267	0.931994580401151	Iah1	isoamyl acetate-hydrolyzing esterase 1 homolog (S. cerevisiae)	NM_026347	Mm.335830	21316391	GO:0003674	67732	NA	437	898	584	756	790	882
104082	840.430961757558	0.267739703766359	0.127867989758534	2.09387591274375	0.0362710355016554	0.934402013027103	Wdr7	WD repeat domain 7	NM_001014981	Mm.30850	63708694	GO:0002244	104082	NA	622	913	808	917	829	973
12163	297.579556457337	0.394536085494107	0.18817408754947	2.096654702207	0.0360241531162671	0.934402013027103	Bmp8a	bone morphogenetic protein 8a	NM_001256019	Mm.439749	-123312649	GO:0001503	12163	04340	180	292	298	359	278	385
16175	140.536174643052	-0.473741723354844	0.226243289410991	-2.09394817670923	0.0362645969705513	0.934402013027103	Il1a	interleukin 1 alpha	NM_010554	Mm.15534	-129299609	GO:0001660	16175	04010	101	295	164	99	113	101
20304	24.3213715349574	0.498214458024871	0.237653873626643	2.09638686052966	0.0360478870306978	0.934402013027103	Ccl5	chemokine (C-C motif) ligand 5	NM_013653	Mm.284248	-83525778	GO:0000165	20304	04060	12	23	13	47	31	21
235130	6130.99036598437	-0.45206844553744	0.215659317876681	-2.09621568865363	0.0360630618481787	0.934402013027103	Adamts15	a disintegrin-like and metallopeptidase (reprolysin type) with thrombospondin type 1 motif, 15	NM_001024139	Mm.65867	-30899154	GO:0004222	235130	NA	7924	6308	8197	6300	4941	2996
30925	19.311196349868	0.485195274212643	0.231538821616613	2.09552450351518	0.0361243925584821	0.934402013027103	Slamf6	SLAM family member 6	NM_030710	Mm.486404	171917536	GO:0004872	30925	NA	7	17	11	43	22	17
432516	36.8610653456445	-0.49562308137522	0.236643966043127	-2.09438292326835	0.0362258827403769	0.934402013027103	Myo1a	myosin IA	NM_001081219	Mm.90450	127705255	GO:0000166	432516	NA	25	100	41	19	27	21
104103	255.318298785906	0.33113454230602	0.158251040270519	2.09246360554703	0.0363970641266798	0.936032083644062	Airn	antisense Igf2r RNA	NR_002853	Mm.26553	12741310	GO:0000228	104103	NA	174	261	253	274	299	276
74270	619.455373602643	0.273724978456918	0.130887768297329	2.09129532895019	0.0365015982894374	0.937104716153611	Usp20	ubiquitin specific peptidase 20	NM_028846	Mm.346654	30982278	GO:0001664	74270	NA	461	677	584	698	602	710
12305	8910.47628700537	0.270650206090954	0.129640308267334	2.08770103764981	0.0368248111916762	0.938001659263767	Ddr1	discoidin domain receptor family, member 1	NM_001198831	Mm.5021	-35681566	GO:0000166	12305	NA	7195	9488	8006	9805	10953	8146
170439	443.955121693466	0.318528091751735	0.152590850601284	2.08746520840912	0.0368461028420383	0.938001659263767	Elovl6	ELOVL family member 6, elongation of long chain fatty acids (yeast)	NM_130450	Mm.314113	129532385	GO:0005783	170439	01040	307	530	378	531	442	497
24058	445.3476132723	0.495223907116092	0.237216875566809	2.08764197712662	0.0368301424389526	0.938001659263767	Sigirr	single immunoglobulin and toll-interleukin 1 receptor (TIR) domain	NM_023059	Mm.38017	-141091174	GO:0001960	24058	NA	133	627	264	627	617	461
319197	651.872744032697	0.457022258573305	0.218942112447452	2.08741138680205	0.0368509635511241	0.938001659263767	Gpr4	G protein-coupled receptor 4	NM_175668	Mm.135984	19212537	GO:0004871	319197	NA	433	450	662	660	606	1067
73124	536.452623231765	-0.322122409606002	0.154173522433577	-2.0893497438562	0.0366762516226267	0.938001659263767	Golim4	golgi integral membrane protein 4	NM_001291069	Mm.249232	-75876182	GO:0003674	73124	NA	462	821	607	523	445	415
13617	498.566457689761	-0.488852873853541	0.234645815386698	-2.08336497732937	0.037217968089453	0.944798994578533	Ednra	endothelin receptor type A	NM_010332	Mm.283168	-77663028	GO:0001569	13617	04020	331	1277	470	405	345	312
19123	1705.08594814719	0.493833052665645	0.237069640365212	2.08307167423413	0.0372446908562736	0.944798994578533	Proc	protein C	NM_001042767	Mm.2786	-32123125	GO:0004252	19123	04610	562	2392	970	1895	2975	1629
16180	290.75504244942	-0.35616897854705	0.171057712163958	-2.08215679983878	0.0373281497747593	0.945308458472513	Il1rap	interleukin 1 receptor accessory protein	NM_001159317	Mm.253424	26581704	GO:0002376	16180	04060	288	337	395	276	239	218
74338	232.336970752874	0.490165085363076	0.235520334686759	2.08120069978243	0.0374155395366214	0.945915572420754	Slc6a19	solute carrier family 6 (neurotransmitter transporter), member 19	NM_028878	Mm.271635	-73681156	GO:0005328	74338	04974	32	304	134	301	341	309
77613	380.860100758443	0.319873536376749	0.15377033145536	2.08020320532124	0.0375068983789022	0.946620805786303	Prss36	protease, serine 36	NM_001081374	Mm.334253	-127932637	GO:0004252	77613	NA	269	385	377	417	469	375
12525	62.6184963721852	0.496637899789212	0.238941121550671	2.07849488847357	0.0376638012074421	0.948975099341564	Cd8a	CD8 antigen, alpha chain	NM_001081110	Mm.1858	71373426	GO:0002250	12525	04514	48	48	32	130	69	48
103724	2236.60140239911	0.260453282226972	0.125579801435331	2.07400616381047	0.0380787384160443	0.950778098446573	Tbc1d10a	TBC1 domain family, member 10a	NM_134023	Mm.28140	4186832	GO:0005085	103724	NA	1849	2210	2137	2526	2137	2555
14619	8811.71771499755	0.495707590423412	0.238946177912156	2.07455752067166	0.0380275625339023	0.950778098446573	Gjb2	gap junction protein, beta 2	NM_008125	Mm.390683	-57098601	GO:0005243	14619	NA	4887	4488	8580	8056	5844	20214
21802	676.423934695711	0.485556816684346	0.234134713523094	2.0738352266438	0.0380946163631013	0.950778098446573	Tgfa	transforming growth factor alpha	NM_031199	Mm.137222	86195250	GO:0000187	21802	04012	282	953	358	928	1025	590
230678	1125.73342604902	0.401209228154116	0.193228531488287	2.07634568799917	0.0378619905675978	0.950778098446573	Tmem125	transmembrane protein 125	NM_172383	Mm.23639	-118540940	GO:0003674	230678	NA	726	963	1178	1070	1209	1591
234595	2474.72747748689	0.181450668447148	0.0875346802696525	2.07290033947899	0.0381815554417737	0.950778098446573	Slc38a7	solute carrier family 38, member 7	NM_172758	Mm.29267	-95835922	GO:0005290	234595	NA	2049	2688	2396	2614	2543	2595
77252	221.830614499147	0.336225987303568	0.162189112426542	2.07304906151361	0.0381677138823338	0.950778098446573	9430038I01Rik	RIKEN cDNA 9430038I01 gene	NM_029886	Mm.29184	-137375568	GO:0003674	77252	NA	167	246	183	240	275	225
80859	1188.44542633138	-0.230430829921863	0.111147167671719	-2.07320469561992	0.0381532335852538	0.950778098446573	Nfkbiz	nuclear factor of kappa light polypeptide gene enhancer in B cells inhibitor, zeta	NM_001159394	Mm.247272	-55811376	GO:0003712	80859	NA	1197	1432	1327	1068	1117	1015
101122	244.754275533843	0.307898738721564	0.149805783843789	2.05531943307761	0.0398481615301025	0.959078244303735	Rpusd3	RNA pseudouridylate synthase domain containing 3	NM_001033204	Mm.31204	-113415318	GO:0001522	101122	NA	193	271	203	287	275	245
109332	476.303461750148	0.437140129664394	0.213081969347205	2.05151158966481	0.0402171521538892	0.959078244303735	Cdcp1	CUB domain containing protein 1	NM_133974	Mm.27519	-123172284	GO:0003674	109332	NA	293	442	438	443	451	786
11975	4845.69236377873	0.337304165171202	0.163601776139534	2.061739017329	0.0392325897514075	0.959078244303735	Atp6v0a1	ATPase, H+ transporting, lysosomal V0 subunit A1	NM_001243049	Mm.340818	101009451	GO:0000220	11975	00190	3259	6007	3899	5323	6223	4634
12338	327.41487546066	0.315667378440383	0.153272957308178	2.05951124049683	0.0394452893401339	0.959078244303735	Capn6	calpain 6	NM_007603	Mm.30290	-143802236	GO:0001578	12338	NA	248	357	284	333	346	401
12895	116.964665409151	0.441250259943173	0.213794375944179	2.06390022185795	0.0390271777167858	0.959078244303735	Cpt1b	carnitine palmitoyltransferase 1b, muscle	NM_009948	Mm.227738	-89416404	GO:0004095	12895	00071	74	104	108	108	135	171
13393	1233.70990635021	0.489812521210233	0.238797297702254	2.05116442239207	0.0402509373112187	0.959078244303735	Dlx3	distal-less homeobox 3	NM_010055	Mm.5194	95120116	GO:0001077	13393	NA	794	507	1220	1392	868	2493
14587	34.8155368158482	0.456535016092596	0.222026296766741	2.05622046911059	0.0397612701390907	0.959078244303735	Gfra3	glial cell line derived neurotrophic factor family receptor alpha 3	NM_010280	Mm.16520	-34689897	GO:0001764	14587	NA	14	25	18	41	15	94
170676	131584.641894046	0.344999243179278	0.167816324693462	2.05581455683447	0.0398003943597845	0.959078244303735	Peg10	paternally expressed 10	NM_001040611	Mm.320575	4747305	GO:0001890	170676	NA	101979	109563	134351	140051	130162	169741
171283	186.805085930213	-0.485643173214388	0.235374640171506	-2.06327738986887	0.039086280979062	0.959078244303735	Havcr1	hepatitis A virus cellular receptor 1	NM_001166631	Mm.17771	46751167	GO:0005515	171283	NA	92	614	161	131	84	121
171543	1149.1653962202	0.394997698420741	0.19245729679958	2.05239138754027	0.0401316408574575	0.959078244303735	Bmf	BCL2 modifying factor	NM_001311140	Mm.210125	-118528756	GO:0001669	171543	NA	641	1429	947	1343	1557	1062
18645	334.671764081527	-0.400955203700608	0.195332400213881	-2.05268149708691	0.0401034777089233	0.959078244303735	Pfn2	profilin 2	NM_019410	Mm.271744	-57841894	GO:0000774	18645	04810	302	612	327	306	273	236
208691	314.71913202353	-0.331996842343553	0.161163137043292	-2.06000484002972	0.0393980781183349	0.959078244303735	Eif5a2	eukaryotic translation initiation factor 5A2	NM_177586	Mm.193670	28781310	GO:0003723	208691	NA	365	366	353	267	271	265
230806	535.94506744875	0.422877702540874	0.20488405896422	2.06398538118929	0.0390191024759576	0.959078244303735	Aim1l	absent in melanoma 1-like	NM_001162970	Mm.240080	134068451	GO:0003674	230806	NA	376	458	497	547	480	843
231832	379.251197407553	0.350837362079821	0.170447834489516	2.05832689591255	0.0395587640258924	0.959078244303735	Tmem184a	transmembrane protein 184a	NM_001161548	Mm.482655	-139804951	GO:0005768	231832	NA	254	414	345	371	410	490
54711	721.349609140401	0.344349973025903	0.167165994749768	2.0599283576864	0.039405390268435	0.959078244303735	Plagl2	pleiomorphic adenoma gene-like 2	NM_018807	Mm.103199	-153227768	GO:0000981	54711	NA	431	834	685	790	754	870
56716	529.009748700784	0.278632164315417	0.135245939018485	2.06018876675723	0.0393804983855791	0.959078244303735	Mlst8	MTOR associated protein, LST8 homolog (S. cerevisiae)	NM_001252463	Mm.289516	-24473549	GO:0005737	56716	04150	420	552	487	555	534	629
623169	369.487362525198	-0.31901762960239	0.154963105063765	-2.05866828411266	0.0395260264756163	0.959078244303735	Gm6402	ribosomal protein S17 pseudogene	NR_030688	Mm.440508	-30394824	NA	623169	NA	353	564	378	343	327	283
625850	66.3258682009696	-0.481169321446211	0.234305952185786	-2.05359410188898	0.0400149934848087	0.959078244303735	Gm11166	predicted gene 11166	NR_024558	Mm.422879	-13096659	NA	625850	NA	63	112	89	64	52	27
65019	14167.130912527	-0.214568522694536	0.104183290067916	-2.05952914862508	0.0394435756455182	0.959078244303735	Rpl23	ribosomal protein L23	NM_022891	Mm.140380	-97777525	GO:0003735	65019	03010	13276	19757	14383	12975	13171	12281
66671	363.196474529582	-0.303391414244981	0.147457885862118	-2.05747839439845	0.0396402311020448	0.959078244303735	Ccnh	cyclin H	NM_023243	Mm.18474	85189476	GO:0000079	66671	03420	374	474	401	309	285	348
67888	1389.28878127449	-0.311587345724182	0.150871933667657	-2.0652439333783	0.0388999255330335	0.959078244303735	Tmem100	transmembrane protein 100	NM_026433	Mm.212428	90030347	GO:0001525	67888	NA	1196	1707	1912	1217	1172	1203
68070	789.423827911865	0.437660634364466	0.212221248805586	2.06228469970697	0.0391806388371325	0.959078244303735	Pdzd2	PDZ domain containing 2	NM_001081064	Mm.423205	-12357053	GO:0005576	68070	NA	363	956	678	850	804	1137
68671	1187.24274914508	0.422481220532826	0.205373254022027	2.05713846500924	0.0396729086290044	0.959078244303735	Pcyt2	phosphate cytidylyltransferase 2, ethanolamine	NM_024229	Mm.21439	-120610086	GO:0003824	68671	00564	685	1554	809	1351	1703	1111
70450	411.675534846492	0.453563108725689	0.221075070736312	2.05162484949141	0.0402061352908895	0.959078244303735	Unc13d	unc-13 homolog D (C. elegans)	NM_001009573	Mm.259460	-116062095	GO:0002432	70450	NA	247	399	348	397	355	722
72357	932.074569724013	0.401307590833585	0.19500280469	2.0579580456371	0.0395941609262152	0.959078244303735	2210016L21Rik	RIKEN cDNA 2210016L21 gene	NM_028211	Mm.292672	114942201	GO:0003674	72357	NA	566	1175	689	1099	1289	838
78908	991.14552131777	-0.278965949240651	0.135895398722629	-2.05279907828254	0.0400920679797644	0.959078244303735	Igsf3	immunoglobulin superfamily, member 3	NM_207205	Mm.257997	101377124	GO:0003674	78908	NA	1108	1247	999	928	855	826
94244	48.3364198387896	0.486219772202442	0.235165549561676	2.06756377840506	0.038681061081283	0.959078244303735	Fkbp6	FK506 binding protein 6	NM_001277891	Mm.26037	-135291703	GO:0000795	94244	NA	21	26	43	33	57	106
209195	190.128965999922	0.46411897425105	0.226534321800553	2.04877994010847	0.0404836381656152	0.963084444782005	Clic6	chloride intracellular channel 6	NM_172469	Mm.44747	92498146	GO:0005244	209195	NA	16	247	90	291	293	228
15931	1078.63882051089	-0.289963465848499	0.141818983898575	-2.04460261861609	0.0408940511362843	0.966337110996183	Ids	iduronate 2-sulfatase	NM_001038990	Mm.233083	-70343069	GO:0003824	15931	00531	1161	1329	1180	1028	1009	789
219072	834.98081918304	-0.488148825266243	0.238920832055487	-2.04314048744346	0.0410385329763534	0.966337110996183	Haus4	HAUS augmin-like complex, subunit 4	NM_145462	Mm.202152	-54541784	GO:0003674	219072	NA	577	2519	578	622	635	386
223433	252.181706157182	0.433407519957931	0.21195522427489	2.04480697015439	0.0408738923236863	0.966337110996183	Fam105a	family with sequence similarity 105, member A	NM_001242423	Mm.266485	-27655070	GO:0003674	223433	NA	151	228	244	264	232	393
226999	62.264735330594	0.483842869808743	0.236854683834502	2.04278362570537	0.0410738621863489	0.966337110996183	Slc9a2	solute carrier family 9 (sodium/hydrogen exchanger), member 2	NM_001033289	Mm.256414	40681711	GO:0005903	226999	NA	40	33	45	60	45	144
66343	408.314739077278	0.333939343932271	0.163452446821587	2.04303667779765	0.0410488074451851	0.966337110996183	Tmem177	transmembrane protein 177	NM_175106	Mm.49942	-119907898	GO:0003674	66343	NA	305	430	360	388	448	521
74778	3017.72121502825	0.229972401478045	0.112557427340781	2.0431561640244	0.0410369815898555	0.966337110996183	Rrp7a	ribosomal RNA processing 7 homolog A (S. cerevisiae)	NM_029101	Mm.30056	-83115845	GO:0000028	74778	03008	2469	2952	3056	3293	3177	3158
83453	146.142435010867	-0.48777136631488	0.238421643981717	-2.04583509352986	0.040772598019775	0.966337110996183	Chrdl1	chordin-like 1	NM_001114385	Mm.157697	-143297157	GO:0001503	83453	NA	103	380	139	109	74	115
18190	49.2945131942106	-0.480711959754014	0.235628287986078	-2.04012838977303	0.0413375397627451	0.970041215936271	Nrxn2	neurexin II	NM_001205234	Mm.329616	6418737	GO:0005246	18190	04514	37	101	63	39	31	35
66905	4153.43257780888	0.191190636247001	0.0937559782150231	2.03923674934646	0.0414264048371819	0.970041215936271	Plin3	perilipin 3	NM_025836	Mm.311696	-56278961	GO:0005737	66905	NA	3211	4741	4038	4350	4326	4381
69660	4958.09951217189	0.313228642516661	0.153562805932051	2.03974289617539	0.0413759400345622	0.970041215936271	Tmbim1	transmembrane BAX inhibitor motif containing 1	NM_027154	Mm.261182	-74288246	GO:0005123	69660	NA	3312	6077	4258	5503	6130	4749
20356	385.627374439156	-0.419762988473214	0.206093616997048	-2.03675880208957	0.0416742186636779	0.973267729019889	Sema5a	sema domain, seven thrombospondin repeats (type 1 and type 1-like), transmembrane domain (TM) and short cytoplasmic domain, (semaphorin) 5A	NM_009154	Mm.260374	32244812	GO:0001569	20356	04360	352	728	372	346	338	237
320165	3895.51226078491	-0.357452475768814	0.175518237739978	-2.03655460749533	0.0416946955513347	0.973267729019889	Tacc1	transforming, acidic coiled-coil containing protein 1	NM_177089	Mm.308452	-25154551	GO:0000226	320165	NA	3393	6906	3806	3610	3196	2991
16184	18.9324412766489	0.484040876734334	0.237985633024808	2.03390797411656	0.0419608748266445	0.975079720890511	Il2ra	interleukin 2 receptor, alpha chain	NM_008367	Mm.915	11642791	GO:0002437	16184	04060	10	17	11	33	22	21
233016	1111.16499456489	0.252868913073981	0.12432042110446	2.03400946383144	0.0419506412711462	0.975079720890511	Blvrb	biliverdin reductase B (flavin reductase (NADPH))	NM_001290525	Mm.24021	27447977	GO:0004074	233016	00860	837	1191	1086	1306	1062	1212
70423	364.142517008869	0.471196087608687	0.231678847671971	2.03383300781884	0.0419684352917477	0.975079720890511	Tspan15	tetraspanin 15	NM_197996	Mm.416781	-62185395	GO:0005886	70423	NA	138	498	240	420	546	381
56742	175.803333325102	-0.399354977411063	0.196671122474809	-2.03057252323465	0.0422983773646451	0.981217102287786	Psrc1	proline/serine-rich coiled-coil 1	NM_001190161	Mm.389499	108383803	GO:0000922	56742	NA	169	271	203	134	116	176
15109	81.1214965169489	0.417050951306654	0.205840595525934	2.02608698367329	0.0427558717144338	0.985393182696498	Hal	histidine ammonia lyase	NM_010401	Mm.13000	93488767	GO:0003824	15109	00340	47	83	75	92	94	98
243270	50.536246344286	0.474150333019126	0.234082249092595	2.02557150256861	0.0428087142925269	0.985393182696498	Hcar1	hydrocarboxylic acid receptor 1	NM_175520	Mm.33362	-123876735	GO:0002230	243270	NA	23	48	45	50	63	75
381983	48.5882488215899	0.464487600857839	0.229238597314229	2.02621899758505	0.0427423476859904	0.985393182696498	Lmtk3	lemur tyrosine kinase 3	NM_001005511	Mm.44928	45783946	GO:0000166	381983	NA	37	40	35	66	45	67
72027	1919.51053018259	0.35169830222437	0.173575028570226	2.02620333766547	0.0427439517611321	0.985393182696498	Slc39a4	solute carrier family 39 (zinc transporter), member 4	NM_028064	Mm.276829	-76612382	GO:0005385	72027	NA	1068	2276	1837	2115	2098	2240
76108	1544.44216807533	-0.274518690550331	0.135432419781641	-2.02697914570928	0.0426645454525561	0.985393182696498	Rap2a	RAS related protein 2a	NM_029519	Mm.261448	120478460	GO:0000166	76108	NA	1669	1961	1599	1394	1489	1191
13024	131449.659352612	-0.453157021515454	0.224127291582325	-2.02187345555374	0.0431894266796139	0.986065384536783	Ctla2a	cytotoxic T lymphocyte-associated protein 2 alpha	NM_001145799	Mm.482089	-60934154	GO:0004197	13024	NA	105261	292296	121640	124008	105806	69701
15451	246.117762658547	0.460366954507652	0.22779461328974	2.02097384068558	0.0432824731189578	0.986065384536783	Hpn	hepsin	NM_001110252	Mm.19182	-31098724	GO:0004252	15451	NA	27	349	94	278	366	392
22634	15017.2960538029	0.288912188628569	0.14297887331714	2.02066348633015	0.0433146120901958	0.986065384536783	Plagl1	pleiomorphic adenoma gene-like 1	NM_009538	Mm.287857	13090787	GO:0000977	22634	NA	10243	15744	15463	14823	17299	16864
230587	1358.15142045569	0.348041330744883	0.172169715379514	2.02150145847482	0.0432278815201641	0.986065384536783	Glis1	GLIS family zinc finger 1	NM_147221	Mm.331757	107434718	GO:0000122	230587	NA	1103	1042	1394	1620	1408	1534
432987	23.9618798417852	0.363132391945187	0.179610859177548	2.02177303537213	0.0431998046697427	0.986065384536783	Gm5478	predicted pseudogene 5478	NM_001004170	Mm.450174	-101643019	NA	432987	NA	1	24	1	61	24	35
545551	568.463607373859	0.468876450924871	0.231644895056226	2.02411734914798	0.0429580789400195	0.986065384536783	BC021767	cingulin pseudogene	NR_033629	Mm.440979	-94660588	NA	545551	NA	228	796	347	578	864	654
54670	2440.16377616244	-0.261303381625914	0.129224433186022	-2.02208959392192	0.0431670968640509	0.986065384536783	Atp8b1	ATPase, class I, type 8B, member 1	NM_001001488	Mm.270043	-64528978	GO:0000166	54670	NA	2240	3001	3024	2475	2032	1981
75761	109.123160286379	0.482731837198698	0.238957214034802	2.02016013263527	0.0433667801190755	0.986065384536783	Apol7a	apolipoprotein L 7a	NM_001164640	Mm.232636	-77388216	GO:0005575	75761	NA	30	152	59	135	143	148
19703	1657.02366559994	0.314791490969406	0.155976546391071	2.01819759606773	0.0435706864203132	0.98769051465865	Renbp	renin binding protein	NM_001164704	Mm.236969	-73922120	GO:0003824	19703	00520	1178	1996	1364	1584	1969	1912
67199	1543.25422873092	0.265381660298771	0.131481026296066	2.01840271387287	0.0435493369833345	0.98769051465865	Pfdn1	prefoldin 1	NM_026027	Mm.30184	-36403678	GO:0005575	67199	NA	1137	1851	1342	1561	1756	1672
20977	319.277626092524	0.481909035891696	0.23895703851055	2.01671831428569	0.0437249175922592	0.98968265676197	Syp	synaptophysin	NM_009305	Mm.223674	7638579	GO:0005215	20977	NA	229	150	264	285	241	708
17922	220.101046020324	0.431223861993837	0.213917302427862	2.01584377280213	0.0438163147016446	0.990248712257168	Myo7b	myosin VIIB	NM_032394	Mm.440013	-31959233	GO:0000166	17922	NA	160	221	161	334	286	164
66199	1220.29989635308	0.361878595016439	0.179624685015601	2.01463732551575	0.0439426635589964	0.991601769509818	Commd4	COMM domain containing 4	NM_025417	Mm.41687	-57155040	GO:0003674	66199	NA	899	1424	909	1383	1681	1070
212307	2746.49704853984	0.261040849246204	0.129634768774775	2.01366386281548	0.0440448365093471	0.992406014159246	Mapre2	microtubule-associated protein, RP/EB family, member 2	NM_001162941	Mm.132237	23803969	GO:0005515	212307	NA	2272	2732	2600	2802	2780	3274
111975	1264.39777179156	0.41436625192109	0.206661772989901	2.00504547080093	0.0449581861492537	0.994794088652683	Igf2os	insulin-like growth factor 2, opposite strand	NR_002855	Mm.440180	142659692	NA	111975	NA	755	968	1430	1469	1185	1761
14369	972.976243766529	-0.314530837816499	0.156847320569568	-2.00533127805006	0.0449276431323974	0.994794088652683	Fzd7	frizzled homolog 7 (Drosophila)	NM_008057	Mm.297906	59482146	GO:0004871	14369	04310	908	1455	1043	903	687	919
14667	20952.8884576189	0.249972591121073	0.124466331755591	2.00835509165589	0.0446055714575229	0.994794088652683	Gm2a	GM2 ganglioside activator protein	NM_010299	Mm.287807	55097984	GO:0004563	14667	04142	16047	21888	20733	22112	20429	24762
18426	95.5312769291836	0.475183630931744	0.236181350093209	2.01194391828234	0.04422584910058	0.994794088652683	Ovol1	OVO homolog-like 1 (Drosophila)	NM_019935	Mm.280225	-5549136	GO:0000122	18426	NA	54	78	81	89	85	183
20527	1196.32192368227	0.384385064702225	0.191229249679475	2.01007463736067	0.0444232899484153	0.994794088652683	Slc2a3	solute carrier family 2 (facilitated glucose transporter), member 3	NM_011401	Mm.395108	-122727808	GO:0002080	20527	NA	808	1055	1213	1317	1061	1712
20860	2098.88803234453	-0.26817916446553	0.133756193910821	-2.00498501508149	0.0449646490404588	0.994794088652683	Sult1e1	sulfotransferase family 1E, member 1	NM_023135	Mm.89655	-87575967	GO:0001517	20860	00140	2051	2787	2302	1834	2129	1589
21426	52.037084723486	0.448003897482192	0.223346292186352	2.0058712105612	0.0448699905718649	0.994794088652683	Tfec	transcription factor EC	NM_031198	Mm.36217	-16833380	GO:0000978	21426	NA	7	65	22	53	59	110
22409	51.6302752413812	0.439011532858811	0.218559358327443	2.00866042167404	0.0445731587623227	0.994794088652683	Wnt10a	wingless-type MMTV integration site family, member 10A	NM_009518	Mm.5130	74792018	GO:0001942	22409	04310	9	65	15	64	124	38
66510	3496.88551421423	0.22232193507447	0.110874995865295	2.00515845199737	0.0449461102325655	0.994794088652683	Rnf181	ring finger protein 181	NM_025607	Mm.170023	-72359713	GO:0004842	66510	NA	2693	4013	3259	3795	4002	3337
67310	324612.109652208	-0.359252960447763	0.179224319914784	-2.00448778725218	0.045017833858981	0.994794088652683	Prl8a9	prolactin family8, subfamily a, member 9	NM_023332	Mm.46091	-27558000	GO:0003674	67310	NA	400229	339659	385168	249526	251389	310089
67880	305.395801343633	0.479898524787051	0.238776784957708	2.00982069874193	0.0444501692469919	0.994794088652683	Dcxr	dicarbonyl L-xylulose reductase	NM_026428	Mm.231091	-120725372	GO:0005515	67880	00040	107	460	125	427	405	348
67900	96.09788061558	0.43101853930701	0.214989370509385	2.0048365102227	0.044980527965229	0.994794088652683	Mtfp1	mitochondrial fission process 1	NM_026443	Mm.41719	-4091480	GO:0000266	67900	NA	77	94	64	147	99	96
70178	913.547399992936	0.361034775432224	0.179719912420725	2.00887464593817	0.0445504293773342	0.994794088652683	Abhd17c	abhydrolase domain containing 17C	NM_133722	Mm.23914	-84109355	GO:0003923	70178	NA	557	1157	737	1056	1162	876
353371	23.0925707939597	0.476072794488742	0.237601950273644	2.00365693101615	0.0451068228354817	0.99528604942906	Oxct2b	3-oxoacid CoA transferase 2B	NM_181859	Mm.189660	123116247	GO:0005739	353371	00072	9	15	22	28	26	38
100017	3099.14671588421	-0.0272102032047917	0.172891207098775	-0.157383383813418	0.874942708055593	0.999762406494822	Ldlrap1	low density lipoprotein receptor adaptor protein 1	NM_145554	Mm.27486	-134745411	GO:0001540	100017	04144	3283	2805	3373	3278	2696	3047
100019	1278.93380713794	0.025082239564455	0.161608548931125	0.155203667939279	0.876660756732191	0.999762406494822	Mdn1	midasin homolog (yeast)	NM_001081392	Mm.24627	32657118	GO:0003674	100019	03008	1233	1176	1435	1391	1216	1197
100033459	57.1533637838417	-0.297882588263731	0.234549656750171	-1.27001928884091	0.204077759400562	0.999762406494822	Pydc3	pyrin domain containing 3	NM_001162938	Mm.303377	173673679	GO:0000978	100033459	NA	59	66	80	63	48	29
100034361	1856.27671295652	-0.0581503299465087	0.173533286341038	-0.335096114253424	0.737552583962168	0.999762406494822	Mfap1b	microfibrillar-associated protein 1B	NM_001081975	Mm.270393	-121461665	GO:0001527	100034361	NA	1668	1906	2244	1682	1522	2114
100036521	195.691294912474	-0.0277501619851418	0.168332106767214	-0.164853648647773	0.869059176149091	0.999762406494822	Umad1	UMAP1-MVP12 associated (UMA) domain containing 1	NM_001302353	Mm.446106	8259287	GO:0003674	100036521	NA	196	214	195	178	195	195
100036523	22.8795838617557	0.0564439895738222	0.237902946139047	0.237256370674924	0.812457906981019	0.999762406494822	Gm16982	predicted gene, 16982	NR_040337	Mm.398994	-141610065	NA	100036523	NA	16	26	26	21	16	33
100036768	104.85312829521	-0.128281721496458	0.231819433723525	-0.553369143544069	0.580010663510143	0.999762406494822	Gm11696	predicted gene 11696	NR_038097	Mm.467767	-109354777	GO:0003674	100036768	NA	135	137	70	109	104	74
100037258	10940.907380895	-0.101339885590247	0.186976395033633	-0.541992937515018	0.58782337116938	0.999762406494822	Dnajc3	DnaJ (Hsp40) homolog, subfamily C, member 3	NM_008929	Mm.12616	118937931	GO:0004860	100037258	04141	12303	10388	11737	10207	8463	12074
100037262	19.1932249965704	-0.0733486780731642	0.234134063411795	-0.313276406706181	0.75407067334239	0.999762406494822	Gm12359	predicted gene 12359	NR_033551	Mm.442062	-98798308	NA	100037262	NA	13	34	18	14	25	14
100037278	51.9824636007144	0.0953906904450943	0.230909197840497	0.413109098022966	0.679526683966492	0.999762406494822	Fam129c	family with sequence similarity 129, member C	NM_001166213	Mm.482159	71597645	GO:0003674	100037278	NA	50	65	37	52	65	44
100037282	1809.15841404795	-0.111174364196634	0.111104910898106	-1.00062511456934	0.317008083566875	0.999762406494822	Rsph3b	radial spoke 3B homolog (Chlamydomonas)	NM_001083945	Mm.29830	-6904715	GO:0003674	100037282	NA	1826	2123	1823	1760	1677	1668
100037283	18.0581807612066	-0.0984908694137481	0.236886975770966	-0.415771568247695	0.677577165590048	0.999762406494822	Rnaset2a	ribonuclease T2A	NM_001083938	Mm.426736	-8128597	GO:0004521	100037283	NA	19	24	17	16	22	11
100038353	157.607664788949	0.0241488911594937	0.225415919721911	0.107130371223494	0.914685553059161	0.999762406494822	Gm10532	predicted gene 10532	NR_045879	Mm.440724	75514644	NA	100038353	NA	115	136	226	185	165	121
100038356	45.0516324313237	0.0374811106567009	0.231253782649285	0.162077827343236	0.8712445665377	0.999762406494822	Gm15612	predicted gene 15612	NR_045880	Mm.442704	88842853	GO:0003674	100038356	NA	46	43	45	42	55	38
100038363	21.3191547179265	-0.0302792885506452	0.219277168399346	-0.138086827605785	0.8901717960908	0.999762406494822	F630028O10Rik	RIKEN cDNA F630028O10 gene	NR_030718	Mm.30815	96239925	NA	100038363	NA	10	37	24	22	32	7
100038371	17.7629975011817	-0.0663936441921743	0.230495577605152	-0.288047366817202	0.773310480967907	0.999762406494822	Zfp389	zinc finger protein 389	NR_026798	Mm.133328	-21504315	NA	100038371	NA	24	13	19	20	19	10
100038378	35.9241276131495	0.0894395394358436	0.231185365659838	0.386873707081629	0.698849707120911	0.999762406494822	Gm10433	predicted gene 10433	NR_045282	Mm.387075	100187967	NA	100038378	NA	33	40	32	40	40	31
100038392	39.2343096715728	-0.124064944127344	0.237823204293791	-0.521668793824183	0.601900955845173	0.999762406494822	Gm10785	predicted gene 10785	NR_040389	Mm.440384	91688897	GO:0003674	100038392	NA	31	47	53	24	45	37
100038464	16.4455608518961	0.0284949416931344	0.219518295129499	0.129806682747443	0.896719375585231	0.999762406494822	Gm15441	predicted gene 15441	NR_040409	Mm.475126	-96555767	GO:0003674	100038464	NA	6	32	14	11	23	16
100038489	132.30465462316	0.287107766916702	0.238891051598253	1.20183558570262	0.229427235117312	0.999762406494822	Apela	apelin receptor early endogenous ligand	NM_001297554	Mm.58847	-65028416	GO:0005179	100038489	NA	76	100	149	117	86	261
100038525	37.4812608761354	0.104453273387502	0.234017669886467	0.446347805437844	0.655346029127981	0.999762406494822	Gm10804	predicted gene 10804	NR_040532	Mm.440596	93452818	NA	100038525	NA	37	34	36	48	35	34
100038526	28.9254588710216	-0.121490614147566	0.238899079551553	-0.508543667793198	0.611072123114138	0.999762406494822	Gm10560	predicted gene 10560	NR_040563	Mm.191866	-156021644	GO:0003674	100038526	NA	16	40	43	28	23	27
100038538	485.61361597754	-0.0947428017163932	0.143727995494944	-0.659181263818057	0.509779376876402	0.999762406494822	Gm10767	predicted gene 10767	NM_001177750	Mm.405005	66905414	GO:0003674	100038538	NA	493	579	472	453	501	422
100038566	26.0799443712174	0.198696171746056	0.237342425428438	0.837170899334073	0.402496512426692	0.999762406494822	Gm10658	predicted gene 10658	NR_045886	Mm.361900	-57056896	GO:0003674	100038566	NA	21	23	26	28	30	28
100038577	74.1179565865254	-0.0261777797954827	0.236894375687568	-0.110504015637787	0.912009665357021	0.999762406494822	Gm10790	predicted gene 10790	NR_033545	Mm.387093	41865914	NA	100038577	NA	75	81	75	39	42	130
100038591	58.0919151790719	0.394184368863635	0.213847831696218	1.8432937371261	0.0652861350637828	0.999762406494822	F420014N23Rik	RIKEN cDNA F420014N23 gene	NR_045715	Mm.441071	127195248	GO:0003674	100038591	NA	38	62	47	66	72	65
100038595	25.666786808849	0.0474835339734059	0.238583649715724	0.199022581932933	0.842245080109323	0.999762406494822	Gm16287	predicted gene 16287	NR_033543	Mm.385206	-139175406	NA	100038595	NA	31	20	23	28	30	20
100038602	17.8146486120097	-0.240705191144161	0.238307350510831	-1.01006196673409	0.312465602573205	0.999762406494822	Gm10865	predicted gene 10865	NR_045746	Mm.417074	-78994954	GO:0003674	100038602	NA	20	20	24	16	14	13
100038608	15.9468394636818	-0.0304472635546153	0.227397173643591	-0.133894643749339	0.893485885816819	0.999762406494822	Gm10389	predicted gene 10389	NR_033541	Mm.450744	10600292	NA	100038608	NA	16	16	18	8	13	24
100038614	64.3748489377458	0.215184203399923	0.232552958179687	0.925312690426652	0.354803279482228	0.999762406494822	Gm10791	predicted gene 10791	NR_045889	Mm.441351	84972210	GO:0003674	100038614	NA	44	48	81	73	61	78
100038666	34.1458035900856	-0.0458950321945243	0.233646266448509	-0.196429555208145	0.84427396513164	0.999762406494822	Gm12298	predicted gene 12298	NR_033539	Mm.387373	-66905631	NA	100038666	NA	31	40	37	36	37	25
100038712	113.802156462033	-0.059272420929899	0.188994936443012	-0.313619095016185	0.753810355016229	0.999762406494822	Gm10516	predicted gene 10516	NR_033536	Mm.474908	192136897	NA	100038712	NA	97	146	119	97	122	107
100038714	40.9066070599619	0.105040647096155	0.236697083936158	0.443776684314735	0.65720404700877	0.999762406494822	Gm15401	predicted gene 15401	NR_040421	Mm.321330	72629287	GO:0003674	100038714	NA	31	41	46	48	28	52
100038725	425.312481735298	-0.115184643475574	0.23474257134025	-0.490684935493095	0.623649302895978	0.999762406494822	Cep85l	centrosomal protein 85-like	NM_001204983	Mm.441403	-53278080	GO:0003674	100038725	NA	423	347	600	404	217	543
100038746	83.8251340832273	-0.155280146148821	0.203611207735647	-0.762630642368294	0.445683704705577	0.999762406494822	Gm1976	predicted gene 1976	NR_045963	Mm.456686	-94759941	NA	100038746	NA	76	111	91	67	89	73
100038847	20.520961627965	-0.0421810523049242	0.230627514550837	-0.182896877621365	0.854878932871781	0.999762406494822	Gm10406	predicted gene 10406	NM_001164727	Mm.443041	-7006114	GO:0003674	100038847	NA	18	33	16	14	32	12
100038882	1166.80854806013	0.0290363625331603	0.174029604312535	0.166847259395101	0.867490232213923	0.999762406494822	Isg15	ISG15 ubiquitin-like modifier	NM_015783	Mm.4950	-156199423	GO:0005515	100038882	04622	1221	1183	1097	1279	1283	919
100038912	1804.63308792561	-0.0566913023177673	0.185598380619528	-0.305451492241105	0.760022309219349	0.999762406494822	Ceacam-ps1	carcinoembryonic antigen-related cell adhesion molecule pseudogene 1	NR_003247	Mm.389813	-16649029	NA	100038912	NA	2017	1567	2421	2214	2436	148
100038941	101.743405714688	0.0317736223406586	0.237279129858474	0.133908204904536	0.893475162148167	0.999762406494822	Vmn2r121	vomeronasal 2, receptor 121	NM_001100616	Mm.388852	-124127338	GO:0003674	100038941	NA	98	127	81	127	150	32
100038982	41.3053515361762	0.0890899230467251	0.224829520818514	0.396255450451456	0.691916588435874	0.999762406494822	Gm1995	REX1, RNA exonuclease 1 homolog pseudogene	NR_033562	Mm.16926	87861349	NA	100038982	NA	36	43	42	43	42	42
100038993	2408.74988376499	0.00900627915969933	0.123141425350306	0.0731376881019426	0.941696551182657	0.999762406494822	Gm2002	predicted gene 2002	NM_001100596	Mm.458019	-42158115	GO:0003674	100038993	NA	2078	2898	2448	2552	2562	2008
100039027	52.2982054505101	0.0410620799028302	0.235064312852604	0.17468444871331	0.861327588011671	0.999762406494822	Gm2011	predicted gene 2011	NR_038067	Mm.482948	40846998	NA	100039027	NA	36	52	68	62	19	78
100039042	102.286849332915	0.08271376476603	0.238095793548443	0.347397001573658	0.728293085644161	0.999762406494822	Gm2016	predicted gene 2016	NM_001122662	Mm.423010	87874071	GO:0003674	100039042	NA	64	184	61	56	151	111
100039045	25.9245976954044	0.161050415077054	0.237659967825846	0.677650580156056	0.497993267804075	0.999762406494822	Gm10471	predicted gene 10471	NM_001177579	Mm.375471	-26082171	GO:0003674	100039045	NA	20	26	24	30	41	15
100039052	80.9524448416843	0.151944818393463	0.232485342107853	0.653567304569999	0.513390614401642	0.999762406494822	Gm2022	predicted pseudogene 2022	NM_001177574	Mm.431321	87892833	NA	100039052	NA	64	105	62	56	91	110
100039060	513.803319551944	-0.0174428203223332	0.150494692730114	-0.115903225594898	0.907729239272723	0.999762406494822	0610010B08Rik	RIKEN cDNA 0610010B08 gene	NM_001177543	Mm.289463	-175192004	NA	100039060	NA	446	569	577	455	493	550
100039062	28.70653327788	0.00869726754112269	0.238783060017396	0.036423302140818	0.970944834083295	0.999762406494822	Gm2027	nuclear assembly factor 1 homolog pseudogene	NR_045113	Mm.490648	44221355	NA	100039062	NA	24	24	39	33	26	26
100039087	42.5320098126779	0.203000491067402	0.238513443038168	0.851107126213079	0.394709847195547	0.999762406494822	Gm2042	predicted gene 2042	NM_001270792	Mm.458830	87954479	GO:0003674	100039087	NA	48	40	21	34	62	47
100039123	92.7416876632551	-0.144899977505735	0.20394068823734	-0.710500581115548	0.477393770703565	0.999762406494822	Gm14295	predicted gene 14295	NM_001205057	Mm.389409	176798599	GO:0003674	100039123	NA	100	100	101	76	89	89
100039139	17.8211125871339	0.136361942641944	0.212420632519597	0.641943021374647	0.520910179419454	0.999762406494822	Ccdc152	coiled-coil domain containing 152	NM_001166063	Mm.455610	-3280626	GO:0003674	100039139	NA	5	35	9	23	26	13
100039246	12183.2504715436	-0.164561949717888	0.222420395199536	-0.739868974561695	0.45937950161152	0.999762406494822	Plac9b	placenta specific 9b	NM_001270503	Mm.425864	-26027703	GO:0003674	100039246	NA	8352	23969	10141	13179	11698	8110
100039280	94.510084114973	0.309839354762064	0.238588403882094	1.29863543123068	0.194069072554276	0.999762406494822	Cphx3	cytoplasmic polyadenylated homeobox 3	NM_001310463	Mm.441404	25942539	GO:0003674	100039280	NA	45	57	123	81	90	167
100039293	108.140564650517	0.184449131506373	0.23887170649752	0.772168182707263	0.440014823465343	0.999762406494822	Duxbl3	double homeobox B-like 3	NM_001177539	Mm.429131	25983004	GO:0003674	100039293	NA	75	128	93	170	49	140
100039315	21.7847256834817	0.0891406030636223	0.230639587584302	0.386493073445339	0.699131531454989	0.999762406494822	Gm10436	predicted gene 10436	NM_001105254	Mm.426539	-88175588	GO:0003674	100039315	NA	25	27	9	16	25	28
100039436	95.3433174844814	-0.00215247054286924	0.214262932168756	-0.0100459305820287	0.991984641909215	0.999762406494822	Mageb16-ps1	melanoma antigen family B, 16, pseudogene 1	NM_001111315	Mm.483818	-144552757	NA	100039436	NA	105	94	90	82	91	106
100039495	50.6625385327589	0.11407967853365	0.236682821201691	0.481993910476656	0.629810272160003	0.999762406494822	Gm15706	predicted gene 15706	NR_045598	Mm.121014	145250551	GO:0003674	100039495	NA	43	53	49	61	69	30
100039684	25.1174158149496	-0.0625588674896259	0.238409175777189	-0.262401257358029	0.793012103403854	0.999762406494822	5031434O11Rik	RIKEN cDNA 5031434O11 gene	NR_033624	Mm.387178	51559756	GO:0003674	100039684	NA	23	37	22	33	24	14
100039691	696.277799844804	-0.138938792823653	0.21735877697975	-0.639214089967928	0.522683667240201	0.999762406494822	Lincenc1	long intergenic non-coding RNA, embryonic stem cells expressed 1	NR_110430	Mm.219358	97434969	NA	100039691	NA	750	682	820	576	899	435
100039707	243.861965468271	0.132337282857891	0.19687383300752	0.672193357726906	0.501460609045236	0.999762406494822	Mthfsl	5, 10-methenyltetrahydrofolate synthetase-like	NM_001128601	Mm.347377	-88688604	GO:0005524	100039707	00670	174	322	224	311	262	190
100039781	646.146051045387	-0.120239937532823	0.12223202406071	-0.983702417241343	0.325261850960035	0.999762406494822	Hrct1	histidine rich carboxyl terminus 1	NM_027511	Mm.18796	43727197	GO:0003674	100039781	NA	616	744	713	589	620	605
100039795	235.803208842053	0.00409924971854689	0.228727172515636	0.0179220058266871	0.985701073721483	0.999762406494822	Ildr2	immunoglobulin-like domain containing receptor 2	NM_001164528	Mm.101743	166254138	GO:0005783	100039795	NA	158	385	206	307	247	146
100039796	254.981854305563	-0.238254499467217	0.191709236849326	-1.24279092329011	0.213944888146538	0.999762406494822	Tgtp2	T cell specific GTPase 2	NM_001145164	Mm.482363	-49057195	GO:0003674	100039796	NA	221	359	296	278	234	164
100039805	24.6132134716745	-0.0550202597858483	0.228664089884565	-0.240616092424586	0.809852676623057	0.999762406494822	D5Ertd605e	DNA segment, Chr 5, ERATO Doi 605, expressed	NR_033625	Mm.394705	147418619	GO:0003674	100039805	NA	31	24	23	33	28	8
100039864	247.657467235277	0.0515200133240458	0.188892177519755	0.272748263059531	0.785046732146337	0.999762406494822	Snhg12	small nucleolar RNA host gene 12	NR_029468	Mm.258912	132308677	GO:0003674	100039864	NA	210	338	207	208	268	267
100039913	23.6968692149526	-0.203174919509798	0.238919324578104	-0.850391318779149	0.395107561017143	0.999762406494822	Rhox2b	reproductive homeobox 2B	NM_001099316	Mm.415046	37412104	GO:0005575	100039913	NA	17	43	26	20	21	19
100039948	23.2828242251369	0.124918579341229	0.234966631524442	0.531643912715473	0.594972644739792	0.999762406494822	Rhox2c	reproductive homeobox 2C	NM_001099318	Mm.477362	37453658	GO:0005575	100039948	NA	13	32	21	23	38	15
100039953	34.9338068318846	-0.221311925572781	0.238198859668497	-0.929105730736	0.352834294853246	0.999762406494822	Gfy	golgi-associated olfactory signaling regulator	NM_001195255	Mm.300663	-45176348	GO:0003674	100039953	NA	38	35	48	31	21	36
100039968	399.61411158526	-0.0862194074702613	0.158075068114815	-0.54543330898733	0.585455536794653	0.999762406494822	Gm12942	predicted gene 12942	NM_001099319	Mm.392655	127126042	GO:0003674	100039968	NA	400	466	401	346	435	353
100040016	31.8296444950559	-0.0787759052043644	0.237582808652322	-0.331572413219699	0.740212153253355	0.999762406494822	Rhox2e	reproductive homeobox 2E	NM_001085348	Mm.455498	37530467	GO:0003674	100040016	NA	22	52	33	22	46	20
100040048	67.677270024313	-0.215993403061881	0.215232631174272	-1.00353464938591	0.315602967631802	0.999762406494822	Ccl27b	chemokine (C-C motif) ligand 27b	NM_001199959	Mm.6660	42158091	GO:0003674	100040048	NA	73	84	72	52	71	55
100040294	22.0193364721246	-0.0881304207900487	0.237907180010748	-0.370440357395129	0.711054408322874	0.999762406494822	Gm2694	predicted gene 2694	NR_033430	Mm.213632	87472811	GO:0003674	100040294	NA	27	23	21	17	16	27
100040322	40.3618811634557	-0.0817724491636474	0.23594122277867	-0.346579746432679	0.728907063887488	0.999762406494822	3830408C21Rik	RIKEN cDNA 3830408C21 gene	NR_015471	Mm.133867	107022569	GO:0003674	100040322	NA	50	43	35	45	38	30
100040462	279.338784286316	-0.348448068502494	0.232990923988622	-1.49554352820846	0.13477264868892	0.999762406494822	Mndal	myeloid nuclear differentiation antigen like	NM_001170853	Mm.463437	-173857219	GO:0000978	100040462	NA	227	597	246	301	218	147
100040525	624.285866467223	0.00336132845841855	0.182991787464985	0.0183687394116621	0.985344690569419	0.999762406494822	Tmem181c-ps	transmembrane protein 181C, pseudogene	NR_028305	Mm.472852	-6610102	NA	100040525	NA	530	850	563	496	747	592
100040531	5618.81327526483	0.247605985808341	0.199340662565245	1.24212482602388	0.214190510099553	0.999762406494822	Dynlt1f	dynein light chain Tctex-type 1F	NM_001166627	Mm.457987	6601670	GO:0008150	100040531	NA	3918	7829	4038	5125	7621	5573
100040591	105.745021077081	0.268755399732029	0.228424962641756	1.1765587991078	0.239371650647395	0.999762406494822	Kcnj13	potassium inwardly-rectifying channel, subfamily J, member 13	NM_001110227	Mm.443539	-87384576	GO:0005242	100040591	04974	41	72	130	71	63	253
100040599	23.508975125063	-0.113146714470848	0.238006053727974	-0.475394271274159	0.634505976935601	0.999762406494822	Gm15319	predicted gene 15319	NM_001177408	Mm.491087	-20337663	GO:0003674	100040599	NA	31	18	27	23	20	20
100040608	61.876331691511	0.0729717063445594	0.214314195408217	0.34048937451654	0.733488023217699	0.999762406494822	Fancf	Fanconi anemia, complementation group F	NM_001115087	Mm.322643	-51860576	GO:0001541	100040608	NA	53	76	56	75	60	54
100040671	49.0717264731972	-0.0998663863718768	0.224308378206543	-0.445219153962763	0.656161386054166	0.999762406494822	Gm2897	predicted gene 2897	NM_001177714	Mm.360540	3049284	NA	100040671	NA	38	59	63	46	44	47
100040736	51.6059331283436	-0.134572359830223	0.238556164742772	-0.564111851711435	0.572678012747493	0.999762406494822	Foxd2os	forkhead box D2, opposite strand	NR_030721	Mm.231287	114909288	GO:0003674	100040736	NA	70	45	54	48	65	24
100040843	30.4249400243197	0.0157462600612718	0.0781533292125401	0.201479069668925	0.840323993843448	0.999762406494822	Cyp4a32	cytochrome P450, family 4, subfamily a, polypeptide 32	NM_001100181	Mm.482683	115600937	GO:0005737	100040843	00071	3	83	0	10	97	0
100040852	102.764013463279	0.14281000372264	0.228772977826556	0.624243322263834	0.532467799698716	0.999762406494822	Gm3002	alpha-takusan pseudogene	NR_033388	Mm.483675	3814912	NA	100040852	NA	84	113	96	128	137	62
100040970	5974.27878070827	-0.141083319336467	0.144104786302579	-0.979032847946025	0.327563749508083	0.999762406494822	Rpl14-ps1	ribosomal protein L14, pseudogene 1	NR_110499	Mm.289810	45324957	NA	100040970	NA	4885	8921	5952	5400	5835	5379
100040972	45.1232097730096	0.415537228906756	0.238956531312356	1.73896577182726	0.0820407837645029	0.999762406494822	Tceal7	transcription elongation factor A (SII)-like 7	NM_001127169	Mm.18125	136224040	GO:0005634	100040972	NA	23	27	49	57	39	74
100041151	47.8050546309618	-0.120931595984772	0.237363929783142	-0.509477560871428	0.6104175229112	0.999762406494822	Gm3636	predicted gene 3636	NM_001309401	Mm.396155	-6735682	NA	100041151	NA	53	57	47	38	63	29
100041230	91.7944426661899	0.118534225010404	0.229354053518385	0.516817658951481	0.60528345164403	0.999762406494822	Hist1h4m	histone cluster 1, H4m	NM_001195421	Mm.442307	21811745	GO:0000228	100041230	05322	77	101	87	140	62	87
100041231	619.775228023857	0.0895852777951218	0.160302152382207	0.558852619654942	0.576262307478486	0.999762406494822	Gm3219	B-cell CLL/lymphoma 7C pseudogene	NR_027380	Mm.425871	34345054	NA	100041231	NA	556	725	562	656	730	505
100041253	19.9624394219949	-0.12687188493293	0.199795022112699	-0.635010239951649	0.525421736522361	0.999762406494822	Gm16513	predicted gene, Gm16513	NM_001200055	Mm.422705	82183	GO:0003674	100041253	NA	26	8	36	32	10	6
100041286	80.8205630460143	-0.0909674291751564	0.208132686560294	-0.437064598927398	0.662064500061023	0.999762406494822	Gm11974	predicted gene 11974	NR_045893	Mm.459507	-6525590	GO:0003674	100041286	NA	71	119	73	75	82	71
100041294	374.225917416172	-0.0794930656381899	0.125125516737136	-0.635306592221228	0.525228474985458	0.999762406494822	Gm3258	predicted gene 3258	NM_011509	Mm.7821	-31413725	NA	100041294	NA	343	463	384	380	350	339
100041306	66.2737550243419	-0.355445161496519	0.210272892958846	-1.69039934960178	0.0909515794139708	0.999762406494822	Gm3264	predicted gene 3264	NM_001242945	Mm.396155	4430991	NA	100041306	NA	64	91	84	63	47	53
100041379	82.2734775229439	-0.0830572566717734	0.233138813196392	-0.356256667575156	0.721648357450623	0.999762406494822	Gm13242	predicted gene 13242	NM_001103158	Mm.276881	145670696	GO:0002244	100041379	NA	106	69	82	93	80	58
100041433	139.970174328489	-0.0522095953019073	0.235224576888978	-0.221956378846201	0.824347840965755	0.999762406494822	Gm13247	predicted gene 13247	NM_001243138	Mm.441741	146501999	GO:0003674	100041433	NA	186	118	125	148	167	85
100041480	162.623429618355	-0.126508794564366	0.195868087095143	-0.645887732098563	0.51835206511829	0.999762406494822	Gm9833	myelin basic protein expression factor 2, repressor pseudogene	NR_045710	Mm.455632	10088276	NA	100041480	NA	130	211	193	141	129	181
100041515	43.1238420675393	0.0288750025716943	0.227894270431941	0.126703503852755	0.899175072518622	0.999762406494822	Gm3383	predicted gene 3383	NM_001205306	Mm.443041	-5438069	NA	100041515	NA	35	55	42	42	51	36
100041530	134.980996488192	0.0725192197108754	0.238537414154034	0.304016122452163	0.761115608220085	0.999762406494822	Gm10409	predicted pseudogene 8348	NR_033121	Mm.444311	3412613	GO:0003674	100041530	NA	110	163	126	179	185	55
100041546	3552.52946685958	0.0741468219216968	0.195028103298599	0.380185320308294	0.703807855293425	0.999762406494822	Ly6c2	lymphocyte antigen 6 complex, locus C2	NM_001099217	Mm.482110	-75108160	GO:0005886	100041546	NA	3117	4056	3420	4769	3759	2330
100041574	654.41800806128	0.101014192626122	0.148719761859884	0.679225083222582	0.496995256469007	0.999762406494822	9030025P20Rik	RIKEN cDNA 9030025P20 gene	NM_001123370	Mm.393767	14978863	GO:0003674	100041574	NA	560	811	578	598	739	661
100041576	44.2132206745208	-0.269380889220253	0.230456944775677	-1.16889898667391	0.242444331841976	0.999762406494822	Gm3414	predicted gene 3414	NR_027993	Mm.451765	-45719666	NA	100041576	NA	36	70	53	34	34	43
100041621	422.268429312335	0.145544009037889	0.14605907239577	0.996473595584084	0.319020090153352	0.999762406494822	Gm3435	predicted gene 3435	NM_001123372	Mm.458576	15009839	GO:0003674	100041621	NA	364	471	393	421	401	488
100041655	18.9710479088107	-0.120493302191029	0.238908487028883	-0.504349191146406	0.614016015613564	0.999762406494822	Gm10863	predicted gene 10863	NR_029470	Mm.483310	79166065	NA	100041655	NA	21	23	19	18	17	16
100041677	536.882462861664	-0.174669666420795	0.121833795103567	-1.43367171869114	0.151665966478057	0.999762406494822	Gm13157	predicted gene 13157	NM_001127189	Mm.327194	-147753973	GO:0003674	100041677	NA	527	666	567	483	519	474
100041678	24.0657450339394	0.231421190664933	0.238963592820066	0.968437023957818	0.332826156379486	0.999762406494822	Gm3500	predicted gene 3500	NM_001256886	Mm.443041	-5365791	NA	100041678	NA	18	29	16	22	33	27
100041694	32.0921572760566	-0.230911010422605	0.238893361640825	-0.966586132141162	0.333750969954224	0.999762406494822	Gm10451	predicted gene 10451	NR_028520	Mm.259350	76444496	NA	100041694	NA	30	60	27	26	33	21
100041840	93.9941049184714	-0.197836635409178	0.234083425687717	-0.845154392404976	0.398024642647969	0.999762406494822	Gm10408	predicted gene 10408	NM_001256501	Mm.491031	3449311	GO:0003674	100041840	NA	122	98	95	58	114	72
100041874	23.4590596278247	-0.042255372013012	0.237257881880188	-0.178098917844804	0.858645291881521	0.999762406494822	Gm3558	predicted gene 3558	NM_001270842	Mm.350858	-7545150	NA	100041874	NA	20	36	20	23	31	13
100041979	156.977076726744	0.0656470698395953	0.19274683679206	0.340587015238112	0.733414505961892	0.999762406494822	Gm3604	predicted gene 3604	NM_001162910	Mm.445930	-62367715	GO:0003700	100041979	NA	138	142	185	169	157	149
100042049	429.691390795337	-0.0166742608806155	0.144028933496039	-0.11577021696876	0.907834655181083	0.999762406494822	Gm15421	ribosomal protein L22 like 1 pseudogene	NR_004442	Mm.21724	-22528220	NA	100042049	NA	371	540	429	388	406	460
100042056	16.4679846420182	0.133022452890837	0.235873921837229	0.563955743198403	0.57278425192524	0.999762406494822	9130019P16Rik	RIKEN cDNA 9130019P16 gene	NM_198118	Mm.448157	-54269680	GO:0003674	100042056	NA	9	19	18	22	14	18
100042149	31.6835847521131	0.046310354125695	0.235684718114786	0.196492816743173	0.844224454489888	0.999762406494822	Gm3696	predicted gene 3696	NM_001024712	Mm.396155	-7083024	GO:0003674	100042149	NA	21	37	38	34	32	30
100042150	20.4600141614775	-0.0387328495131728	0.211817564383783	-0.182859479221442	0.854908277642301	0.999762406494822	Nrg2	neuregulin 2	NM_001167891	Mm.380390	-36017657	GO:0005006	100042150	04012	18	44	7	10	30	17
100042165	178.080676155628	-0.0332691400665976	0.186501202949928	-0.17838565939722	0.858420110823002	0.999762406494822	BC005561	cDNA sequence BC005561	NM_001166581	Mm.482189	104508351	GO:0003674	100042165	NA	149	185	221	163	189	164
100042166	65.67547912173	-0.0259108387557438	0.222867280666209	-0.116261295414426	0.907445459329365	0.999762406494822	Gm3704	predicted gene 3704	NR_131166	Mm.443286	151406503	GO:0003674	100042166	NA	73	61	67	58	70	62
100042173	2044.22550242083	-0.200067174895493	0.120683968884539	-1.65777755525178	0.0973623731970316	0.999762406494822	Rps15a-ps6	ribosomal protein S15A, pseudogene 6	NR_029471	Mm.441799	-6172507	NA	100042173	NA	1848	2769	2199	1783	1765	2012
100042291	86.0521062168559	-0.134877406305549	0.220666390081673	-0.611227682909155	0.541048859007124	0.999762406494822	Gm3772	predicted gene 3772	NR_131156	Mm.412604	70021958	GO:0003674	100042291	NA	115	100	84	98	109	10
100042332	24.0242936434408	-0.0864218919790621	0.237774284461492	-0.36346189485877	0.716259872892075	0.999762406494822	2810410L24Rik	RIKEN cDNA 2810410L24 gene	NR_030682	Mm.269766	-120186649	GO:0003674	100042332	NA	21	28	30	19	33	14
100042480	246.777828228135	-0.226118725860042	0.238635600454073	-0.947548167288477	0.343359524012628	0.999762406494822	Nhsl2	NHS-like 2	NM_001163610	Mm.232	101849384	GO:0003674	100042480	NA	124	587	219	220	171	228
100042498	969.39385043953	0.0074303979588955	0.112199879877108	0.066224651639859	0.947198970681717	0.999762406494822	Mir22hg	Mir22 host gene (non-protein coding)	NR_030711	Mm.482242	75461538	NA	100042498	NA	877	1193	917	944	990	925
100042679	157.091417908102	-0.131516965322667	0.187716024738423	-0.700616612278748	0.483542308345383	0.999762406494822	Gm16386	zinc finger protein 946 pseudogene	NR_030709	Mm.484007	-22776229	NA	100042679	NA	155	160	191	150	155	131
100042784	19.4257223727735	0.0629645256364275	0.228926718071772	0.2750422762654	0.783283758578557	0.999762406494822	Prdm11	PR domain containing 11	NM_001177536	Mm.102816	-92974905	GO:0000179	100042784	NA	24	13	17	14	16	30
100042814	24.6937423701601	0.074110921092719	0.238834034841949	0.310303014985962	0.756330538614666	0.999762406494822	Apol7d	apolipoprotein L 7d	NR_040308	Mm.405775	71653334	GO:0003674	100042814	NA	23	27	22	24	20	32
100042894	31.8379004763219	0.135153504207698	0.237929140258653	0.568040989265849	0.570007135692991	0.999762406494822	Vmn2r46	vomeronasal 2, receptor 46	NM_001105076	Mm.465204	-9485564	GO:0003674	100042894	NA	12	41	38	43	34	27
100042948	116.387483564101	-0.0980562537961636	0.181251088896424	-0.540996770795666	0.588509808485778	0.999762406494822	Gm15760	mitochondrial ribosomal protein S18B pseudogene	NR_030670	Mm.406754	-20545111	NA	100042948	NA	106	135	132	109	104	115
100043034	80.9396206002402	0.082264054596135	0.238943558604252	0.344282369764083	0.730633941688733	0.999762406494822	Rex2	reduced expression 2	NM_001177767	Mm.422606	147021849	GO:0003700	100043034	NA	99	54	73	92	111	49
100043040	101.35108599693	-0.148745466918338	0.22198179726467	-0.670079568465642	0.502807068692587	0.999762406494822	1110002L01Rik	RIKEN cDNA 1110002L01 gene	NR_030694	Mm.415417	-3403882	GO:0003674	100043040	NA	122	89	116	85	103	87
100043102	24.9516094253798	0.0988725974821159	0.238409907829426	0.414716814340015	0.678349221906109	0.999762406494822	4632428C04Rik	RIKEN cDNA 4632428C04 gene	NR_033631	Mm.30797	30008666	GO:0003674	100043102	NA	13	40	21	24	28	27
100043133	91.2146707246726	0.0331564427129784	0.217481636342641	0.152456286749382	0.878827065461445	0.999762406494822	9130023H24Rik	RIKEN cDNA 9130023H24 gene	NM_177001	Mm.183647	-128234450	GO:0003700	100043133	NA	61	132	90	94	76	103
100043147	80.1120837500988	0.133968900084075	0.219596290907083	0.610069047754367	0.541816069269522	0.999762406494822	Gm4262	predicted gene 4262	NR_040518	Mm.489001	11008897	NA	100043147	NA	64	88	79	69	110	72
100043160	1441.61569556773	-0.154763908480288	0.107613165152179	-1.43815032539403	0.150391406125771	0.999762406494822	Gm10012	cytochrome c oxidase, subunit VIIc pseudogene	NR_028042	Mm.482893	-25901855	NA	100043160	NA	1282	1947	1502	1327	1375	1299
100043189	131.397124406522	-0.107536424192789	0.18567725898903	-0.579157753503579	0.562482733734527	0.999762406494822	Gm4285	predicted gene 4285	NR_045294	Mm.426329	-75842917	NA	100043189	NA	134	160	128	127	137	105
100043229	18.2499042473234	0.202925899534432	0.233119509469783	0.870480124104482	0.384038076534112	0.999762406494822	Gm10046	predicted gene 10046	NR_033484	Mm.458666	27765672	NA	100043229	NA	17	12	16	22	13	28
100043272	915.200353195911	-0.17481329745136	0.132480958820414	-1.31953526761782	0.186990227681098	0.999762406494822	Inafm2	InaF motif containing 2	NM_001301269	Mm.398072	118745757	NA	100043272	NA	855	1295	882	877	865	775
100043292	16.5029766815204	0.00354749808290455	0.0601498534044375	0.0589776679762088	0.952969895516197	0.999762406494822	Gm4340	predicted gene 4340	NM_001177535	Mm.339215	104160005	GO:0003674	100043292	03013	4	49	0	54	0	0
100043332	263.092206722519	-0.17515776764706	0.236925374611058	-0.739295096334037	0.459727826305843	0.999762406494822	Ankrd66	ankyrin repeat domain 66	NM_001254953	Mm.17626	-43534173	NA	100043332	NA	335	310	237	304	289	103
100043381	744.864161049296	-0.0295949332004537	0.142840610724416	-0.20718850927872	0.83586264088462	0.999762406494822	Gm14308	predicted gene 14308	NM_001099349	NA	-175321833	GO:0003674	100043381	NA	648	831	840	662	713	787
100043387	171.283625203651	-0.124473802737542	0.18472905300414	-0.673818225738173	0.500426886118161	0.999762406494822	Gm14305	predicted gene 14305	NM_001099327	Mm.444048	176708352	GO:0003674	100043387	NA	159	188	206	142	156	178
100043424	75.2831098190508	-0.321061425097252	0.238857632646865	-1.34415392775796	0.178898616494717	0.999762406494822	Gm14005	predicted gene 14005	NR_028589	Mm.297222	-128298662	GO:0003674	100043424	NA	58	169	70	81	61	31
100043468	386.145746315672	-0.197930097737501	0.139609347171766	-1.41774244882029	0.156265972026751	0.999762406494822	Zfp955b	zinc finger protein 955B	NM_001142957	Mm.276296	33289543	GO:0003674	100043468	NA	359	463	457	341	340	368
100043489	294.292035581626	-0.150564020126272	0.18892317082027	-0.796958993820347	0.425474846978324	0.999762406494822	1300002E11Rik	RIKEN cDNA 1300002E11 gene	NR_037957	Mm.326535	21794346	GO:0003674	100043489	NA	264	385	322	293	325	194
100043580	65.9257780129894	-0.300716568467763	0.233186500329754	-1.28959681646456	0.197190681641565	0.999762406494822	Gm4532	predicted gene 4532	NR_030674	Mm.482209	-127232417	NA	100043580	NA	82	99	56	49	71	41
100043597	3535.47893660542	0.0705230084307143	0.0886239996066253	0.795755198859725	0.426174336368106	0.999762406494822	Srcap	Snf2-related CREBBP activator protein	NM_001033881	Mm.428042	127511982	GO:0003674	100043597	NA	3008	4129	3511	3862	3427	3387
100043609	28.1072835570736	0.0709432300137127	0.23888283464156	0.296979186973237	0.76648239907791	0.999762406494822	Gm14207	predicted gene 14207	NR_030683	Mm.185068	-119321198	GO:0003674	100043609	NA	14	34	36	30	24	33
100043636	161.349800443443	0.0645942720723607	0.233368648457704	0.276790702175523	0.78194082094488	0.999762406494822	AI662270	expressed sequence AI662270	NR_015519	Mm.295569	83223575	NA	100043636	NA	133	197	152	100	139	249
100043766	51.4006350726293	-0.0091973183698692	0.236213356681123	-0.0389364873311764	0.968941025931284	0.999762406494822	Gm14057	Ppp1r14c pseudogene	NR_024097	Mm.447040	-130801965	NA	100043766	NA	58	55	44	66	53	32
100043772	53.5261043496655	-0.144086140565241	0.238741473756376	-0.603523712483546	0.546160345717456	0.999762406494822	Zfp850	zinc finger protein 850	NM_001100456	Mm.129275	-27984470	GO:0003674	100043772	NA	47	72	63	47	25	70
100043911	673.663374545362	0.10516822449125	0.123351732475558	0.852588142708809	0.393887740342166	0.999762406494822	Ppp4r1l-ps	protein phosphatase 4, regulatory subunit 1-like, pseudogene	NM_001033179	Mm.260590	-173579319	NA	100043911	NA	533	765	705	668	722	669
100044509	116.132075203149	0.15981900333028	0.221601075978786	0.721201386881261	0.470785618631074	0.999762406494822	Tgfbr3l	transforming growth factor, beta receptor III-like	NM_001195258	Mm.439193	4248213	GO:0003674	100044509	NA	84	147	103	147	145	79
100047133	17.8748011666418	-0.165532053380219	0.23511266570709	-0.704054172846833	0.481399037748428	0.999762406494822	Gm16894	predicted gene, 16894	NR_037980	Mm.447052	-40076211	NA	100047133	NA	18	18	26	10	19	16
100048534	80.2155845960299	-0.155185742361282	0.232109372086449	-0.668588868111208	0.503757775554797	0.999762406494822	Cfap43	cilia and flagella associated protein 43	NM_027559	Mm.29457	-47736856	GO:0003674	100048534	NA	74	143	58	73	83	60
100048895	19.1684622216249	-0.281637670828256	0.238822771772284	-1.17927477659792	0.238288778714684	0.999762406494822	9330020H09Rik	RIKEN cDNA 9330020H09 gene	NR_028442	Mm.471074	98567323	NA	100048895	NA	19	26	26	13	15	17
100072	788.78373547277	-0.133857222087305	0.224193933752647	-0.597059964320844	0.550467346331698	0.999762406494822	Camta1	calmodulin binding transcription activator 1	NM_001081557	Mm.318846	-151059522	GO:0001077	100072	NA	831	778	948	893	890	390
100087	436.007147060367	0.063818764181311	0.149707854561689	0.426288683170019	0.669897503135296	0.999762406494822	Kti12	KTI12 homolog, chromatin associated (S. cerevisiae)	NM_029571	Mm.440007	108847856	GO:0000166	100087	NA	377	569	375	425	446	443
100088	537.997053480483	0.164526636227869	0.113918709059157	1.4442459679071	0.148669798639033	0.999762406494822	Rcc1	regulator of chromosome condensation 1	NM_001197082	Mm.255045	-132331918	GO:0000082	100088	NA	443	611	508	580	538	561
100090	548.716115799393	0.122159792372796	0.135162708501847	0.903798049971203	0.366102495952003	0.999762406494822	Zbtb48	zinc finger and BTB domain containing 48	NM_133879	Mm.24661	-152019775	GO:0003676	100090	NA	483	626	504	596	606	489
100102	60.2368663983714	0.0830904851404182	0.175488882648206	0.473480051194955	0.635870729975878	0.999762406494822	Pcsk9	proprotein convertase subtilisin/kexin type 9	NM_153565	Mm.133268	-106442333	GO:0001920	100102	NA	1	147	24	33	75	99
100113398	151.525902913133	0.175128393651098	0.17922722492395	0.97713053206849	0.328504533959932	0.999762406494822	Adat3	adenosine deaminase, tRNA-specific 3	NM_001100606	Mm.273170	80602879	GO:0003824	100113398	NA	105	180	153	162	171	146
100121	1390.1875333457	0.102015857747119	0.106399616876962	0.958799107943097	0.337659958693512	0.999762406494822	Tdrd7	tudor domain containing 7	NM_001290475	Mm.275413	45972296	GO:0002089	100121	NA	1152	1632	1358	1521	1454	1273
100124641	2532.29598214522	0.174150792519076	0.180869151464143	0.962855142014643	0.33562022373077	0.999762406494822	Mir692-3	microRNA 692-3	NR_035409	NA	125504748	NA	100124641	NA	1836	3424	2116	2993	2993	2030
100125931	20.3781762086699	-0.128686964003801	0.23820117069312	-0.540244884730609	0.589028162272052	0.999762406494822	Phtf1os	putative homeodomain transcription factor 1, opposite strand	NR_030676	Mm.400392	-103964535	NA	100125931	NA	18	25	26	13	24	17
100126242	19.0410116034222	0.21667545323103	0.23579734744426	0.918905388798954	0.358145061056251	0.999762406494822	Frs3os	fibroblast growth factor receptor substrate 3, opposite strand	NR_045912	Mm.392746	-47699968	NA	100126242	NA	9	19	21	18	29	19
100129	649.92484879391	0.0333703428115253	0.233657981507465	0.142817046506323	0.886434673925309	0.999762406494822	Gpr153	G protein-coupled receptor 153	NM_178406	Mm.23235	152274361	GO:0003674	100129	NA	762	849	319	681	1124	173
100134990	232.509735172741	0.0545975334724914	0.178871297447393	0.305233619097266	0.760188229028101	0.999762406494822	Gm12060	selenoprotein K pseudogene	NR_004857	Mm.247328	-23558059	NA	100134990	NA	234	250	210	277	223	201
100163	659.743030232534	0.174469847800527	0.180939372478529	0.964244793217852	0.334923211865999	0.999762406494822	Pafah2	platelet-activating factor acetylhydrolase 2	NM_001285872	Mm.22116	134396319	GO:0003847	100163	00565	467	889	566	605	812	663
100165	37.2323007902773	0.11245562695783	0.237991074807543	0.47252035417198	0.636555416877111	0.999762406494822	AI507597	expressed sequence AI507597	NR_033566	Mm.439819	141614369	NA	100165	NA	20	47	42	50	31	37
100169	2719.43149629708	0.0570308413378533	0.127219218086046	0.44828794105054	0.653945402460469	0.999762406494822	Phactr4	phosphatase and actin regulator 4	NM_001161797	Mm.158361	-132355924	GO:0001755	100169	NA	2436	2828	2890	2669	2574	2919
100169874	34.1569664797492	-0.11582919388526	0.237373892279297	-0.487960966444337	0.625577489471111	0.999762406494822	Gm11110	predicted gene 11110	NR_033508	Mm.76700	-57092022	NA	100169874	NA	33	52	29	25	30	38
100169878	18.9497418351536	-0.122242521820796	0.233082908606353	-0.524459397523854	0.599959053001139	0.999762406494822	Gm10941	predicted gene 10941	NR_026944	Mm.420901	-77257772	NA	100169878	NA	13	20	32	22	17	11
100170401	39.4980916031583	-0.0803519703921165	0.238551637590241	-0.336832608670399	0.736243089851059	0.999762406494822	EU599041	expressed sequence EU599041	NM_001177525	NA	43214038	GO:0003674	100170401	NA	43	26	56	39	26	44
100177	1571.72207357556	-0.0737251621459946	0.105394340137493	-0.699517280053331	0.484228817776967	0.999762406494822	Zmym6	zinc finger, MYM-type 6	NM_001285885	Mm.276096	127077382	GO:0003674	100177	NA	1449	1805	1709	1482	1483	1531
100182	285.946524492227	0.0585190899875322	0.164425364314113	0.355900625378815	0.721914987441247	0.999762406494822	Akna	AT-hook transcription factor	NM_001045514	Mm.387725	-63367122	GO:0000978	100182	NA	215	358	297	266	278	316
100190996	588.147685943788	-0.0232405933628702	0.203922458189731	-0.113967797216563	0.909263321176143	0.999762406494822	Gm14436	predicted gene 14436	NM_001242943	Mm.484023	175470059	GO:0003674	100190996	NA	525	547	740	563	436	709
100198	7047.30859668759	0.278331301590423	0.238930208381787	1.16490628571201	0.244056928871297	0.999762406494822	H6pd	hexose-6-phosphate dehydrogenase (glucose 1-dehydrogenase)	NM_001291004	Mm.22183	-149979473	GO:0003824	100198	00030	2569	12162	4106	7454	11979	5216
100201	1697.58289560192	-0.0505138169367775	0.135662812787199	-0.372348294267005	0.709633545753478	0.999762406494822	Tmem64	transmembrane protein 64	NM_181401	Mm.394111	15265819	GO:0005515	100201	NA	1614	1818	1862	1808	1444	1650
100206	780.302665529143	0.167392328781677	0.107080961403511	1.56323147072705	0.117998160402891	0.999762406494822	Adprhl2	ADP-ribosylhydrolase like 2	NM_133883	Mm.11285	-126316350	GO:0003674	100206	NA	633	911	725	852	815	771
100210	401.393748585263	0.0608989606412297	0.160847193514145	0.378613759498852	0.704974702977401	0.999762406494822	Gpn2	GPN-loop GTPase 2	NM_001290742	Mm.274001	133584372	GO:0000166	100210	NA	343	490	380	435	454	323
100213	4193.55565000112	-0.138294200984097	0.157725439673545	-0.87680339500295	0.380593434768094	0.999762406494822	Rusc2	RUN and SH3 domain containing 2	NM_001037709	Mm.235730	43406501	GO:0005737	100213	NA	4337	5211	4032	4584	4047	3070
100216455	92.9338218932597	-0.106601952759636	0.21896221898222	-0.48685089717826	0.6263639983655	0.999762406494822	Gm14124	predicted gene 14124	NM_001142410	Mm.484816	150257516	GO:0003700	100216455	NA	88	89	121	71	94	93
100216474	81.8264670798686	-0.311206786170789	0.232980358881349	-1.33576404322254	0.181626409058095	0.999762406494822	Ttll2	tubulin tyrosine ligase-like family, member 2	NM_001098267	Mm.477432	-7350903	GO:0003674	100216474	NA	79	116	103	89	75	36
100216534	44.689942679692	0.125355114437268	0.225458243881017	0.55600146740885	0.578209851629095	0.999762406494822	Snord96a	small nucleolar RNA, C/D box 96A	NR_028563	NA	48802032	GO:0003674	100216534	NA	32	53	45	42	50	48
100216537	23.4201699572713	-0.252007729954666	0.23284610561438	-1.08229308491	0.279122317697714	0.999762406494822	Snord104	small nucleolar RNA, C/D box 104	NR_030703	NA	106500990	GO:0003674	100216537	NA	20	47	24	22	24	8
100217420	18.1240263413578	0.339763232212744	0.235279899416257	1.44408099908116	0.148716192219024	0.999762406494822	Snora81	small nucleolar RNA, H/ACA box 81	NR_034048	Mm.260084	23110769	GO:0003674	100217420	NA	9	19	13	15	25	28
100217464	24.2474583228528	0.111273084150484	0.238495683908345	0.466562255245035	0.640813096975603	0.999762406494822	Snora41	small nucleolar RNA, H/ACA box 41	NR_028558	Mm.484706	63179022	GO:0003674	100217464	NA	29	23	15	27	26	24
100226	2672.47314685068	-0.00907462058761541	0.13271190305287	-0.0683783472233103	0.945484457893699	0.999762406494822	Stx12	syntaxin 12	NM_133887	Mm.28237	-132854063	GO:0000149	100226	04145	2425	2912	2893	2550	2383	2891
100233175	106.48256248381	-0.0837538703547261	0.19821748922513	-0.422535219682864	0.672634399115018	0.999762406494822	AK010878	cDNA sequence AK010878	NM_001142938	Mm.291222	-102753274	NA	100233175	NA	97	124	119	86	118	97
100233208	279.747152506479	-0.226974461489495	0.165128597812273	-1.37453151359967	0.169276733764176	0.999762406494822	Gm10778	predicted gene 10778	NM_001142963	Mm.327168	81812185	GO:0003674	100233208	NA	284	334	318	225	239	282
100270707	27.2909024264997	-0.0598475628691954	0.237594658690806	-0.25188934464675	0.801126595840553	0.999762406494822	Gm14379	predicted gene 14379	NR_026741	Mm.117112	7375924	GO:0003674	100270707	NA	29	27	30	25	24	28
100271841	21.6267376716491	0.19818118949586	0.236968986816911	0.836316988809091	0.402976598228114	0.999762406494822	Uckl1os	uridine-cytidine kinase 1-like 1, opposite strand	NR_027289	Mm.438007	181578479	NA	100271841	NA	22	18	15	17	25	31
100271882	68.5982839814605	-0.045696620193305	0.23386131633255	-0.195400508771295	0.845079418345837	0.999762406494822	Gm14139	predicted gene 14139	NM_001145863	NA	150181754	GO:0003674	100271882	NA	73	49	89	63	69	64
100272219	41.263961042726	-0.237206731921496	0.234420463513063	-1.01188577296827	0.311592672457949	0.999762406494822	AA543186	expressed sequence AA543186	NR_027448	Mm.382103	-25327449	NA	100272219	NA	43	66	37	36	42	27
100273	3019.5030858768	0.127016227761951	0.135966597979165	0.934172286795136	0.350215028676571	0.999762406494822	Osbpl9	oxysterol binding protein-like 9	NM_001134791	Mm.366315	-109061144	GO:0003674	100273	NA	2271	3989	2735	3160	3245	2911
100302730	7305.15487448597	-0.116455341220198	0.168384116778102	-0.691605262114266	0.489185256193739	0.999762406494822	5830417I10Rik	gon-4-like pseudogene	NR_028359	Mm.482358	88777056	NA	100302730	NA	7951	6828	8322	6861	6570	7035
100303645	137.604419831639	0.336520219164526	0.229072767211873	1.46905380006726	0.141818197370616	0.999762406494822	D7Ertd143e	DNA segment, Chr 7, ERATO Doi 143, expressed	NR_028425	Mm.441426	3218783	NA	100303645	NA	112	79	148	170	130	177
100303732	694.477839591534	0.0596974601144255	0.216792863063433	0.275366353259323	0.78303479140392	0.999762406494822	Gm14431	predicted gene 14431	NM_001177404	Mm.484983	175372461	GO:0003674	100303732	NA	638	573	831	606	544	943
100303751	25.9784329507695	0.0208626042347503	0.238474994783876	0.0874834036736537	0.930287276799759	0.999762406494822	Snora31	small nucleolar RNA, H/ACA box 31	NR_028481	Mm.484707	75847922	GO:0003674	100303751	NA	27	35	17	36	21	21
100310809	109.650338360849	-0.0359179419982401	0.197099108508955	-0.182232899326423	0.855399955316525	0.999762406494822	Gm10509	zinc finger protein 51 pseudogene	NR_045766	Mm.293030	21690211	NA	100310809	NA	96	116	130	106	94	117
100310872	2534.65144755851	0.261369614802636	0.198432026302431	1.31717454925487	0.187780122842224	0.999762406494822	Dynlt1a	dynein light chain Tctex-type 1A	NM_001166629	Mm.381893	-6306343	GO:0008150	100310872	NA	1753	3499	1822	2333	3420	2553
100316809	72.4833274203291	0.293064073062169	0.237925631947135	1.23174653636009	0.218043780252429	0.999762406494822	Mir1906-1	microRNA 1906-1	NR_035440	NA	109544540	NA	100316809	NA	27	105	59	89	74	90
100316870	38.7606580392383	0.0292788467619215	0.22746304946342	0.128719134079094	0.897579894557715	0.999762406494822	Gm17821	DDB1 and CUL4 associated factor 5 pseudogene	NR_033146	Mm.379794	-67656741	NA	100316870	NA	33	46	39	44	35	37
100316903	737.558686240853	0.109542062327422	0.19691153259249	0.55630089759202	0.578005173661346	0.999762406494822	Gm20605	predicted gene 20605	NR_033148	Mm.200763	137629122	NA	100316903	NA	535	1102	581	813	861	606
100317	2422.23662696489	0.0851211243285203	0.102545326376981	0.830082923678011	0.406491901137182	0.999762406494822	AU040320	expressed sequence AU040320	NM_001035525	Mm.206206	126753554	GO:0003674	100317	NA	2181	2695	2340	2584	2286	2478
100336	833.941972644992	-0.0143497578260097	0.130579417213106	-0.109892953516486	0.912494270976538	0.999762406494822	Ppp1r8	protein phosphatase 1, regulatory (inhibitor) subunit 8	NM_001290725	Mm.105230	-132826923	GO:0003677	100336	NA	825	949	795	790	854	794
100340	575.33667093302	-0.0872202383415117	0.218669059838398	-0.398868675824416	0.689989970994482	0.999762406494822	Smpdl3b	sphingomyelin phosphodiesterase, acid-like 3B	NM_133888	Mm.287187	-132732965	GO:0003674	100340	NA	589	746	513	452	382	777
100342	266.440049870381	0.180794283370945	0.238813879088561	0.757050989083846	0.449019315153745	0.999762406494822	Fam46b	family with sequence similarity 46, member B	NM_175307	Mm.204656	133480132	GO:0003674	100342	NA	86	460	222	246	346	285
100380944	43.5787880840389	-0.116270642783287	0.234889291751413	-0.495001887554491	0.620598788114407	0.999762406494822	Ino80dos	INO80 complex subunit D, opposite strand	NR_045914	Mm.392955	63114470	GO:0003674	100380944	NA	52	47	42	39	31	49
100382	359.059329033746	-0.29809814452969	0.223542089614315	-1.33352132944632	0.182360780667103	0.999762406494822	AW011738	expressed sequence AW011738	NR_030671	Mm.461024	156203283	NA	100382	NA	483	294	453	366	241	291
100383	3491.07197276673	0.0845138044102015	0.0991705391419309	0.852206765652923	0.394099342197802	0.999762406494822	Bsdc1	BSD domain containing 1	NM_133889	Mm.17918	129461678	GO:0003674	100383	NA	3074	3822	3509	3633	3328	3622
100415787	23.2624982791394	0.0483906818975547	0.234914708335858	0.205992558917897	0.836796723787342	0.999762406494822	Tomm6os	translocase of outer mitochondrial membrane 6, opposite strand	NR_045945	Mm.392206	47687609	NA	100415787	NA	16	39	16	16	23	32
100415901	29.6937464355619	-0.00261452285816793	0.194651966313157	-0.0134317824149882	0.989283310425944	0.999762406494822	Gm13648	predicted gene 13648	NR_132444	Mm.437006	-156052715	NA	100415901	NA	8	86	8	20	45	22
100415912	40.1313572094091	0.0343291004684167	0.229930836534387	0.149301855226725	0.881315451422597	0.999762406494822	Gm11665	predicted gene 11665	NR_130177	Mm.446786	-104556788	NA	100415912	NA	40	48	33	37	41	42
100415915	84.30358223755	-0.0869560856676768	0.20111820295741	-0.432363079964925	0.665477547192741	0.999762406494822	A530072M11Rik	RIKEN cDNA gene A530072M11	NR_045765	Mm.387180	16164109	NA	100415915	NA	74	112	86	90	83	66
100416706	304.166750304754	-0.105760387164252	0.181705964917081	-0.582041361231668	0.560538821247172	0.999762406494822	Zfp729b	zinc finger protein 729b	NM_001163246	Mm.478045	-67589438	GO:0003674	100416706	NA	249	347	385	255	272	326
100417675	99.8148079661724	0.0298006479325709	0.205803613572403	0.144801383295862	0.884867690025508	0.999762406494822	Nlrp5-ps	NLR family, pyrin domain containing 5, pseudogene	NR_045119	Mm.372763	-14561170	NA	100417675	NA	78	108	118	113	81	104
100417831	120.628723623776	-0.139870386233237	0.233755596199005	-0.598361658533984	0.549598643213486	0.999762406494822	Gm18853	GTPase, very large interferon inducible 1 pseudogene	NR_040456	Mm.458429	-105924334	NA	100417831	NA	64	219	136	131	104	93
100434	970.608785026007	-0.128929677660312	0.118520502735687	-1.0878259430593	0.27667195433345	0.999762406494822	Slc44a1	solute carrier family 44, member 1	NM_001159633	Mm.482207	53440412	GO:0005739	100434	NA	850	1181	1112	996	845	881
100463512	605.762910732439	-0.153683061097356	0.145960395703137	-1.05290932075797	0.292382553832196	0.999762406494822	Gm20594	predicted gene, 20594	NM_001190732	Mm.461086	79818030	NA	100463512	NA	505	854	644	518	595	562
100465	1086.43760551762	0.252125493341101	0.182170384986105	1.38400922499193	0.166355630071614	0.999762406494822	Mob3c	MOB kinase activator 3C	NM_175308	Mm.35571	115828091	GO:0003674	100465	NA	841	1009	1131	991	1076	1453
100494	10090.1127391909	-0.126581514051199	0.195612191725312	-0.647104420919483	0.517564364265216	0.999762406494822	Zfand2a	zinc finger, AN1-type domain 2A	NM_001159908	Mm.24521	-139471215	GO:0000502	100494	NA	11726	9326	10985	10570	10519	7026
100502630	31.9910113576253	-0.238358903219039	0.234867472620988	-1.01486553484435	0.310169929115238	0.999762406494822	Gm15545	predicted gene 15545	NR_045266	Mm.490013	44986899	GO:0003674	100502630	NA	37	37	37	31	24	26
100502698	3256.54358999421	0.169133447908129	0.147969266841189	1.1430309247234	0.253025751609022	0.999762406494822	1700021K19Rik	RIKEN cDNA 1700021K19 gene	NM_001200038	Mm.327319	-32821701	GO:0002376	100502698	NA	2666	3122	3538	3489	3018	3695
100502734	82.0563281822789	0.0261132271982752	0.220951317115166	0.118185433511873	0.905920731437595	0.999762406494822	Gm16023	predicted gene 16023	NR_040441	Mm.306018	-155608296	GO:0003674	100502734	NA	86	67	91	80	86	78
100502742	39.3216039596523	-0.0190917206979718	0.238645550985401	-0.0800003210583202	0.936237000622977	0.999762406494822	1700007L15Rik	RIKEN cDNA 1700007L15 gene	NR_045709	Mm.217880	-33379853	NA	100502742	NA	45	36	39	34	53	27
100502766	185.610467400411	0.215846309421302	0.229653869084132	0.939876651249574	0.347280835172663	0.999762406494822	Kifc1	kinesin family member C1	NM_001195298	Mm.335713	-33875665	GO:0000070	100502766	NA	134	183	189	184	126	297
100502825	4235.7196458828	-0.155584139079585	0.134352199147922	-1.15803194935638	0.246850998518302	0.999762406494822	Rpl37rt	ribosomal protein L37, retrotransposed	NM_001271590	Mm.361657	-115102921	NA	100502825	NA	3676	6253	4095	3983	3975	3771
100502834	22.6928088788687	0.16058108051142	0.231922926890334	0.692389849785536	0.488692538369513	0.999762406494822	Gm15972	predicted gene 15972	NR_126066	Mm.213614	-23750447	NA	100502834	NA	23	15	20	39	25	13
100502841	1051.54240457542	0.097703206646294	0.131215412710222	0.744601603030148	0.456512598574356	0.999762406494822	Epg5	ectopic P-granules autophagy protein 5 homolog (C. elegans)	NM_001195633	Mm.297782	77938466	GO:0003674	100502841	NA	931	1105	1071	1089	964	1152
100502861	194.027184064149	0.103881150060038	0.197382746912564	0.526292959668125	0.598684673896596	0.999762406494822	Ccdc13	coiled-coil domain containing 13	NM_001033784	Mm.335550	-121797626	GO:0003674	100502861	NA	212	181	166	218	191	188
100502868	224.588252071701	-0.265675108236718	0.219424081332947	-1.21078373268243	0.225978301321829	0.999762406494822	Gm20597	predicted gene, 20597	NR_037973	Mm.297722	-53498442	NA	100502868	NA	281	213	269	165	248	160
100502871	285.345597135108	-0.350173156817413	0.232638418102539	-1.50522497390379	0.132266246529968	0.999762406494822	Gm19424	predicted gene, 19424	NR_040320	Mm.394485	41746960	NA	100502871	NA	429	259	324	192	172	308
100502920	25.9789914204243	-0.089767235311058	0.238501481393674	-0.376380200183691	0.706634263634133	0.999762406494822	Gm16998	predicted gene, 16998	NR_038016	Mm.403982	54075921	NA	100502920	NA	20	29	36	24	26	22
100502933	51.016177212237	0.133960385837104	0.238930690672067	0.560666298081251	0.575025046200636	0.999762406494822	Gm19461	predicted gene, 19461	NR_037984	Mm.487491	-133249851	NA	100502933	NA	55	29	53	40	54	69
100502959	41.5944890753167	0.318093365567869	0.236543582784884	1.34475584508732	0.178704093710643	0.999762406494822	AV051173	expressed sequence AV051173	NR_040442	Mm.395400	-116684964	NA	100502959	NA	33	37	33	33	62	50
100502967	66.9439763124726	0.281177712475182	0.236323884796881	1.18979811421453	0.234125750968599	0.999762406494822	Speer4c	spermatogenesis associated glutamate (E)-rich protein 4C	NM_001281511	Mm.425235	-15709504	GO:0003674	100502967	NA	40	84	40	70	137	35
100502982	26.9072920244281	0.0394402323979458	0.238964092552477	0.165046689553514	0.868907232992669	0.999762406494822	BC037704	cDNA sequence BC037704	NR_045645	Mm.313570	43675177	NA	100502982	NA	24	34	23	18	35	28
100502987	403.102587550396	-0.223614474941278	0.132845225377382	-1.68327069569902	0.0923227005891072	0.999762406494822	Gm17066	predicted gene 17066	NR_040628	Mm.124957	-105106727	NA	100502987	NA	386	538	428	360	391	335
100503021	18.2982963491345	0.080493554004373	0.205110870138663	0.392439240055664	0.694733697227396	0.999762406494822	Gm19510	predicted gene, 19510	NR_045076	Mm.402924	-59788416	NA	100503021	NA	14	26	11	12	42	6
100503041	66.8881517048867	0.0535009771603449	0.208884816029639	0.256126693061087	0.797853011182121	0.999762406494822	Pdzd7	PDZ domain containing 7	NM_001195265	Mm.329877	-45026906	GO:0002141	100503041	NA	61	78	62	75	70	57
100503043	261.086942653873	0.0863996534213711	0.230352579063187	0.375075693846134	0.707604173169042	0.999762406494822	Armcx4	armadillo repeat containing, X-linked 4	NM_001202500	Mm.31961	134686518	GO:0003674	100503043	NA	136	256	383	233	250	319
100503104	48.2931057136305	0.0970236635358731	0.228596148920457	0.424432624932951	0.671250331787605	0.999762406494822	Gm19557	predicted gene, 19557	NR_045322	Mm.442735	47512981	NA	100503104	NA	40	44	56	43	54	52
100503117	53.0927419922975	0.0819410538148407	0.235073034435148	0.348577002937555	0.727406895096291	0.999762406494822	2010010A06Rik	RIKEN cDNA 2010010A06 gene	NR_045393	Mm.250517	-75295674	NA	100503117	NA	52	60	43	57	72	35
100503120	17.5124201699549	0.0426684868075619	0.23672878366559	0.180242073426258	0.856962529458318	0.999762406494822	A930006K02Rik	RIKEN cDNA A930006K02 gene	NR_077219	Mm.387130	91465103	NA	100503120	NA	20	16	15	17	15	21
100503178	517.744251605595	-0.0841591463191995	0.1580931488126	-0.53233898465113	0.594491236073749	0.999762406494822	2810013P06Rik	RIKEN cDNA 2810013P06 gene	NR_045268	Mm.294938	123042574	NA	100503178	NA	508	591	541	490	572	411
100503199	128.766593937913	-0.0616643696558722	0.209659954510142	-0.294116107198188	0.768669183183484	0.999762406494822	5430416N02Rik	RIKEN cDNA 5430416N02 gene	NR_034038	Mm.392282	-100420841	GO:0003674	100503199	NA	105	182	127	94	147	126
100503240	52.5224598951601	0.0184520858583972	0.238895162786319	0.0772392611184923	0.938433209064953	0.999762406494822	Trpc5os	transient receptor potential cation channel, subfamily C, member 5, opposite strand	NM_001195579	Mm.387258	144456581	NA	100503240	NA	48	50	60	29	45	81
100503272	67.3071306728389	-0.197606990574692	0.22173304375809	-0.891193244026724	0.372825508211069	0.999762406494822	Gm11423	predicted gene 11423	NR_126067	Mm.486964	-82779600	NA	100503272	NA	84	82	59	60	61	57
100503337	24.2489965108609	-0.205285784272373	0.236794250718684	-0.866937367141807	0.38597632808398	0.999762406494822	Gm9895	predicted gene 9895	NR_045687	Mm.103412	29067300	GO:0003674	100503337	NA	31	39	17	28	17	15
100503380	23.3528295600303	-0.208984941070066	0.229429751529507	-0.910888582133989	0.362354082291953	0.999762406494822	Snhg4	small nucleolar RNA host gene 4	NR_038073	Mm.482118	35553409	NA	100503380	NA	15	56	20	12	24	19
100503386	173.051777512409	0.171790197079889	0.236520227787391	0.72632348906036	0.46764048295283	0.999762406494822	Gm4980	predicted gene 4980	NM_001195529	Mm.180719	-99624066	GO:0003674	100503386	NA	71	326	94	143	302	134
100503393	36.0075303852755	-0.10078338955977	0.237827718322184	-0.423766372863398	0.671736204422505	0.999762406494822	Gm14827	predicted gene 14827	NR_045323	Mm.402891	94442731	NA	100503393	NA	52	30	33	47	23	28
100503460	57.0176665429414	0.179266781763211	0.211678427833713	0.846882620953875	0.397060550231357	0.999762406494822	Gm19705	predicted gene, 19705	NR_045324	Mm.30630	136683628	NA	100503460	NA	48	63	50	63	62	57
100503468	36.5170230515325	0.0147043913466656	0.23124364676881	0.0635883041637316	0.949298044819974	0.999762406494822	Gm14023	predicted gene 14023	NR_040371	Mm.446943	129297369	GO:0003674	100503468	NA	34	39	38	34	33	41
100503469	29.2018475318116	0.10059651838316	0.236294355199678	0.425725440195775	0.670307922194719	0.999762406494822	Gm19710	predicted gene, 19710	NR_045749	Mm.440636	89998759	NA	100503469	NA	21	32	32	27	31	33
100503471	39.90793130532	-0.122911650498674	0.237593560187702	-0.517318947540381	0.604933529464498	0.999762406494822	Gm15867	predicted gene 15867	NR_131748	Mm.380305	192854927	NA	100503471	NA	36	66	33	44	40	25
100503498	33.7595611227129	-0.0294244979129285	0.238126214529423	-0.12356681506518	0.901658268808766	0.999762406494822	Gm16675	predicted gene, 16675	NR_045750	Mm.187358	-46730969	NA	100503498	NA	40	27	36	31	32	34
100503545	158.011393343152	0.00623148725902269	0.201724728022704	0.0308910430570581	0.975356433120811	0.999762406494822	Nuggc	nuclear GTPase, germinal center associated	NM_001195674	Mm.297364	65605266	GO:0003674	100503545	NA	139	148	194	147	141	177
100503549	65.470168847219	0.21182007377235	0.236574918885856	0.895361498040076	0.370593875407227	0.999762406494822	Gm10354	predicted gene 10354	NM_001281514	Mm.491086	-14974496	GO:0003674	100503549	NA	42	88	42	69	125	32
100503565	103.407405229801	0.115663359090489	0.147742226341264	0.782872723356172	0.433701856649105	0.999762406494822	Gm9926	predicted gene 9926	NR_040528	Mm.98256	66504177	GO:0003674	100503565	NA	2	203	23	121	208	88
100503572	289.719145366487	-0.0439777618129423	0.165058437552977	-0.266437526399262	0.789902267473647	0.999762406494822	Bbip1	BBSome interacting protein 1	NM_001195338	Mm.375091	-53929658	GO:0003674	100503572	NA	279	383	250	292	294	252
100503584	44.6944562241992	0.155858974717728	0.2386759786541	0.653014918370171	0.513746660937467	0.999762406494822	Zfp534	zinc finger protein 534	NM_001127188	Mm.276881	-147674224	GO:0003700	100503584	NA	23	66	39	47	36	62
100503592	122.603881768399	0.033955319449972	0.236614619623705	0.14350473991832	0.885891568082142	0.999762406494822	A330076C08Rik	RIKEN cDNA A330076C08 gene	NR_045088	Mm.184925	-44193588	NA	100503592	NA	137	77	140	109	54	205
100503595	31.8448931878638	-0.00931669165872152	0.225014030940975	-0.0414049364822297	0.966973077430062	0.999762406494822	Gm13003	predicted gene 13003	NR_040443	Mm.421314	-137159081	GO:0003674	100503595	NA	34	35	29	28	56	9
100503613	19.0166174137698	0.150211089040616	0.236056122691756	0.636336339543979	0.52455722415285	0.999762406494822	5031434C07Rik	RIKEN cDNA 5031434C07 gene	NM_177012	Mm.136719	-112286793	GO:0003674	100503613	NA	16	25	11	22	26	15
100503652	106.878896563173	-0.200527499188732	0.199210330721947	-1.0066119485973	0.314121290244083	0.999762406494822	Gm16845	predicted gene, 16845	NR_040406	Mm.439941	22071001	NA	100503652	NA	108	111	136	97	96	93
100503659	451.296014280341	0.11198678834657	0.215807823003946	0.518919040041112	0.603817199637743	0.999762406494822	Cbarp	calcium channel, voltage-dependent, beta subunit associated regulatory protein	NM_001195268	Mm.485395	-80130433	GO:0003674	100503659	NA	361	633	344	454	627	321
100503670	16181.9120434369	-0.150154705206593	0.124723768141605	-1.20389808168813	0.228628973337487	0.999762406494822	Rpl5	ribosomal protein L5	NM_016980	Mm.277897	107900527	GO:0003723	100503670	03010	14645	22075	16362	14239	14249	16375
100503676	165.125652101329	-0.0382959882554573	0.211933842707183	-0.180697843092331	0.856604751881432	0.999762406494822	Gm38426	predicted gene, 38426	NR_103491	Mm.437155	84913334	NA	100503676	NA	195	170	143	163	186	128
100503704	100.122703077683	-0.05160103757252	0.196338892735792	-0.262816178972539	0.792692264772067	0.999762406494822	Gm16861	predicted gene, 16861	NR_037666	Mm.480572	-4935163	NA	100503704	NA	95	111	108	86	94	107
100503823	142.844737567576	-0.105958525671226	0.181439287675512	-0.583988875996489	0.559227796201396	0.999762406494822	Gm16973	predicted gene, 16973	NR_046209	Mm.474486	-56696274	NA	100503823	NA	137	179	144	120	153	128
100503849	80.1243909095827	-0.0064240508888086	0.207942179447699	-0.030893447908794	0.975354515242104	0.999762406494822	Sp3os	trans-acting transcription factor 3, opposite strand	NM_183265	Mm.389285	72979431	NA	100503849	NA	68	84	95	78	88	69
100503869	40.6586246422177	-0.0254787060637029	0.227556480975013	-0.111966514662796	0.910849957007484	0.999762406494822	Mkln1os	muskelin 1, intracellular mediator containing kelch motifs, opposite strand	NR_040300	Mm.370532	-31366884	GO:0003674	100503869	NA	41	44	41	44	39	35
100503884	68.0185313147436	-0.156043006187182	0.238378842479114	-0.65460090570267	0.51272474081514	0.999762406494822	Ccdc149	coiled-coil domain containing 149	NM_001256059	Mm.332379	-52374650	GO:0003674	100503884	NA	59	123	55	71	76	34
100503890	567.000319553835	-0.0872811766087027	0.164109315268593	-0.531847789784827	0.594831420492697	0.999762406494822	Pet100	PET100 homolog (S. cerevisiae)	NM_001195244	Mm.254898	3621550	GO:0003674	100503890	NA	554	695	557	561	626	425
100503962	63.9038335727622	0.118975584707284	0.23306964860239	0.510472236178003	0.609720660648221	0.999762406494822	Gm16701	predicted gene, 16701	NR_037988	Mm.216842	-166974022	NA	100503962	NA	62	44	73	65	60	75
100504007	30.2557242594753	0.0610901662081107	0.23543279266145	0.259480276802211	0.795264697853814	0.999762406494822	Gm15787	predicted gene 15787	NR_040430	Mm.441495	-110167507	GO:0003674	100504007	NA	30	31	28	29	34	29
100504029	17.581856106971	0.212217283214998	0.238468272542193	0.889918314720249	0.373509748972036	0.999762406494822	Gm16740	predicted gene, 16740	NR_108026	Mm.478537	95217456	NA	100504029	NA	12	18	16	24	18	18
100504104	18.2002014841596	0.00260821992681989	0.232817153556851	0.011202868375345	0.991061591255059	0.999762406494822	Gm16062	predicted gene 16062	NR_045686	Mm.391737	59810079	NA	100504104	NA	12	32	14	19	23	12
100504114	103.275765376278	0.11704538331818	0.205025217112339	0.570882864882164	0.568079046919938	0.999762406494822	Gm16907	predicted gene, 16907	NR_045794	Mm.437070	-63289153	NA	100504114	NA	84	115	103	120	122	79
100504166	249.981417159663	-0.208037644905722	0.186173446286057	-1.11743994138708	0.263806265401799	0.999762406494822	4933421O10Rik	RIKEN cDNA 4933421O10 gene	NR_036602	Mm.426309	-33027138	GO:0003674	100504166	NA	286	251	286	215	223	231
100504191	70.1519254636899	-0.0781419034048534	0.23304611922679	-0.335306606538293	0.737393810618974	0.999762406494822	Gm16576	predicted gene 16576	NR_045069	Mm.421420	79742697	GO:0003674	100504191	NA	80	65	76	87	67	44
100504195	143.533059717106	0.238334077878199	0.17708235264988	1.34589401096011	0.178336700581129	0.999762406494822	Micalcl	MICAL C-terminal like	NM_027587	Mm.291129	112368307	GO:0005737	100504195	NA	115	158	127	182	144	139
100504231	43.6011188416838	-0.00522130196320232	0.229031291901963	-0.02279733009338	0.981811937749286	0.999762406494822	Gm15708	predicted gene 15708	NR_040432	Mm.441035	144277060	NA	100504231	NA	34	63	40	41	40	47
100504234	193.398713613337	-0.176328753232545	0.183975886468357	-0.958434045990439	0.337843934239875	0.999762406494822	Ccdc170	coiled-coil domain containing 170	NM_001195672	Mm.291807	4509871	GO:0003674	100504234	NA	217	206	208	174	192	160
100504262	23.7896280276275	0.0926718389309579	0.237977142877952	0.389414873253123	0.696969271389274	0.999762406494822	A730020E08Rik	RIKEN cDNA A730020E08 gene	NR_040287	Mm.438066	-61175603	GO:0003674	100504262	NA	20	26	23	24	23	27
100504263	198.610758742058	0.0805362681543196	0.175486697921956	0.458930899652214	0.646283788548618	0.999762406494822	Gm6182	predicted gene 6182	NM_001305136	Mm.379980	-176914047	NA	100504263	NA	184	224	182	174	210	218
100504309	44.438703183827	0.133257540817534	0.237978944853649	0.559955171242079	0.575510015400052	0.999762406494822	Toporsos	topoisomerase I binding, arginine/serine-rich, opposite strand	NR_045265	Mm.392019	40269578	NA	100504309	NA	27	57	44	41	67	34
100504375	26.6502541522544	-0.0447540282016826	0.238855600088341	-0.187368553155673	0.851371676891003	0.999762406494822	Gm15880	predicted gene 15880	NR_040343	Mm.322881	80636016	NA	100504375	NA	29	24	30	31	20	25
100504399	73.8561327062847	-0.138652063655082	0.234050679172684	-0.592401885545409	0.553581504017092	0.999762406494822	C130021I20Rik	Riken cDNA C130021I20 gene	NM_177842	Mm.72070	33641192	GO:0003674	100504399	NA	90	56	92	79	61	60
100504421	102.229856822849	0.150839848361064	0.19378098062894	0.778403782824786	0.436331009394289	0.999762406494822	2900076A07Rik	RIKEN cDNA 2900076A07 gene	NR_045299	Mm.217071	81523549	GO:0003674	100504421	NA	96	112	85	104	104	112
100504425	77.7970419620439	-0.110672928113161	0.214698220066079	-0.51548134902608	0.606216699429457	0.999762406494822	Gm20219	predicted gene, 20219	NR_130128	Mm.384143	-56551413	NA	100504425	NA	79	112	63	79	71	67
100504474	69.532729678755	0.205062019876932	0.173932479995833	1.17897485209114	0.238408189769591	0.999762406494822	Smlr1	small leucine-rich protein 1	NM_001195596	Mm.46323	-25527942	GO:0003674	100504474	NA	0	113	22	97	116	82
100504486	48.6917766942242	0.142681741301517	0.237239046881049	0.601426043382551	0.547556256813684	0.999762406494822	Gdap10	ganglioside-induced differentiation-associated-protein 10	NR_045032	Mm.440246	32824115	GO:0003674	100504486	NA	39	45	52	43	38	74
100504491	236.344614721701	-0.0465073359659891	0.171086771142143	-0.271834786848305	0.785749055989017	0.999762406494822	Dcdc2b	doublecortin domain containing 2b	NM_001195730	Mm.482597	-129608330	GO:0003674	100504491	NA	200	291	255	232	264	187
100504501	62.7877106526763	0.0385706584344577	0.235675426803676	0.163660076731666	0.869998747847623	0.999762406494822	Gm20257	caspase 8 pseudogene	NR_045007	Mm.440933	58652640	NA	100504501	NA	38	104	54	73	70	47
100504518	45.9829594016629	0.332922982097564	0.236037173208207	1.4104684341559	0.158401410744652	0.999762406494822	3425401B19Rik	RIKEN cDNA 3425401B19 gene	NM_001195097	Mm.318319	-32659118	GO:0003674	100504518	NA	30	41	43	74	54	35
100504586	385.563239411426	0.131393095526822	0.235684018418397	0.55749684008513	0.577188017446637	0.999762406494822	Gm20300	predicted gene, 20300	NR_045008	Mm.86217	-30603194	NA	100504586	NA	262	608	262	316	632	274
100504637	199.378369245405	0.086906607912091	0.177824032693987	0.488722511774583	0.625038163855011	0.999762406494822	Gm20324	predicted gene, 20324	NR_045068	Mm.440928	82899079	NA	100504637	NA	192	190	203	223	205	180
100504661	57.0755958380548	-0.191368462268155	0.218950526412189	-0.874026043252761	0.382104071098412	0.999762406494822	Gm20337	predicted gene, 20337	NR_045057	Mm.442322	-80942651	NA	100504661	NA	57	62	72	56	46	50
100504687	182.934221096171	0.211822455645566	0.189515402265328	1.11770575432707	0.263692684322013	0.999762406494822	2810029C07Rik	RIKEN cDNA 2810029C07 gene	NR_045295	Mm.26072	-111572316	NA	100504687	NA	146	164	199	216	209	163
100504703	33.0032426554737	-0.125500059017883	0.234260089859477	-0.535729577723484	0.592145458694659	0.999762406494822	A730063M14Rik	RIKEN cDNA A730063M14 gene	NR_040660	Mm.387029	127070480	NA	100504703	NA	36	37	35	32	33	25
100504714	48.6284742200644	0.213887717537619	0.232988953419337	0.918016560006861	0.358610196199312	0.999762406494822	Gm16793	predicted gene, 16793	NR_040376	Mm.381744	-35582502	NA	100504714	NA	41	39	50	57	40	63
100504715	1146.31309167803	0.198710758111823	0.12841982331726	1.54735268262214	0.121778224510246	0.999762406494822	Tmppe	transmembrane protein with metallophosphoesterase domain	NM_001200002	Mm.290516	114401094	GO:0003674	100504715	NA	930	1213	1126	1204	1091	1325
100515	443.763029369875	-0.192800078988243	0.148738584631785	-1.29623446038253	0.194894720566017	0.999762406494822	Zfp518b	zinc finger protein 518B	NM_001081144	Mm.38277	-38668483	GO:0000981	100515	NA	425	495	542	445	388	376
100526469	49.0823942178662	0.186233416217913	0.227268426381355	0.819442538425532	0.412533973435271	0.999762406494822	Mir3064	microRNA 3064	NR_037224	NA	-106782692	NA	100526469	NA	37	61	40	55	62	42
100526796	19.1530751757098	-0.105941894331021	0.233008467924022	-0.454669717692691	0.649346869832188	0.999762406494822	Cahm	colon adenocarcinoma hypermethylated RNA	NR_037588	Mm.384135	10319918	NA	100526796	NA	13	29	24	11	26	14
100529082	402.459615423005	0.164693560214897	0.198370254614533	0.830233144253027	0.406406979222755	0.999762406494822	Gm11127	predicted gene 11127	NM_001199967	Mm.484641	-36055815	GO:0005886	100529082	NA	255	515	403	476	487	312
100532	1480.43733244537	0.0974629832812686	0.159863995135613	0.609661876638268	0.542085813504392	0.999762406494822	Rell1	RELT-like 1	NM_145923	Mm.243632	-63908897	GO:0003674	100532	NA	1126	1557	1711	1463	1355	1699
100532730	22.2518622406964	-0.0488116079435277	0.238388305680849	-0.204756721619038	0.837762201684622	0.999762406494822	C230037L18Rik	RIKEN cDNA C230037L18 gene	NR_077233	Mm.461541	89476251	GO:0003674	100532730	NA	23	21	26	20	28	15
100534273	63.2420552822429	-0.0560296606036744	0.21772063230946	-0.257346582220264	0.796911235591809	0.999762406494822	Fer1l5	fer-1-like 5 (C. elegans)	NM_001277076	Mm.389112	36372290	GO:0003674	100534273	NA	60	83	58	58	72	51
100535	47.7479094589885	-0.0775497830097408	0.236926181624796	-0.327316223466393	0.743428723113611	0.999762406494822	Oas1d	2'-5' oligoadenylate synthetase 1D	NM_133893	Mm.247620	120914817	GO:0001541	100535	NA	58	56	38	50	54	30
100561	562.077460690783	-0.0390214580811486	0.137936039518378	-0.282895305805481	0.777257093091432	0.999762406494822	Slc15a4	solute carrier family 15, member 4	NM_133895	Mm.28506	-127595665	GO:0005215	100561	NA	566	628	551	595	521	514
100604	301.557851226854	-0.0172562833431731	0.197526652060534	-0.087361797322848	0.930383934559203	0.999762406494822	Lrrc8c	leucine rich repeat containing 8 family, member C	NM_133897	Mm.319847	105519470	GO:0005783	100604	NA	274	296	358	303	226	350
100608	461.837688369488	-0.0972400089964691	0.166276372819919	-0.584809539367221	0.558675789374477	0.999762406494822	Noc4l	nucleolar complex associated 4 homolog (S. cerevisiae)	NM_153570	Mm.29960	-110648418	GO:0005634	100608	NA	407	626	459	438	514	355
100609	236.213248367078	0.0314508371538121	0.188888611263353	0.166504676716388	0.86775980305844	0.999762406494822	Nsun5	NOL1/NOP2/Sun domain family, member 5	NM_145414	Mm.281189	135369952	GO:0000179	100609	NA	205	287	229	279	258	170
100637	446.497357385628	-0.269991301407071	0.15413122837327	-1.75169759079072	0.0798258213853337	0.999762406494822	N4bp2l1	NEDD4 binding protein 2-like 1	NM_133898	Mm.279932	-150571642	GO:0003674	100637	NA	401	649	488	394	443	339
100642166	61.6573932685198	0.114468795111075	0.221748208897666	0.516210686346064	0.605707267411347	0.999762406494822	Gm15446	predicted gene 15446	NR_040366	NA	109933562	GO:0003674	100642166	NA	49	56	73	69	68	55
100647	357.089145621529	0.0871290596538172	0.134719742258172	0.646743069674573	0.517798243277697	0.999762406494822	Upk3b	uroplakin 3B	NM_175309	Mm.3089	136038495	GO:0005886	100647	NA	7	791	31	398	769	246
100653389	17.2635622139803	-0.167506467177377	0.230591669469041	-0.726420289002965	0.46758115699261	0.999762406494822	Mir155hg	uncharacterized LOC100653389	NR_132106	Mm.261808	84713022	NA	100653389	NA	15	31	17	13	22	8
100662	285.168754735047	-0.0613237720658087	0.149588955690538	-0.409948527167155	0.68184370652546	0.999762406494822	D930016D06Rik	RIKEN cDNA D930016D06 gene	NR_030673	Mm.319836	104525734	GO:0003674	100662	NA	267	339	293	273	303	243
100683	8359.29084491508	0.0914629380932611	0.15226249007385	0.60069251493851	0.548044805377084	0.999762406494822	Trrap	transformation/transcription domain-associated protein	NM_001081362	Mm.273570	144768791	GO:0000123	100683	NA	7294	7943	9381	9081	7451	8944
100689703	167.451172849417	-0.094911948295794	0.195189492937843	-0.486255417068059	0.626786084598514	0.999762406494822	9330133O14Rik	RIKEN cDNA 9330133O14 gene	NR_045696	Mm.271989	122443655	NA	100689703	NA	162	197	177	170	187	116
100702	327.471235807715	-0.146341108012698	0.199336641548179	-0.734140531696115	0.462863092973689	0.999762406494822	Gbp6	guanylate binding protein 6	NM_194336	Mm.491210	-105270701	GO:0003674	100702	NA	235	442	415	352	326	226
100705	868.87033955487	-0.0441460825646508	0.218210120737391	-0.202309968096206	0.839674407686007	0.999762406494822	Acacb	acetyl-Coenzyme A carboxylase beta	NM_133904	Mm.81793	114165517	GO:0000166	100705	00061	720	718	1264	971	616	916
100710	627.838892207429	-0.19570476378543	0.134996486645908	-1.44970264521593	0.147141457788825	0.999762406494822	Pds5b	PDS5, regulator of cohesion maintenance, homolog B (S. cerevisiae)	NM_175310	Mm.32959	150673826	GO:0000785	100710	NA	626	740	703	646	515	551
100715	1683.99454232042	-0.0179323871869528	0.13634702627047	-0.131520192830466	0.895363813750062	0.999762406494822	Papd4	PAP associated domain containing 4	NM_133905	Mm.242865	-93147399	GO:0000166	100715	NA	1589	1806	1795	1596	1513	1804
100732	1125.85052318953	0.101784534916696	0.174011667089022	0.584929370653203	0.558595208824044	0.999762406494822	Mapre3	microtubule-associated protein, RP/EB family, member 3	NM_001310516	Mm.332295	30814640	GO:0005515	100732	NA	875	1490	1007	1345	1244	874
100736249	28.9194044559807	-0.213225774753448	0.238050714329314	-0.895715752646203	0.370404594950624	0.999762406494822	Mira	mistral long non-coding RNA	NR_045199	Mm.294826	-52214491	NA	100736249	NA	26	48	29	31	23	20
100737	870.135065488998	0.073542429533767	0.220584183221674	0.333398471547987	0.738833516757918	0.999762406494822	Dcun1d4	DCN1, defective in cullin neddylation 1, domain containing 4 (S. cerevisiae)	NM_001190733	Mm.220312	73481054	GO:0000151	100737	NA	809	812	929	736	612	1291
100740	34.943944200474	0.0229954656237945	0.237755362061721	0.0967190200228794	0.922949534851121	0.999762406494822	AI839979	expressed sequence AI839979	NR_102275	Mm.23370	-31569591	NA	100740	NA	27	42	38	48	34	23
100756	904.237758129182	-0.0786268586356969	0.142936611259032	-0.550082011481357	0.582263124178222	0.999762406494822	Usp30	ubiquitin specific peptidase 30	NM_001033202	Mm.240421	114100332	GO:0000422	100756	NA	956	968	912	907	840	833
100763	1280.27348157627	-0.0555442913879218	0.133144039485477	-0.417174449585333	0.676550812411675	0.999762406494822	Ube3c	ubiquitin protein ligase E3C	NM_133907	Mm.137746	29569241	GO:0000209	100763	04120	1240	1410	1352	1329	1084	1275
100764	191.350710584343	-0.00524084287977267	0.20800301507511	-0.025195994769019	0.97989863165482	0.999762406494822	Rita1	RBPJ interacting and tubulin associated 1	NM_029096	Mm.9654	-120609059	GO:0005622	100764	NA	199	200	185	241	190	133
100855	1209.74758364419	0.149633071102164	0.118051537275162	1.26752327463038	0.204968246793871	0.999762406494822	Tbc1d14	TBC1 domain family, member 14	NM_001113362	Mm.486203	-36490603	GO:0005096	100855	NA	1107	1259	1133	1265	1222	1267
100861571	613.478512234513	0.1910182272498	0.19328445172218	0.988275184826365	0.32301789517168	0.999762406494822	DQ267101	snoRNA DQ267101	NR_046305	NA	109651423	NA	100861571	NA	339	757	677	685	603	668
100861615	47.3053223798462	-0.0968107749295952	0.224688878951521	-0.430865895016027	0.66656588292972	0.999762406494822	LOC100861615	alpha takusan-like	NM_001270812	Mm.488431	-6259746	NA	100861615	NA	46	51	55	46	38	48
100861668	34.9565810898918	0.0149284608223374	0.238757014714156	0.062525747527083	0.950144158488638	0.999762406494822	Gm21119	predicted gene, 21119	NM_001270553	Mm.491087	19729575	NA	100861668	NA	39	22	42	41	37	26
100861753	256.382061209913	-0.100499014032522	0.182811247616027	-0.549741962505547	0.58249637088039	0.999762406494822	Gm21188	predicted gene, 21188	NM_001302966	Mm.165042	-120034604	NA	100861753	NA	223	375	237	291	228	206
100861755	145.315978806635	0.258024959119414	0.237114588732065	1.08818677289813	0.276512662776036	0.999762406494822	Gm21190	predicted gene, 21190	NM_001310449	Mm.382859	-15524455	NA	100861755	NA	107	160	113	151	261	84
100861908	18.6296093647083	0.0745860025555501	0.236405123355337	0.315500787364244	0.752381453336293	0.999762406494822	Gm21319	predicted gene, 21319	NM_001270722	Mm.464911	-87772424	NA	100861908	NA	12	25	18	13	24	21
100873094	59.9235596456161	0.35147957539579	0.237559041605723	1.47954619205419	0.138994395344214	0.999762406494822	Rubie	RNA upstream of Bmp4 expressed in inner ear	NR_046459	Mm.318596	-46568330	NA	100873094	NA	37	45	62	46	72	95
100900	272.294776650089	0.0195691742760602	0.152922560647247	0.127967869444727	0.898174400411521	0.999762406494822	Hscb	HscB iron-sulfur cluster co-chaperone homolog (E. coli)	NM_153571	Mm.200231	-110829069	GO:0005737	100900	NA	220	360	262	282	253	273
100910	4319.2293858446	0.0543787454273745	0.129515086754799	0.419864177910994	0.674584678004769	0.999762406494822	Chpf2	chondroitin polymerizing factor 2	NM_133913	Mm.140672	24586749	GO:0003674	100910	00532	4079	4289	4533	4351	4271	4340
100929	753.965814544845	0.0644551833986375	0.119005442213761	0.541615426989141	0.588083462075447	0.999762406494822	Tyw1	tRNA-yW synthesizing protein 1 homolog (S. cerevisiae)	NM_001015876	Mm.271296	130257036	GO:0000166	100929	NA	682	822	756	786	793	693
100952	7639.69439585247	-0.0643616249285118	0.184279444065429	-0.349261010933266	0.726893366354196	0.999762406494822	Emilin1	elastin microfibril interfacer 1	NM_133918	Mm.286375	30913785	GO:0005515	100952	NA	8219	6727	8703	8234	6207	7446
100972	551.096889927233	0.0138350850636077	0.13823141264061	0.100086404380296	0.920275728864637	0.999762406494822	Rab28	RAB28, member RAS oncogene family	NM_001310589	Mm.41555	-41624972	GO:0000166	100972	NA	417	701	591	554	553	524
100978	860.06142411236	-0.0961970767046606	0.200972620681328	-0.478657622011087	0.632182218410689	0.999762406494822	Nfxl1	nuclear transcription factor, X-box binding-like 1	NM_133921	Mm.187453	-72513303	GO:0000977	100978	NA	823	857	1055	820	584	1012
100986	2807.69735031595	-0.0292739604277848	0.151335241191537	-0.193437828474693	0.846616092012571	0.999762406494822	Akap9	A kinase (PRKA) anchor protein (yotiao) 9	NM_194462	Mm.46044	3928185	GO:0000242	100986	NA	2665	2783	3209	2801	2447	2913
101023	1680.51276427092	0.013801719908712	0.111557991175873	0.123717895627516	0.901538641858794	0.999762406494822	Zfp513	zinc finger protein 513	NM_001177901	Mm.45033	-31198980	GO:0003676	101023	NA	1488	1812	1835	1679	1658	1631
101095	739.292510244845	0.204371396827723	0.186163558705547	1.09780559766251	0.27228938665639	0.999762406494822	Zfp282	zinc finger protein 282	NM_146175	Mm.440186	47877554	GO:0003674	101095	NA	563	886	652	717	1024	623
101100	413.567360107112	-0.0860556860013057	0.151188226820687	-0.569195682831639	0.569223350118931	0.999762406494822	Ttll3	tubulin tyrosine ligase-like family, member 3	NM_001142732	Mm.388573	113392496	GO:0005737	101100	NA	424	510	379	383	417	375
101113	1424.63326250878	0.0909389067142162	0.140695515644873	0.646352559976065	0.518051056107131	0.999762406494822	Snx21	sorting nexin family member 21	NM_133924	Mm.295647	164786020	GO:0003674	101113	NA	1168	1510	1556	1455	1288	1590
101118	1169.17565710152	0.0384561840457972	0.136461751168625	0.281809252163832	0.778089776152171	0.999762406494822	Tmem168	transmembrane protein 168	NM_028990	Mm.254845	-13580688	GO:0003674	101118	NA	1083	1261	1187	1090	1109	1284
101142	458.2825413805	-0.0113502815882567	0.131481362569349	-0.0863261633927019	0.931207140725915	0.999762406494822	Itfg2	integrin alpha FG-GAP repeat containing 2	NM_133927	Mm.31345	-128409443	GO:0002314	101142	NA	413	547	460	477	474	393
101148	440.171326771026	-0.0267716511675847	0.167866300490558	-0.159481987089425	0.873289148902406	0.999762406494822	B630005N14Rik	RIKEN cDNA B630005N14 gene	NM_175312	Mm.354863	-13625674	GO:0000179	101148	NA	411	481	472	382	392	503
101187	511.736188803747	-0.0853849169940475	0.155057535194755	-0.550666027850904	0.581862636952903	0.999762406494822	Parp11	poly (ADP-ribose) polymerase family, member 11	NM_181402	Mm.110818	127453722	GO:0003950	101187	NA	546	549	515	534	475	447
101197	606.61022056914	0.0370808971356421	0.193030412991459	0.192098729733759	0.847664869907791	0.999762406494822	Zfp956	zinc finger protein 956	NM_178898	Mm.241063	47953389	GO:0000977	101197	NA	625	643	550	664	721	433
101206	1967.8294332459	0.017207890758351	0.111464062101304	0.154380617698211	0.877309635279592	0.999762406494822	Tada3	transcriptional adaptor 3	NM_133932	Mm.266811	-113366656	GO:0001932	101206	NA	1895	2185	1911	1958	1960	1906
101214	3141.07219334062	-0.0945960258777155	0.124434635400018	-0.760206558034422	0.447131125573545	0.999762406494822	Tra2a	transformer 2 alpha homolog (Drosophila)	NM_198102	Mm.196598	-49243920	GO:0000166	101214	03040	3236	3600	3109	2885	3068	2954
101240	505.996939259199	0.179581723173255	0.151931414518198	1.1819920438623	0.237208857772338	0.999762406494822	Wdr91	WD repeat domain 91	NM_001013366	Mm.152120	-34880425	GO:0003674	101240	NA	468	474	491	550	555	488
101314	2916.09343983515	0.019280011813353	0.156153502730297	0.123468327487042	0.901736253362787	0.999762406494822	Brk1	BRICK1, SCAR/WAVE actin-nucleating complex subunit	NM_133937	Mm.485793	113604771	GO:0001701	101314	04810	2749	3699	2493	2902	3316	2433
101351	1177.23432596632	-0.0571248996520959	0.16039820553472	-0.356144256487525	0.721732535302038	0.999762406494822	Eogt	EGF domain-specific O-linked N-acetylglucosamine (GlcNAc) transferase	NM_175313	Mm.116802	-97110943	GO:0005575	101351	NA	1165	1171	1328	1185	983	1215
101358	1010.03545383785	-0.0911428857045096	0.117492551021244	-0.775733311706115	0.437906466840035	0.999762406494822	Fbxl14	F-box and leucine-rich repeat protein 14	NM_133940	Mm.125477	119479667	GO:0004842	101358	NA	937	1126	1142	991	936	944
101401	1229.37882258831	-0.0478267320660541	0.213893147351502	-0.223601048739808	0.823067747552872	0.999762406494822	Adamts9	a disintegrin-like and metallopeptidase (reprolysin type) with thrombospondin type 1 motif, 9	NM_175314	Mm.158235	-92772698	GO:0004175	101401	NA	840	1521	1567	1128	823	1572
101434	6591.01371484964	-0.0634623097304307	0.2387659389044	-0.265792977095617	0.790398652201069	0.999762406494822	Ceacam15	carcinoembryonic antigen-related cell adhesion molecule 15	NM_175315	Mm.102767	-16671330	GO:0003674	101434	NA	7853	5102	7600	7764	8991	1888
101437	2631.25896957227	0.138868161567029	0.104710726856024	1.32620759817636	0.184770943212325	0.999762406494822	Dhx32	DEAH (Asp-Glu-Ala-His) box polypeptide 32	NM_001286030	Mm.199223	-133720934	GO:0000166	101437	NA	2319	2911	2456	2727	2887	2520
101447999	80.2246274598307	0.192571012939952	0.228529575697151	0.842652476610505	0.399422833042359	0.999762406494822	Mirc35hg	microRNA cluster 35, host gene	NR_126540	NA	-30169934	NA	101447999	NA	86	56	73	95	82	83
101471	4715.52946047124	0.0222617588060895	0.117929850341074	0.188771195263154	0.850272148769652	0.999762406494822	Phrf1	PHD and ring finger domains 1	NM_001081118	Mm.248656	141228787	GO:0005634	101471	NA	4338	4927	5049	4978	4394	4622
101476	2549.10839166826	-0.010273084840148	0.144306692506202	-0.0711892474405261	0.943247139004317	0.999762406494822	Plekha1	pleckstrin homology domain containing, family A (phosphoinositide binding specific) member 1	NM_133942	Mm.323554	130865909	GO:0001553	101476	NA	2164	2810	2908	2639	2119	2710
101488	737.007524989009	0.0734798863097672	0.164945818266161	0.445478928063505	0.655973684509878	0.999762406494822	Slco2b1	solute carrier organic anion transporter family, member 2b1	NM_001252530	Mm.11249	-99657803	GO:0005215	101488	NA	169	1686	200	513	1867	186
101489	2136.16980528309	0.0378940460939098	0.104769647985713	0.361689161149777	0.717584327622263	0.999762406494822	Ric8	resistance to inhibitors of cholinesterase 8 homolog (C. elegans)	NM_053194	Mm.281916	140857396	GO:0001701	101489	NA	1889	2468	2137	2224	2248	1905
101490	538.790709452745	0.131157255381615	0.176285374451519	0.744005314052215	0.456873260214328	0.999762406494822	Inpp5f	inositol polyphosphate-5-phosphatase F	NM_178641	Mm.490344	128611364	GO:0003674	101490	NA	421	639	522	469	515	681
101502	1847.67515584126	0.142338112441304	0.183645710465984	0.77506908318269	0.438298839237975	0.999762406494822	Hsd3b7	hydroxy-delta-5-steroid dehydrogenase, 3 beta- and steroid delta-isomerase 7	NM_001040684	Mm.157103	127800608	GO:0000252	101502	00120	1283	2543	1643	1984	2283	1505
101513	1222.17730599132	0.074048629123922	0.122237218098116	0.605778095051913	0.544662117404759	0.999762406494822	Mob2	MOB kinase activator 2	NM_028308	Mm.53259	-142008552	GO:0001934	101513	NA	994	1497	1198	1186	1352	1156
101533	31.7266663892749	-0.315120870675251	0.23893200789641	-1.31887256734507	0.18721171868708	0.999762406494822	Klk9	kallikrein related-peptidase 9	NM_028660	Mm.19942	43791890	GO:0004252	101533	NA	31	32	55	31	18	24
101540	456.404082239315	-0.080626059315931	0.176867635464864	-0.455855358183651	0.648493993106978	0.999762406494822	Prkd2	protein kinase D2	NM_001252458	Mm.1881	16843064	GO:0000166	101540	NA	330	674	481	417	410	470
101543	1223.90859524845	0.229376232181622	0.174751241146567	1.31258714202344	0.189322104621113	0.999762406494822	Wtip	WT1-interacting protein	NM_207212	Mm.422738	-34109549	GO:0000932	101543	NA	892	1411	1146	1287	1640	1017
101544	34.4920651929272	-0.187203063769438	0.236508150164164	-0.791529017665978	0.428635349895555	0.999762406494822	Zfp575	zinc finger protein 575	NM_001033205	Mm.20117	-24583837	GO:0003676	101544	NA	40	48	30	30	36	24
101565	267.158066686157	-0.0616928446274392	0.165506384575396	-0.372752052953795	0.709332991219447	0.999762406494822	Ccp110	centriolar coiled coil protein 110	NM_182995	Mm.23279	118712610	GO:0005515	101565	NA	230	303	311	286	268	214
101568	1088.6463700367	0.0613907486850101	0.121957428408626	0.503378510731764	0.614698177167166	0.999762406494822	Vrk3	vaccinia related kinase 3	NM_133945	Mm.28816	44748628	GO:0000166	101568	NA	926	1330	1039	1050	1199	1026
101592	431.128322393071	-0.0985486676572455	0.152042022625985	-0.648167302402113	0.516876747679625	0.999762406494822	Eftud1	elongation factor Tu GTP binding domain containing 1	NM_001159672	Mm.238020	82648613	GO:0000166	101592	03008	346	594	458	399	383	437
101602	90.9574749444049	0.143610793561781	0.224204245361246	0.640535567604397	0.521824473432059	0.999762406494822	AI467606	expressed sequence AI467606	NM_178901	Mm.490357	127091435	GO:0003674	101602	NA	28	187	43	72	173	63
101604	119.460121752181	-0.076208408738409	0.191481522626967	-0.397993538451612	0.690634948743444	0.999762406494822	E430018J23Rik	RIKEN cDNA E430018J23 gene	NM_198011	Mm.334241	-127390835	GO:0000977	101604	NA	104	172	109	113	109	118
101612	334.051065962952	0.0241889737533613	0.165049598502413	0.146555786701945	0.883482653853408	0.999762406494822	Grwd1	glutamate-rich WD repeat containing 1	NM_153419	Mm.274847	-45825222	GO:0005634	101612	NA	277	434	318	304	386	302
101631	446.013991256336	0.205357405743142	0.161465946116849	1.27183106210228	0.203433149919469	0.999762406494822	Pwwp2b	PWWP domain containing 2B	NM_001033206	Mm.334300	139248481	GO:0003674	101631	NA	322	579	382	504	497	421
101669761	184.390355128347	0.183149694833741	0.170868262548312	1.07187661478068	0.283775455108426	0.999762406494822	Gm15694	NADH dehydrogenase (ubiquinone) 1 alpha subcomplex, 7 (B14.5a), pseudogene	NR_103513	Mm.454052	-31986830	NA	101669761	NA	142	233	157	212	184	188
101685	2549.94901454783	-0.0730492750522555	0.192140002982998	-0.380187748090747	0.703806053259443	0.999762406494822	Spty2d1	SPT2, Suppressor of Ty, domain containing 1 (S. cerevisiae)	NM_175318	Mm.155687	-46990395	GO:0003674	101685	NA	2605	2325	3032	2623	1869	2769
101700	411.32159794232	-0.139147960846337	0.149082375582252	-0.933362916326523	0.350632620486128	0.999762406494822	Trim68	tripartite motif-containing 68	NM_001307998	Mm.39043	-102677584	GO:0004842	101700	NA	361	488	489	403	412	331
101706	8213.2061323178	-0.0177571148779617	0.100906977913954	-0.175975093547085	0.860313509550169	0.999762406494822	Numa1	nuclear mitotic apparatus protein 1	NM_133947	Mm.27259	101969842	GO:0000132	101706	NA	7651	8972	8718	8336	7942	7737
101739	2474.86573584036	-0.118453161247761	0.177869083787698	-0.665956998964163	0.505438586192347	0.999762406494822	Psip1	PC4 and SFRS1 interacting protein 1	NM_001290527	Mm.105331	-83461878	GO:0000395	101739	NA	2552	2522	2820	2047	2062	2791
101744	1274.15673751655	-0.00714430870635775	0.226106637502718	-0.0315970764293545	0.974793374898676	0.999762406494822	Papl	iron/zinc purple acid phospatase-like	NM_175319	Mm.26022	-28607636	GO:0003993	101744	NA	1458	1195	1197	1307	1732	707
101772	1430.46716548844	0.112880388004636	0.21147906796105	0.533766245014027	0.59350327025863	0.999762406494822	Ano1	anoctamin 1, calcium activated chloride channel	NM_001242349	Mm.26700	-144588548	GO:0005227	101772	NA	910	2047	1331	1497	1930	1015
101809	208.279779604208	-0.0585465621521065	0.203653990143779	-0.287480555184668	0.773744388571822	0.999762406494822	Spred3	sprouty-related, EVH1 domain containing 3	NM_182927	Mm.377262	-29158828	GO:0000188	101809	04630	150	326	200	240	192	167
101831	306.555765138112	-0.0137293351817283	0.153528173278243	-0.0894255099150189	0.92874375070425	0.999762406494822	Faap24	Fanconi anemia core complex associated protein 24	NM_178643	Mm.389855	-35392151	GO:0003677	101831	NA	286	385	281	294	329	274
101835	987.664061308844	0.025760693960174	0.201794485487568	0.127658067057343	0.898419576136965	0.999762406494822	AW146154	expressed sequence AW146154	NM_001033530	Mm.370336	-41478873	GO:0003674	101835	NA	812	922	1253	968	751	1214
101861	1976.07780440145	-0.0655066263811064	0.198867243718329	-0.329398774560824	0.741854293915881	0.999762406494822	Ints4	integrator complex subunit 4	NM_027256	Mm.27383	97480955	GO:0003674	101861	NA	2353	1775	1971	2116	2067	1475
101867	628.265059477411	-0.0983572408417992	0.147691905616267	-0.665962297875354	0.505435199143877	0.999762406494822	Rrp8	ribosomal RNA processing 8, methyltransferase, homolog (yeast)	NM_025897	Mm.231400	-105731729	GO:0000179	101867	NA	595	721	687	627	502	648
101869	2017.44886242179	0.0425804278318798	0.123073770834809	0.345974837230199	0.729361625297824	0.999762406494822	Unc45a	unc-45 homolog A (C. elegans)	NM_133952	Mm.243024	-80325291	GO:0005515	101869	NA	1682	2479	1996	2041	2228	1765
101883	107.453280121653	0.0636559990677787	0.235840003096529	0.269911797116643	0.787228111123528	0.999762406494822	Igflr1	IGF-like family receptor 1	NM_145580	Mm.333757	30565426	GO:0005515	101883	NA	82	162	82	106	157	66
101943	2509.14747084527	0.011061361068735	0.139286900564557	0.0794142236197455	0.936703155559972	0.999762406494822	Sf3b3	splicing factor 3b, subunit 3	NM_133953	Mm.236123	-110810491	GO:0000398	101943	03040	2266	2972	2466	2229	2341	2824
101966	3198.16755648903	-0.0964502169993383	0.171774860397129	-0.561492041247208	0.574462154359151	0.999762406494822	D8Ertd738e	DNA segment, Chr 8, ERATO Doi 738, expressed	NM_001007571	Mm.200723	-84246234	GO:0003674	101966	NA	3058	4089	3116	3113	3691	2250
101985	1575.97345968458	0.0390191642123551	0.127488859331191	0.306059403284728	0.759559417111785	0.999762406494822	Usb1	U6 snRNA biogenesis 1	NM_133954	Mm.29069	95332283	GO:0000175	101985	NA	1540	1775	1443	1575	1504	1622
101994	760.930414080203	-0.210961744115066	0.142002775459256	-1.4856170482076	0.137380443071247	0.999762406494822	Champ1	chromosome alignment maintaining phosphoprotein 1	NM_181854	Mm.289346	13869640	GO:0000775	101994	NA	801	859	851	726	620	711
102032	541.420699306373	-0.068462270452688	0.122401347808912	-0.559326115914739	0.575939175063126	0.999762406494822	Smim19	small integral membrane protein 19	NM_001012667	Mm.378231	-22462613	GO:0003674	102032	NA	517	614	573	533	528	491
102058	550.195851916362	-0.0686253111403978	0.117860313604751	-0.58225970253681	0.560391764509399	0.999762406494822	Exoc8	exocyst complex component 8	NM_198103	Mm.347360	-124890298	GO:0000145	102058	NA	490	701	556	531	547	500
102060	622.195256964006	-0.0276122443293552	0.16502674343493	-0.167319815895432	0.867118413093262	0.999762406494822	Gadd45gip1	growth arrest and DNA-damage-inducible, gamma interacting protein 1	NM_183358	Mm.489649	84832281	GO:0005515	102060	NA	524	847	590	647	684	483
102075	108.991865366127	0.0310676251210344	0.233875815502931	0.132838126311718	0.894321401106035	0.999762406494822	Plekhg4	pleckstrin homology domain containing, family G (with RhoGef domain) member 4	NM_001081333	Mm.32034	105375380	GO:0003674	102075	NA	60	159	121	108	76	142
102093	600.227006190793	-0.117345445363409	0.132911572912625	-0.88288358035272	0.377299175958435	0.999762406494822	Phkb	phosphorylase kinase beta	NM_199446	Mm.237296	85841001	GO:0003824	102093	04020	576	667	678	567	537	582
102103	7018.07301169807	0.0143360547513788	0.136653763138881	0.104907866582562	0.916448916786325	0.999762406494822	Mtus1	mitochondrial tumor suppressor 1	NM_001005863	Mm.149438	-40990911	GO:0003674	102103	NA	6301	7434	7666	6886	6183	7666
102115	987.711446502019	0.0429799028552255	0.159624455515729	0.269256378769544	0.787732397629172	0.999762406494822	Dohh	deoxyhypusine hydroxylase/monooxygenase	NM_133964	Mm.294975	81384427	GO:0004497	102115	NA	766	1371	905	1059	1066	836
102122	1783.27975527448	-0.0347194771019786	0.110332127392338	-0.314681479661107	0.75300350747592	0.999762406494822	Fam192a	family with sequence similarity 192, member A	NM_028221	Mm.250425	-94574940	GO:0003674	102122	NA	1706	2095	1750	1670	1788	1717
102124	63.1845560547884	-0.10569149073326	0.235115756998201	-0.449529593773965	0.653049664721613	0.999762406494822	Enkd1	enkurin domain containing 1	NM_198299	Mm.276087	-105703651	GO:0003674	102124	NA	56	104	51	62	74	39
102132	63.656917217492	0.139717735994112	0.233115504235743	0.599349822107156	0.548939630539585	0.999762406494822	E230013L22Rik	RIKEN cDNA E230013L22 gene	NR_126558	Mm.37632	11477928	GO:0003674	102132	NA	38	85	62	73	84	46
102141	283.426073835092	0.223188383934585	0.156773855978051	1.42363267486278	0.154552832068539	0.999762406494822	Snx25	sorting nexin 25	NM_207213	Mm.267258	-46033260	GO:0005768	102141	NA	200	344	263	325	310	274
102162	942.058686597688	0.0980738841293324	0.129319293439868	0.758385555013382	0.448220202845096	0.999762406494822	Taf5l	TAF5-like RNA polymerase II, p300/CBP-associated factor (PCAF)-associated factor	NM_133966	Mm.291777	-123996312	GO:0003713	102162	03022	833	978	971	984	877	1011
102182	666.249381598099	-0.0425202198231096	0.138615717812652	-0.306748906214074	0.75903450133628	0.999762406494822	Prmt10	protein arginine methyltransferase 10 (putative)	NM_001081240	Mm.197630	77549396	GO:0000179	102182	NA	635	773	672	586	640	698
102193	1496.56472980352	0.0692510298375055	0.115018478804776	0.602086121787847	0.547116812032926	0.999762406494822	Zdhhc7	zinc finger, DHHC domain containing 7	NM_133967	Mm.240076	-120081094	GO:0005634	102193	NA	1383	1651	1442	1590	1569	1360
102209	735.854788412347	0.0723566298783833	0.142237352684262	0.508703434877618	0.610960114394705	0.999762406494822	Snapc2	small nuclear RNA activating complex, polypeptide 2	NM_133968	Mm.28452	4253101	GO:0003674	102209	NA	604	930	690	853	743	635
102216272	578.723217182318	-0.0964727458320067	0.173242373817994	-0.556865758104651	0.577619151431482	0.999762406494822	Ak6	adenylate kinase 6	NM_027592	Mm.301148	100651342	GO:0004017	102216272	NA	633	554	632	561	567	507
102247	3470.56443988502	-0.0892737070041619	0.124345758232156	-0.717947345155806	0.472789753803026	0.999762406494822	Gpat4	glycerol-3-phosphate acyltransferase 4	NM_018743	Mm.200898	-23172945	GO:0002071	102247	00561	3498	3935	3540	3298	3563	3010
102294	573.913987079859	-0.149886139911618	0.201152277280554	-0.745137673497806	0.456188496381872	0.999762406494822	Cyp4v3	cytochrome P450, family 4, subfamily v, polypeptide 3	NM_133969	Mm.245297	-45305801	GO:0004497	102294	NA	579	656	640	566	667	346
102323	626.562052512411	0.00144778288664704	0.14154881055151	0.010228152967207	0.991839256951693	0.999762406494822	Dcun1d2	DCN1, defective in cullin neddylation 1, domain containing 2 (S. cerevisiae)	NM_001024504	Mm.368890	-13255962	GO:0000151	102323	NA	607	692	619	707	558	582
102334	1192.38800601341	-0.111981490346652	0.193369327549458	-0.579106788888276	0.56251711951525	0.999762406494822	Ankrd10	ankyrin repeat domain 10	NM_001167967	Mm.12459	-11613840	GO:0003674	102334	NA	1068	1663	1161	1321	1290	740
102339	1548.67164439082	0.113905227801393	0.102863906694926	1.10733911885356	0.26814733723037	0.999762406494822	Cog4	component of oligomeric golgi complex 4	NM_001310607	Mm.272930	110847023	GO:0003674	102339	NA	1277	1839	1482	1609	1502	1633
102371	348.629284577947	0.01050489808229	0.140412757949935	0.0748144131321427	0.940362373936402	0.999762406494822	Myzap	myocardial zonula adherens protein	NM_001033208	Mm.27585	-71504346	GO:0005515	102371	NA	274	423	381	364	339	328
102414	3179.20507231007	-0.0726621234480775	0.103196185517244	-0.704116369068078	0.481360306959661	0.999762406494822	Clk3	CDC-like kinase 3	NM_007713	Mm.25720	-57750710	GO:0000166	102414	NA	3095	3722	3202	3026	2994	3080
102423	398.023302016041	0.111124332588899	0.207922303517598	0.534451238317938	0.593029377228062	0.999762406494822	Hinfp	histone H4 transcription factor	NM_172162	Mm.24570	-44295672	GO:0000077	102423	NA	310	365	482	394	317	517
102436	75369.8238483511	-0.0428172120775924	0.089346860052794	-0.479224586653546	0.631778864934706	0.999762406494822	Lars2	leucyl-tRNA synthetase, mitochondrial	NM_153168	Mm.276076	123366939	GO:0000166	102436	00290	70198	89728	75739	71291	74506	72395
102442	1082.18632104459	0.333904196470411	0.176154092984506	1.89552335011472	0.0580231012521947	0.999762406494822	Dennd4a	DENN/MADD domain containing 4A	NM_001162917	Mm.222473	64811010	GO:0005575	102442	NA	821	1028	1022	1095	1009	1505
102443350	159.334760953434	0.0165523521756728	0.187332443110819	0.0883581717123127	0.92959200535605	0.999762406494822	Xndc1	Xrcc1 N-terminal domain containing 1	NM_001286689	Mm.292904	102065490	NA	102443350	NA	147	201	141	134	173	164
102448	2380.83192840336	0.210921543990668	0.157686762195898	1.33759829330908	0.181027421102963	0.999762406494822	Xylb	xylulokinase homolog (H. influenzae)	NM_001033209	Mm.219497	119357380	GO:0000166	102448	00040	2029	2178	2455	2253	2501	2814
102462	795.394776335802	-0.0735692004059131	0.126376231718153	-0.582144279867348	0.560469501393607	0.999762406494822	Imp3	IMP3, U3 small nucleolar ribonucleoprotein, homolog (yeast)	NM_133976	Mm.12864	56937499	GO:0003723	102462	03008	689	1051	799	718	803	753
102465564	25.708463437099	-0.115771530279328	0.238694920818481	-0.485018826049376	0.627662991285034	0.999762406494822	Mir6935	microRNA 6935	NR_105900	NA	-120347349	NA	102465564	NA	28	33	24	30	18	22
102465890	74.8533757084485	-0.0682406623327216	0.228611519754282	-0.298500541031653	0.765321163243652	0.999762406494822	Mir8099-1	microRNA 8099-1	NR_106175	NA	-95139059	NA	102465890	NA	85	83	68	93	71	49
102465959	42305.450557413	-0.0542930692733435	0.0971128969147372	-0.559071668112337	0.576112809588516	0.999762406494822	Mir6236	microRNA 6236	NR_105744	NA	110281286	NA	102465959	NA	40388	50165	42095	41716	38621	41651
102465963	27.1677227292391	-0.0940822762131905	0.238751685659289	-0.394059107701761	0.693537400715413	0.999762406494822	Mir6382	microRNA 6382	NR_105803	NA	106309825	NA	102465963	NA	22	41	28	31	30	14
102466620	25.4841141435092	0.0189192250876071	0.238770706836943	0.0792359554412471	0.936844946177984	0.999762406494822	Mir6240	microRNA 6240	NR_105748	NA	114851947	NA	102466620	NA	19	29	30	24	32	20
102466887	49.6192307805756	-0.226023513981926	0.238591165177336	-0.947325580198796	0.343472899904118	0.999762406494822	Mir8116	microRNA 8116	NR_106196	NA	137293779	NA	102466887	NA	61	44	66	58	40	27
102566	1275.29779427892	0.0553008254312238	0.0999716045487733	0.553165328103183	0.580150206288878	0.999762406494822	Ano10	anoctamin 10	NM_001271873	Mm.87676	-122175873	GO:0005227	102566	NA	1128	1519	1212	1349	1228	1252
102570	17.9497470634881	-0.034202086720597	0.23511296513628	-0.14547086631642	0.884339116358131	0.999762406494822	Slc22a13	solute carrier family 22 (organic cation transporter), member 13	NM_133980	Mm.38775	-119192977	GO:0005215	102570	NA	19	25	13	12	17	22
102580	967.758426233429	0.006307669582136	0.107325089547475	0.0587716218894543	0.953134011828788	0.999762406494822	Alg9	asparagine-linked glycosylation 9 (alpha 1,2 mannosyltransferase)	NM_133981	Mm.160035	50775224	GO:0000030	102580	00510	897	1081	987	997	933	924
102595	3618.24845331984	-0.116659376780145	0.134713626809993	-0.865980521366914	0.386500843757678	0.999762406494822	Plekho2	pleckstrin homology domain containing, family O member 2	NM_153119	Mm.247303	-65552576	GO:0003674	102595	NA	3194	4633	3880	4016	3349	2840
102607	1428.37924873535	0.0381921528943829	0.120062615878427	0.318101955508413	0.750407600337375	0.999762406494822	Snx19	sorting nexin 19	NM_028874	Mm.35084	30427328	GO:0002062	102607	NA	1365	1536	1408	1397	1472	1390
102614	95.5560277493585	0.377304022034376	0.236947103691186	1.59235549266775	0.111304850685849	0.999762406494822	Rpp25	ribonuclease P/MRP 25 subunit	NM_133982	Mm.274421	57504101	GO:0003676	102614	03008	63	116	53	111	164	71
102626	95.1865508522635	-0.298379832989128	0.234010637653419	-1.27506952667273	0.202284634220284	0.999762406494822	Mapkapk3	mitogen-activated protein kinase-activated protein kinase 3	NM_178907	Mm.222612	-107254926	GO:0000165	102626	04010	58	281	57	66	85	58
102632	887.388010562669	0.0378212977929882	0.188702459803498	0.200428218224462	0.841145692256579	0.999762406494822	Acad11	acyl-Coenzyme A dehydrogenase family, member 11	NM_175324	Mm.41274	104063702	GO:0000062	102632	NA	831	873	958	851	691	1104
102633315	37.2460494800445	-0.0905827402376293	0.238954706297664	-0.379079121901835	0.704629109629039	0.999762406494822	Gm16159	predicted gene 16159	NR_110510	Mm.437828	-25548672	GO:0003674	102633315	NA	45	34	40	31	23	48
102633673	17.6039835523573	-0.017961802797185	0.238155863120937	-0.0754203678288781	0.939880254177145	0.999762406494822	Etaa1os	Ewing tumor-associated antigen 1, opposite strand	NR_131915	Mm.396603	17953969	NA	102633673	NA	18	23	14	16	17	18
102633805	56.8147124081857	-0.0953808641578253	0.2384650576612	-0.399978366194589	0.689172451017402	0.999762406494822	Gm26688	predicted gene, 26688	NR_125899	NA	40727807	NA	102633805	NA	75	39	66	68	59	29
102635290	475.254670287043	-0.0327934601145353	0.206333119516887	-0.158934543282817	0.873720444984396	0.999762406494822	Ttc39aos1	Ttc39a opposite strand RNA 1	NR_131195	Mm.427859	-109402278	NA	102635290	NA	508	386	556	489	378	509
102635415	28.5949999403054	0.281371123757516	0.214933859232278	1.30910562329521	0.190498574710425	0.999762406494822	Halr1	Hoxa adjacent long noncoding RNA 1	NR_110440	Mm.333063	52102948	GO:0000122	102635415	NA	5	36	21	58	42	14
102635561	137.177874728816	-0.00986430859384263	0.181785957375027	-0.0542633145941655	0.956725377182611	0.999762406494822	Ggnbp2os	gametogenetin binding protein 2, opposite strand	NR_131197	Mm.341797	84870922	NA	102635561	NA	133	144	144	125	141	135
102636514	129.244169319396	0.0582035809591469	0.222349485862364	0.261766204376004	0.793501695761839	0.999762406494822	LOC102636514	uncharacterized LOC102636514	NR_110474	NA	-57304413	NA	102636514	NA	85	192	120	143	157	93
102637797	19.439108132997	0.0929720317886012	0.233874374421529	0.397529793584956	0.69097682061182	0.999762406494822	A330015K06Rik	RIKEN cDNA A330015K06 gene	NR_126080	Mm.446731	-65133058	NA	102637797	NA	13	17	25	22	28	12
102639268	16.951193929699	0.0341571049201913	0.233412573316694	0.146337896176	0.883654651031258	0.999762406494822	Gm13830	predicted gene 13830	NR_131932	Mm.319998	115301119	GO:0003674	102639268	NA	22	14	13	15	16	20
102639598	517.011825021887	-0.174927806845301	0.181479472733989	-0.963898584286216	0.335096773708699	0.999762406494822	Gm14296	predicted gene 14296	NM_001080980	Mm.379980	-176914047	NA	102639598	NA	516	589	594	454	376	576
102644	3707.89761742989	0.253085178918583	0.158382476086292	1.59793674889066	0.110057054480911	0.999762406494822	Oaf	OAF homolog (Drosophila)	NM_178644	Mm.246479	-43221277	GO:0003674	102644	NA	3103	3413	3682	3819	3505	4650
102657	786.611309127154	-0.246355275716455	0.202655437365686	-1.21563615029936	0.224123556753235	0.999762406494822	Cd276	CD276 antigen	NM_133983	Mm.5356	-58524299	GO:0005102	102657	04514	929	969	766	807	802	456
102693	4256.8259293712	0.104676541429256	0.114193925647093	0.916655950271385	0.359322955620509	0.999762406494822	Phldb1	pleckstrin homology-like domain, family B, member 1	NM_153537	Mm.28639	-44686307	GO:0003674	102693	NA	3440	5033	4212	4489	4711	3819
102747	295.878341830319	-0.163812334884698	0.175866539799935	-0.931458224350404	0.351616584646432	0.999762406494822	Lrrc49	leucine rich repeat containing 49	NM_001146046	Mm.269413	-60587234	GO:0003674	102747	NA	264	415	304	303	301	210
102774	357.175873751292	-0.171482417888706	0.144158874753318	-1.18953771096052	0.234228140572584	0.999762406494822	Bbs4	Bardet-Biedl syndrome 4 (human)	NM_175325	Mm.200714	-59321965	GO:0000226	102774	NA	332	415	424	344	342	296
102791	1782.18751740388	0.221500857050245	0.130843469198522	1.69286903203532	0.0904803990992149	0.999762406494822	Tcta	T cell leukemia translocation altered gene	NM_001311156	Mm.24670	-108302954	GO:0016020	102791	NA	1489	1935	1611	1974	2111	1602
102857	6268.535346493	0.202236205875595	0.103492487772668	1.95411483700951	0.0506876378112955	0.999762406494822	Slc6a8	solute carrier family 6 (neurotransmitter transporter, creatine), member 8	NM_001142809	Mm.274553	73673132	GO:0005308	102857	NA	5046	7124	5802	7021	6937	5865
102866	1444.70134193925	-0.130451202086526	0.140733093551408	-0.926940485671012	0.353957435291884	0.999762406494822	Pls3	plastin 3 (T-isoform)	NM_001166453	Mm.28777	-75785653	GO:0003779	102866	NA	1115	1977	1650	1324	1383	1330
102902673	165.195339832392	-0.0488286057329702	0.206353896612007	-0.236625557038932	0.812947291536953	0.999762406494822	Gm21992	predicted gene 21992	NM_001290127	Mm.426069	-4784292	NA	102902673	NA	163	177	176	137	133	203
102920	30.2965159710251	-0.0166524935373544	0.238942004127988	-0.069692616826109	0.944438318413501	0.999762406494822	Cenpi	centromere protein I	NM_001305631	Mm.34903	134308083	GO:0000775	102920	NA	22	42	32	28	20	40
102941	56.1642017138835	-0.235408003898045	0.229123477659608	-1.02742855643878	0.304218710612868	0.999762406494822	B630019K06Rik	novel protein similar to F-box and leucine-rich repeat protein 17 (Fbxl17)	NM_175327	Mm.41588	8892352	GO:0003674	102941	NA	59	68	67	65	46	34
102991	30.2504666904749	0.147817767935332	0.238488815485239	0.619810063774168	0.53538284221858	0.999762406494822	AU022751	expressed sequence AU022751	NM_001033211	Mm.199793	-6081217	GO:0003674	102991	NA	27	19	35	24	34	40
103012	5856.0146920964	0.154468837530011	0.11253952711893	1.37257407672214	0.169884795447244	0.999762406494822	Firre	functional intergenic repeating RNA element	NR_015505	Mm.482523	-50563119	GO:0003674	103012	NA	4910	6124	5948	5780	6034	6369
103080	353.664048071845	-0.254923799085971	0.137763701145329	-1.85044243851323	0.064249807132111	0.999762406494822	Sept10	septin 10	NM_001024910	Mm.346842	-59164111	GO:0000166	103080	NA	331	481	390	331	284	325
103098	35.9944484377694	0.0928321553577626	0.180822889358257	0.51338719167261	0.607680503329161	0.999762406494822	Slc6a15	solute carrier family 6 (neurotransmitter transporter), member 15	NM_001252330	Mm.458408	103367807	GO:0005298	103098	NA	8	82	10	12	96	17
103135	2206.68455743718	-0.147193677541	0.123531369673015	-1.19154898007379	0.233438140379106	0.999762406494822	Pan2	PAN2 polyA specific ribonuclease subunit homolog (S. cerevisiae)	NM_001252326	Mm.244183	128303334	GO:0000175	103135	03018	2271	2501	2343	1992	2032	2105
103136	625.970283964831	0.0031444044396955	0.142666691902226	0.0220402141366709	0.98241587707803	0.999762406494822	Pwp1	PWP1 homolog (S. cerevisiae)	NM_133993	Mm.18834	85871830	GO:0003674	103136	NA	562	789	584	599	694	551
103140	243.78178264268	-0.0352305164980501	0.224849265605163	-0.156685041435337	0.875493076664127	0.999762406494822	Gstt3	glutathione S-transferase, theta 3	NM_133994	Mm.5731	-75774121	GO:0004364	103140	NA	164	417	211	202	306	196
103142	28.3332636735908	-0.00479492344850612	0.238955705322676	-0.0200661601363786	0.98399059500637	0.999762406494822	Rdh9	retinol dehydrogenase 9	NM_153133	Mm.235814	127776404	GO:0004745	103142	NA	27	30	30	24	40	19
103161	16.6800828351756	0.125441572970877	0.23083571950689	0.543423579499933	0.586838194462158	0.999762406494822	Apof	apolipoprotein F	NM_133997	Mm.26513	128267996	GO:0003674	103161	NA	6	22	19	17	22	16
103172	2819.28317785997	0.0980875116056004	0.182031491298439	0.538849134871871	0.589990956956442	0.999762406494822	Chchd10	coiled-coil-helix-coiled-coil-helix domain containing 10	NM_175329	Mm.333849	75935572	GO:0003674	103172	NA	2254	3835	2366	3225	3309	2128
103199	685.140464445971	0.129201037974705	0.141997183697646	0.909884510454889	0.362883419408136	0.999762406494822	Fig4	FIG4 homolog (S. cerevisiae)	NM_133999	Mm.277242	-41188171	GO:0004438	103199	NA	586	757	663	653	662	796
103213	636.833433461991	-0.0836235829690281	0.152837550296547	-0.547140299008818	0.584282347979773	0.999762406494822	Traf3ip2	TRAF3 interacting protein 2	NM_134000	Mm.436686	39612933	GO:0001783	103213	NA	529	916	612	580	654	578
103220	106.652286263212	-0.239896186579013	0.212559873640413	-1.12860523705827	0.259064400474329	0.999762406494822	Ttc41	tetratricopeptide repeat domain 41	NM_001003910	Mm.440762	86705810	GO:0003674	103220	NA	118	107	135	80	95	102
103236	5204.43796896946	0.0470768429078748	0.105518527171561	0.446147649799295	0.655490595017358	0.999762406494822	Csnk1g2	casein kinase 1, gamma 2	NM_001159591	Mm.29873	80629655	GO:0000166	103236	04340	4636	5864	5241	5635	5358	4604
103266	1753.87140105602	-0.229383952848217	0.191923172438655	-1.19518633385208	0.232014236753433	0.999762406494822	Tmem263	transmembrane protein 263	NM_001013028	Mm.335025	85102626	GO:0003674	103266	NA	1990	1833	2018	1484	1224	1927
103268	217.385812473069	0.0880591745533467	0.155202468139325	0.567382565554926	0.570454292336293	0.999762406494822	Cep57l1	centrosomal protein 57-like 1	NM_001243074	Mm.338605	-41718839	GO:0000070	103268	NA	181	246	221	238	197	227
103284	784.76235952701	0.0472601704359658	0.127183471612478	0.371590504935778	0.710197759650416	0.999762406494822	Zc3h10	zinc finger CCCH type containing 10	NM_134003	Mm.68289	-128543564	GO:0044822	103284	NA	730	884	754	836	825	691
103406	388.119605523838	0.176616531671844	0.14587542961589	1.21073529748567	0.225996869812625	0.999762406494822	Zfr2	zinc finger RNA binding protein 2	NM_001034895	Mm.158783	81233162	GO:0003674	103406	NA	314	407	393	395	378	445
103425	3143.83103970479	0.163010284128901	0.116699950585139	1.39683250345488	0.16246394555771	0.999762406494822	Ncln	nicalin homolog (zebrafish)	NM_134009	Mm.302791	-81486458	GO:0003674	103425	NA	2609	3760	2787	3489	3428	2902
103466	1499.92507608378	-0.068550177122108	0.203921482468543	-0.336159664456552	0.736750467826799	0.999762406494822	Nt5dc3	5'-nucleotidase domain containing 3	NM_175331	Mm.200446	86779004	GO:0005739	103466	NA	1686	1457	1527	1313	1101	1846
103468	531.395556570343	-0.0779427809101572	0.174905773384692	-0.445627262049995	0.65586651452012	0.999762406494822	Nup107	nucleoporin 107	NM_134010	Mm.12568	-117750642	GO:0000775	103468	03013	494	570	616	493	419	598
103511	51.1949460692683	-0.255678918246751	0.232030921462371	-1.10191743684565	0.270497567244716	0.999762406494822	Fam26e	family with sequence similarity 26, member E	NM_178908	Mm.66334	-34091351	GO:0005261	103511	NA	27	140	41	52	39	26
103534	6996.68548440163	0.102602536366647	0.10373459633887	0.989086958332343	0.322620597864969	0.999762406494822	Mgat4b	mannoside acetylglucosaminyltransferase 4, isoenzyme B	NM_145926	Mm.86759	50225334	GO:0000139	103534	00510	6178	7563	6951	6839	7497	7001
103537	992.737106762271	-0.0970807820278379	0.149739134488952	-0.648332731180576	0.51676976837884	0.999762406494822	Mbtd1	mbt domain containing 1	NM_134012	Mm.210334	93886218	GO:0003674	103537	NA	1018	1064	1059	858	938	1008
103551	2122.4148060351	0.208303217058318	0.151806457076907	1.37216308890464	0.17001267316317	0.999762406494822	E130012A19Rik	RIKEN cDNA E130012A19 gene	NM_175332	Mm.24506	-97627386	GO:0005515	103551	NA	1714	2140	2141	1993	2132	2607
103554	2298.81423219278	-0.0468158641725036	0.100492690192147	-0.465863378550113	0.641313295846263	0.999762406494822	Psme4	proteasome (prosome, macropain) activator subunit 4	NM_134013	Mm.240066	30771774	GO:0000502	103554	03050	2026	2708	2479	2190	2157	2296
103573	3063.68792760801	-0.0432936596728198	0.151925389217527	-0.284966587189925	0.775669740591755	0.999762406494822	Xpo1	exportin 1, CRM1 homolog (yeast)	NM_001035226	Mm.217547	23256040	GO:0000055	103573	03008	2840	3077	3597	3071	2627	3159
103583	2899.27644585108	-0.0745089772955925	0.144613732977734	-0.515227535873543	0.606394029343911	0.999762406494822	Fbxw11	F-box and WD-40 domain protein 11	NM_001271347	Mm.28017	32642554	GO:0000209	103583	04114	2856	2967	3267	3059	2489	2744
103655	18.0239219290234	0.141097938053089	0.192108750557052	0.73446908401596	0.462662895757018	0.999762406494822	Sec14l4	SEC14-like 4 (S. cerevisiae)	NM_146013	Mm.337476	4031781	GO:0003674	103655	NA	9	25	10	18	45	3
103677	1960.6308281668	0.116396604355672	0.111476210614838	1.04413850913748	0.296421311404438	0.999762406494822	Smg6	Smg-6 homolog, nonsense mediated mRNA decay factor (C. elegans)	NM_001002764	Mm.288460	74925871	GO:0000184	103677	03015	1630	2155	2002	2048	1848	2116
103694	1989.27947086423	0.0484467410018941	0.118310223909614	0.409489048375954	0.682180802163328	0.999762406494822	Tmed4	transmembrane emp24 protein transport domain containing 4	NM_134020	Mm.254495	-6270713	GO:0004871	103694	NA	1806	2178	2014	2061	2140	1761
103710	929.525618496747	0.0788424706789381	0.214699360347724	0.36722266219725	0.713452936427661	0.999762406494822	Slc35e4	solute carrier family 35, member E4	NM_153142	Mm.171514	-3907021	GO:0005575	103710	NA	726	1170	890	1160	1158	536
103712	39.2094905244147	0.213864596510112	0.237687173389599	0.899773401569135	0.368240851989905	0.999762406494822	6330403K07Rik	RIKEN cDNA 6330403K07 gene	NM_134022	Mm.27768	-71031940	GO:0003674	103712	NA	24	35	46	44	55	32
103729	16.6718602831054	-0.124403674987823	0.235309689796828	-0.528680629748976	0.597027016588366	0.999762406494822	AI450353	expressed sequence AI450353	NR_028364	Mm.102205	83293429	NA	103729	NA	19	26	12	17	12	15
103733	992.566424823274	0.00545594943061915	0.106135819375207	0.0514053545988232	0.959002518063628	0.999762406494822	Tubg1	tubulin, gamma 1	NM_134024	Mm.479145	101120130	GO:0000166	103733	NA	884	1164	1007	1071	926	932
103737	427.468058085095	0.13282195436683	0.140273218659617	0.946880349905795	0.343699752011077	0.999762406494822	Pex12	peroxisomal biogenesis factor 12	NM_134025	Mm.102205	-83294644	GO:0004842	103737	04146	381	429	432	439	427	454
103742	956.152844782267	0.148748463573027	0.16017407660546	0.928667526764793	0.353061414725882	0.999762406494822	Mien1	migration and invasion enhancer 1	NM_025559	Mm.259614	-98437707	GO:0005515	103742	NA	739	1169	892	1125	1089	774
103743	374.022552959332	0.123149343509256	0.238779616809273	0.515744790760858	0.606032666915285	0.999762406494822	Tmem98	transmembrane protein 98	NM_029537	Mm.27682	80810414	GO:0003674	103743	NA	217	674	213	375	626	200
103765	95.9404074925178	-0.0273744586031518	0.21775602594244	-0.125711600791189	0.899960218619471	0.999762406494822	Tmem17	transmembrane protein 17	NM_153596	Mm.221274	22512282	GO:0005515	103765	NA	81	146	78	93	109	77
103768	335.24897465066	-0.0567014067551056	0.135739757404569	-0.417721438724164	0.676150795754027	0.999762406494822	Tubg2	tubulin, gamma 2	NM_134028	Mm.142348	101155883	GO:0000166	103768	NA	303	405	349	356	296	314
103784	395.875237702536	0.0289252578171375	0.168454226552967	0.171709896563756	0.863665605046623	0.999762406494822	Wdr92	WD repeat domain 92	NM_178909	Mm.298132	17211892	GO:0005575	103784	NA	314	534	374	361	457	360
103806	1606.48005146429	-0.0444053733908	0.138692171032907	-0.320172170210416	0.748837818618397	0.999762406494822	Maml1	mastermind like 1 (Drosophila)	NM_175334	Mm.51116	-50255634	GO:0002193	103806	04330	1460	1839	1727	1567	1337	1737
103836	345.859236679966	-0.132244667951928	0.181443581505894	-0.728847319119042	0.466095062710947	0.999762406494822	Zfp692	zinc finger protein 692	NM_001040686	Mm.41440	58307068	GO:0003676	103836	NA	350	463	314	373	343	248
103841	949.620051120297	0.0196826029561793	0.171257056517067	0.114930171967645	0.908500469777363	0.999762406494822	Cuedc1	CUE domain containing 1	NM_001172099	Mm.374846	88099145	GO:0003674	103841	NA	687	1405	879	1013	968	840
103844	157.428911895003	0.0302499300648823	0.192967961719169	0.156761411559633	0.87543288588688	0.999762406494822	Inca1	inhibitor of CDK, cyclin A1 interacting protein 1	NM_001252482	Mm.101581	-70688360	GO:0004861	103844	NA	150	142	180	167	150	152
103850	569.757310777058	0.237811868942392	0.144746986773646	1.64294866679526	0.100393554589528	0.999762406494822	Nt5m	5',3'-nucleotidase, mitochondrial	NM_134029	Mm.41761	59848072	GO:0000166	103850	00230	479	646	474	646	662	524
103889	52.9608803592768	-0.407249064464963	0.226795142124228	-1.79566925750945	0.0725471339507221	0.999762406494822	Hoxb2	homeobox B2	NM_134032	Mm.281153	96351631	GO:0002011	103889	NA	30	173	43	47	28	20
103963	15274.6457954739	-0.012763491541534	0.165452159643069	-0.0771430942277743	0.938509710885237	0.999762406494822	Rpn1	ribophorin I	NM_133933	Mm.188544	88084472	GO:0004579	103963	00510	14315	15157	17358	14087	13045	17474
103967	202.343928224722	-0.281267563193689	0.237468685949801	-1.18444064348403	0.236238679494236	0.999762406494822	Dnm3	dynamin 3	NM_001038619	Mm.441620	-161990222	GO:0000166	103967	04144	238	311	184	179	241	74
103988	31.8820601482797	-0.136166310428831	0.235034436005501	-0.579346213018946	0.562355589082893	0.999762406494822	Gck	glucokinase	NM_001287386	Mm.220358	-5900822	GO:0000166	103988	00010	33	34	38	26	29	31
104001	801.287293550621	-0.116493236560957	0.194440970769764	-0.599118776766937	0.549093681235483	0.999762406494822	Rtn1	reticulon 1	NM_001007596	Mm.221275	-72211748	GO:0005783	104001	NA	950	840	755	848	828	567
104002	163057.096752594	-0.0856077948396059	0.206534139547362	-0.414497065846948	0.678510115440207	0.999762406494822	Ctsq	cathepsin Q	NM_029636	Mm.46088	-61035037	GO:0004197	104002	NA	139166	132114	243553	166527	142418	152185
104009	6814.92625467242	-0.137312974270126	0.146090385792044	-0.93991793864921	0.347259655062431	0.999762406494822	Qsox1	quiescin Q6 sulfhydryl oxidase 1	NM_001024945	Mm.27035	-155778154	GO:0003756	104009	NA	6411	8907	6880	6912	7098	5017
104015	1020.9909192347	0.078235731802883	0.121183550660839	0.645596959127269	0.518540407192314	0.999762406494822	Synj1	synaptojanin 1	NM_001045515	Mm.187079	-90936100	GO:0004439	104015	00562	821	1170	1076	1049	954	1087
104027	1224.43423333333	0.154872989199639	0.168809570295784	0.91744199649507	0.358911074472128	0.999762406494822	Synpo	synaptopodin	NM_001109975	Mm.252321	-60593989	GO:0001725	104027	NA	771	1511	1319	1416	1182	1236
104079	77.3525369253882	-0.288948799949183	0.225884915617957	-1.27918590384268	0.20083159853909	0.999762406494822	Nxph3	neurexophilin 3	NM_130858	Mm.22970	-95509845	GO:0005102	104079	NA	69	142	70	67	72	55
104080	162.115005057038	-0.0381278864379311	0.236647665134278	-0.161116681275079	0.872001502129998	0.999762406494822	Nxph4	neurexophilin 4	NM_183297	Mm.437200	-127525472	GO:0005102	104080	NA	159	140	203	153	85	226
104086	352.7850358715	0.0146247052673776	0.230254485402056	0.063515397938246	0.949356098219079	0.999762406494822	Cyp27a1	cytochrome P450, family 27, subfamily a, polypeptide 1	NM_024264	Mm.85083	74713534	GO:0004497	104086	00120	226	638	261	447	351	254
104099	629.989035273079	-0.227588637725545	0.129099074109102	-1.76289907031563	0.0779175138870707	0.999762406494822	Itga9	integrin alpha 9	NM_001113514	Mm.335520	118606708	GO:0005518	104099	04510	574	852	695	625	505	567
104110	474.635156818928	0.0170070007462765	0.182655783462655	0.0931095661132114	0.925816517793474	0.999762406494822	Adcy4	adenylate cyclase 4	NM_080435	Mm.287010	-55769091	GO:0000166	104110	00230	310	660	515	532	455	423
104111	115.659553120578	-0.0479982579939996	0.225727865160255	-0.212637717367873	0.831609549936817	0.999762406494822	Adcy3	adenylate cyclase 3	NM_001159536	Mm.489807	4134152	GO:0000166	104111	00230	66	157	151	134	94	105
104112	4362.77859455527	-0.0581688544298569	0.126392770580143	-0.460222955497071	0.645356195581739	0.999762406494822	Acly	ATP citrate lyase	NM_001199296	Mm.282039	-100476351	GO:0000166	104112	00020	3994	4715	4960	4420	3808	4328
104174	240.076904315434	0.303398788372615	0.221203320908596	1.37158333394996	0.170193184959257	0.999762406494822	Gldc	glycine decarboxylase	NM_138595	Mm.274852	-30098440	GO:0003824	104174	00260	46	389	105	209	596	134
104175	406.941897880581	-0.0574832298657624	0.238932612057205	-0.240583440539293	0.809877985801647	0.999762406494822	Sbk1	SH3-binding kinase 1	NM_145587	Mm.29660	126272618	GO:0000166	104175	NA	440	543	318	441	579	137
104184	901.00340026065	-0.038793460757351	0.110495894220197	-0.351085088103303	0.725524514751228	0.999762406494822	Blmh	bleomycin hydrolase	NM_178645	Mm.399785	76945655	GO:0004197	104184	NA	828	1027	955	937	868	810
104215	1573.90798116183	-0.155558284240282	0.154413814422065	-1.00741170615142	0.313736968198343	0.999762406494822	Rhoq	ras homolog gene family, member Q	NM_145491	Mm.826	86963110	GO:0000166	104215	04910	1597	1937	1596	1726	1484	1152
104248	3035.57079745626	0.106642636492156	0.129782775678102	0.82170099949673	0.411247090193437	0.999762406494822	Cabin1	calcineurin binding protein 1	NM_172549	Mm.257404	-75646109	GO:0004864	104248	NA	2520	3563	2934	2986	2801	3487
104252	369.133158627022	0.161692209972292	0.216620106683612	0.746432140800552	0.455406409690621	0.999762406494822	Cdc42ep2	CDC42 effector protein (Rho GTPase binding) 2	NM_026772	Mm.491103	-5917555	GO:0001515	104252	NA	203	526	353	343	340	485
104263	1646.08042830765	-0.151536019131271	0.117959461842559	-1.28464488362559	0.198916406637837	0.999762406494822	Kdm3a	lysine (K)-specific demethylase 3A	NM_001038695	Mm.260479	-71588969	GO:0000907	104263	NA	1560	1905	1875	1567	1410	1592
104271	260.0246738976	-0.013125804665773	0.205987703629662	-0.0637213019733035	0.949192142692872	0.999762406494822	Tex15	testis expressed gene 15	NM_031374	Mm.280624	33570543	GO:0003674	104271	NA	270	220	299	295	264	203
104303	1952.39852960745	-0.104581148724844	0.152158736735687	-0.687316094812945	0.491883558617849	0.999762406494822	Arl1	ADP-ribosylation factor-like 1	NM_025859	Mm.291247	88731413	GO:0000166	104303	NA	1892	2231	2109	1727	1616	2153
104318	6241.77738486152	-0.0105782132579814	0.0862426466393177	-0.122656408055534	0.902379184459926	0.999762406494822	Csnk1d	casein kinase 1, delta	NM_027874	Mm.216227	-120961740	GO:0000166	104318	04340	5717	7338	6243	6370	6214	5720
104346	517.607285356457	0.156688464401452	0.138426754608888	1.13192326760936	0.257666695574686	0.999762406494822	Gas8	growth arrest specific 8	NM_018855	Mm.117265	123518834	GO:0005737	104346	NA	418	644	451	523	536	554
104348	273.022202038045	-0.0317400153999391	0.172373518172211	-0.184135102285427	0.853907469625169	0.999762406494822	Zfp120	zinc finger protein 120	NM_023266	Mm.485851	-150114406	GO:0003676	104348	NA	220	320	316	235	258	298
104349	149.248137238573	-0.216752345106241	0.174906278493952	-1.23924851053152	0.21525348050779	0.999762406494822	Zfp119a	zinc finger protein 119a	NM_144546	Mm.460659	-55864891	GO:0005515	104349	NA	126	199	180	129	137	134
104360	68.4285334983436	-0.267260163287798	0.236196943845374	-1.13151406168388	0.257838788328184	0.999762406494822	Isl2	insulin related protein 2 (islet 2)	NM_027397	Mm.273996	55541148	GO:0003677	104360	NA	87	55	95	65	44	60
104367	36.6308052084431	-0.0829271958982377	0.23884111240449	-0.347206538536783	0.728436159007619	0.999762406494822	Snora65	small nucleolar RNA, H/ACA box 65	NR_002898	Mm.250030	32963300	GO:0003674	104367	NA	46	48	24	42	33	27
104368	29.6529638349883	0.12757263923144	0.237250689316141	0.537712407071017	0.590775612308038	0.999762406494822	Snora70	small nucleolar RNA, H/ACA box 70	NR_002899	Mm.491771	74272491	GO:0003674	104368	NA	28	34	22	29	37	28
104383	172.332285465367	0.0620219701003356	0.205939187793072	0.301166430561314	0.763287586668639	0.999762406494822	Rcor2	REST corepressor 2	NM_054048	Mm.283859	7269763	GO:0000785	104383	NA	179	160	168	218	167	138
104384	31122.3491688395	-0.0040295526208104	0.197921472477581	-0.0203593504553521	0.983756710760546	0.999762406494822	Rhox9	reproductive homeobox 9	NM_023894	Mm.156958	-37899096	GO:0005575	104384	NA	33228	25003	35379	36212	30787	24700
104394	2634.70669872467	0.0649915851176947	0.0920220360165802	0.706261108002269	0.480025774772954	0.999762406494822	E2f4	E2F transcription factor 4	NM_148952	Mm.34554	105297662	GO:0000083	104394	04110	2382	3027	2513	2748	2587	2599
104401	2667.17172119621	0.0680222943393752	0.0838649023096536	0.811093705066479	0.417311860584952	0.999762406494822	Pcnxl3	pecanex-like 3 (Drosophila)	NM_144868	Mm.329650	-5664634	GO:0003674	104401	NA	2300	3106	2629	2825	2676	2542
104416	2219.78146755799	0.0692568969350359	0.119019512279984	0.581895317904801	0.560637194447216	0.999762406494822	Bap1	Brca1 associated protein 1	NM_027088	Mm.3779	31251488	GO:0001558	104416	NA	2019	2454	2170	2212	2070	2409
104418	2124.52932694627	0.0489359613655018	0.142956433193212	0.342313810385592	0.732114743508039	0.999762406494822	Dgkz	diacylglycerol kinase zeta	NM_001166597	Mm.314923	-91932821	GO:0000166	104418	00561	1725	2834	1945	2077	2379	1913
104444	1803.32357343645	-0.339092211728446	0.212840199555026	-1.59317747510747	0.111120382837155	0.999762406494822	Rexo2	REX2, RNA exonuclease 2 homolog (S. cerevisiae)	NM_024233	Mm.21911	-48468513	GO:0000175	104444	03008	1458	3686	1549	1457	1646	1353
104445	1108.69565257241	0.128348846866856	0.162542241564121	0.78963379384813	0.429741666422533	0.999762406494822	Cdc42ep1	CDC42 effector protein (Rho GTPase binding) 1	NM_027219	Mm.307488	78842646	GO:0005096	104445	NA	775	1547	991	1225	1112	1096
104457	1281.06755470508	-0.00411856828224073	0.142768356433254	-0.0288479070932375	0.976985892426503	0.999762406494822	0610010K14Rik	RIKEN cDNA 0610010K14 gene	NM_001177601	Mm.30016	-70235203	GO:0003674	104457	NA	1230	1397	1301	1249	1428	1087
104458	2842.01168301865	-0.0609447377977744	0.126205508231157	-0.482900775504573	0.629166191137733	0.999762406494822	Rars	arginyl-tRNA synthetase	NM_025936	Mm.284906	-35808380	GO:0000049	104458	00970	2382	3690	2964	2703	2481	2978
104479	2169.51874853674	-0.189548233379659	0.184965176386283	-1.02477794514036	0.305467975157974	0.999762406494822	Ccdc117	coiled-coil domain containing 117	NM_134033	Mm.210403	-5528887	GO:0003674	104479	NA	2173	2197	2764	1934	1584	2341
104570	1809.25703086517	-0.124450379623229	0.136696963800504	-0.910410708206014	0.362605952575286	0.999762406494822	Smek2	SMEK homolog 2, suppressor of mek1 (Dictyostelium)	NM_134034	Mm.276386	29172906	GO:0005515	104570	NA	1726	2081	2010	1603	1560	1898
104601	501.29369549591	0.155047765292005	0.181777800751507	0.852952146252214	0.39368584210614	0.999762406494822	Mycbpap	MYCBP associated protein	NM_170671	Mm.84725	-94501346	GO:0005737	104601	NA	379	613	468	502	657	413
104625	2860.21529715216	-0.0680004430547174	0.137836010791553	-0.49334308693505	0.621770188753138	0.999762406494822	Cnot6	CCR4-NOT transcription complex, subunit 6	NM_001290741	Mm.247113	-49671496	GO:0003723	104625	03018	2926	3050	2968	2877	2902	2425
104662	462.864397369524	0.0417574477031507	0.197200750120503	0.211750957730303	0.832301330887075	0.999762406494822	Tsr1	TSR1 20S rRNA accumulation	NM_177325	Mm.220843	74898079	GO:0005575	104662	NA	403	469	520	421	365	596
104681	835.608743708239	-0.164904437881741	0.144953255144472	-1.13763873544877	0.255271365034779	0.999762406494822	Slc16a6	solute carrier family 16 (monocarboxylic acid transporters), member 6	NM_001029842	Mm.265874	-109450855	GO:0005886	104681	NA	768	983	985	907	676	724
104709	49.1689381142103	-0.0371374981697137	0.224403950414249	-0.165493959001871	0.868555204293165	0.999762406494822	Pik3r6	phosphoinositide-3-kinase, regulatory subunit 6	NM_001004435	Mm.234573	68503018	GO:0001525	104709	NA	37	70	50	44	49	49
104718	2026.58564373531	0.180267881921937	0.200622203262704	0.89854402449108	0.368895585513836	0.999762406494822	Ttc7b	tetratricopeptide repeat domain 7B	NM_001033213	Mm.295441	-100300769	GO:0003674	104718	NA	1725	1734	2210	2095	1592	2740
104721	1872.59155748786	-0.114274703582068	0.118415504950849	-0.965031594718103	0.334528987100984	0.999762406494822	Ddx1	DEAD (Asp-Glu-Ala-Asp) box polypeptide 1	NM_134040	Mm.251255	-13219306	GO:0000166	104721	NA	1634	2332	2075	1748	1625	1898
104725	1141.79705934044	-0.147032383112721	0.119287279652313	-1.23259062945585	0.217728534738061	0.999762406494822	Sptssa	serine palmitoyltransferase, small subunit A	NM_134054	Mm.485026	-54645373	GO:0004758	104725	NA	1097	1360	1245	1055	1156	965
104732	168.39037336521	0.0992858357437259	0.20609760071407	0.481741832023897	0.629989355392213	0.999762406494822	4930427A07Rik	RIKEN cDNA 4930427A07 gene	NM_134041	Mm.87616	113156420	GO:0003674	104732	NA	165	163	161	229	147	144
104771	1513.24708215806	-0.141796137513791	0.163060829588719	-0.869590433652504	0.384524267529612	0.999762406494822	Jkamp	JNK1/MAPK8-associated membrane protein	NM_001205067	Mm.258935	72085838	GO:0005575	104771	NA	1716	1549	1574	1493	1292	1415
104776	599.223321586182	-0.0889864582626883	0.216145902928209	-0.411696252656911	0.680562071987628	0.999762406494822	Aldh6a1	aldehyde dehydrogenase family 6, subfamily A1	NM_001313967	Mm.247510	-84430720	GO:0004029	104776	00280	404	1101	499	535	545	605
104799	1312.21787599418	0.0184316975087796	0.105874410194701	0.17409020248504	0.861794572911439	0.999762406494822	Vipas39	VPS33B interacting protein, apical-basolateral polarity regulator, spe-39 homolog	NM_001142580	Mm.208750	-87238874	GO:0003674	104799	NA	1196	1442	1364	1336	1320	1231
104806	191.8239735433	0.0141310588880941	0.176691444820488	0.0799759088644654	0.93625641652367	0.999762406494822	Fancm	Fanconi anemia, complementation group M	NM_178912	Mm.374847	65075605	GO:0000166	104806	NA	169	200	216	177	214	176
104816	534.403240333248	-0.030525626275852	0.139720934222836	-0.218475681154319	0.82705850429794	0.999762406494822	Aspg	asparaginase homolog (S. cerevisiae)	NM_001081169	Mm.77133	112106682	GO:0003847	104816	NA	469	575	617	555	520	480
104831	4989.79000220715	0.136477594352639	0.0933416657220569	1.46212940702203	0.143705751666737	0.999762406494822	Ptpn23	protein tyrosine phosphatase, non-receptor type 23	NM_001081043	Mm.335477	-110385088	GO:0004721	104831	NA	4052	5736	4893	5568	5140	4714
104836	565.052338436643	-0.0304429957267652	0.126961119572842	-0.23978203586413	0.810499234063884	0.999762406494822	Cbll1	Casitas B-lineage lymphoma-like 1	NM_001253847	Mm.273270	-31484828	GO:0005515	104836	NA	535	651	570	577	502	564
104859	998.599868691868	0.0310813771451852	0.154582075532379	0.201067148556139	0.840646069045668	0.999762406494822	Tecpr2	tectonin beta-propeller repeat containing 2	NM_001081057	Mm.35583	110889263	GO:0003674	104859	NA	979	1021	1007	1000	870	1100
104871	116.486819883999	0.0240943836432257	0.202684219652505	0.118876465491664	0.905373227344361	0.999762406494822	Spata7	spermatogenesis associated 7	NM_001289572	Mm.210053	98628141	GO:0003674	104871	NA	84	136	138	108	106	132
104884	465.140901129513	0.00406312271487232	0.158216100710885	0.0256808421937855	0.979511904532386	0.999762406494822	Tdp1	tyrosyl-DNA phosphodiesterase 1	NM_028354	Mm.312323	99884514	GO:0000012	104884	NA	478	462	471	478	440	452
104885	201.522690363498	-0.0248123215038366	0.219727389551851	-0.112923207045071	0.910091437447263	0.999762406494822	Tmem179	transmembrane protein 179	NM_178915	Mm.37751	-112500183	GO:0003674	104885	NA	269	195	155	267	292	23
104886	14078.5783372947	-0.161136278321418	0.179338757981214	-0.89850225425503	0.368917843942673	0.999762406494822	Rab15	RAB15, member RAS oncogene family	NM_134050	Mm.172847	-76797962	GO:0000166	104886	NA	16213	13848	15277	13671	14523	10507
104910	155.824081628016	-0.0150052521603028	0.171382479013031	-0.0875541785059717	0.930231022507808	0.999762406494822	Slc25a47	solute carrier family 25, member 47	NM_001012310	Mm.202653	108851128	GO:0003674	104910	NA	150	175	156	169	152	135
104923	830.177320837133	0.00611594338471751	0.119511615639101	0.0511744682892274	0.959186496533786	0.999762406494822	Adi1	acireductone dioxygenase 1	NM_134052	Mm.291504	28675206	GO:0005634	104923	00270	768	1001	785	893	761	796
104932	472.657786300461	0.045023116191951	0.232386894092347	0.193742062639985	0.846377854579199	0.999762406494822	AU015791	expressed sequence AU015791	NR_102381	Mm.274150	105513432	NA	104932	NA	315	615	494	203	196	1026
104943	138.046431191525	-0.219260064483388	0.229221638896863	-0.956541736367405	0.338798608782011	0.999762406494822	Fam110c	family with sequence similarity 110, member C	NM_027828	Mm.248938	31073967	GO:0005634	104943	NA	51	418	93	90	142	89
105000	330.648358088845	-0.122757321368176	0.170768167383552	-0.718853655508628	0.472231093952526	0.999762406494822	Dnal1	dynein, axonemal, light chain 1	NM_028821	Mm.101525	84114327	GO:0003674	105000	05016	330	418	321	315	255	353
105005	18.9999890346101	-0.107213298240373	0.191291557441849	-0.560470622301064	0.575158472499081	0.999762406494822	Fam84a	family with sequence similarity 84, member A	NM_029007	Mm.227253	-14147597	GO:0003674	105005	NA	4	63	10	21	10	15
105014	330.285270364232	-0.0223755005310455	0.157811660183451	-0.141786104430019	0.887248960234346	0.999762406494822	Rdh14	retinol dehydrogenase 14 (all-trans and 9-cis)	NM_023697	Mm.119343	10390779	GO:0000252	105014	NA	296	422	314	326	364	274
105083	876.766700830602	0.0143388610373785	0.159542491131851	0.0898748724283637	0.928386649223213	0.999762406494822	Pelo	pelota homolog (Drosophila)	NM_134058	Mm.486295	-115088354	GO:0004518	105083	03015	778	967	935	817	747	1024
105148	1905.60638362455	0.0203272087610181	0.145961887801915	0.139263811034043	0.88924168577694	0.999762406494822	Iars	isoleucine-tRNA synthetase	NM_172015	Mm.21118	49682129	GO:0000166	105148	00290	1630	2202	2004	1893	1587	2163
105171	7496.85835876215	-0.185757374664331	0.147241216648372	-1.26158543709904	0.207097999096544	0.999762406494822	Arrdc3	arrestin domain containing 3	NM_001042591	Mm.423137	80883421	GO:0001659	105171	NA	7800	7680	8947	7332	6605	6549
105180375	94.0275750006315	0.128323153198384	0.211632268409837	0.606349656234271	0.54428259126979	0.999762406494822	Tmem265	transmembrane protein 265	NM_001304267	Mm.428042	127561222	NA	105180375	NA	85	100	86	86	124	83
105203	1369.65172944999	-0.00338626780178154	0.185108250179358	-0.0182934461240947	0.985404755828406	0.999762406494822	Fam208b	family with sequence similarity 208, member B	NM_134063	Mm.221609	-3566034	GO:0003674	105203	NA	1260	1229	1680	1321	1162	1534
105239	4826.96455584788	0.102388768535772	0.141519243917872	0.723497142163865	0.469374509234777	0.999762406494822	Rnf44	ring finger protein 44	NM_001146025	Mm.25366	-54679398	GO:0003674	105239	NA	4389	4901	4892	5232	4199	5325
105242399	113.405794360537	0.298810474751893	0.238073380454743	1.25511921652532	0.209435485501726	0.999762406494822	LOC105242399	spermatogenesis associated glutamate (E)-rich protein-like	NM_001310450	NA	15576946	NA	105242399	NA	79	135	74	135	197	66
105242658	52.5683979659862	-0.382601333502041	0.228953793742028	-1.671085362897	0.0947048180736647	0.999762406494822	Hotairm1	Hoxa transcript antisense RNA, myeloid-specific 1	NR_131181	Mm.372521	52158523	NA	105242658	NA	69	57	65	44	44	35
105243	160.558663953076	0.324113539527506	0.220202959385938	1.47188548433379	0.141051804049386	0.999762406494822	Slc9a3	solute carrier family 9 (sodium/hydrogen exchanger), member 3	NM_001081060	Mm.261564	74121514	GO:0002028	105243	04964	13	235	99	319	163	164
105245	8763.64447193726	-0.035704697397682	0.111684711159564	-0.319691898980431	0.749201901446735	0.999762406494822	Txndc5	thioredoxin domain containing 5	NM_001289598	Mm.28622	-38500270	GO:0003756	105245	04141	8543	9839	8815	9317	8024	8131
105246	1207.40294154006	0.0108408294414496	0.100852101771014	0.107492350194781	0.914398393821296	0.999762406494822	Brd9	bromodomain containing 9	NM_001024508	Mm.278509	73937810	GO:0005575	105246	NA	1070	1410	1229	1290	1176	1104
105246506	16.7335300328803	-0.164518332380749	0.23722385246355	-0.693515136324785	0.487986330218943	0.999762406494822	LOC105246506	uncharacterized LOC105246506	NR_131039	Mm.392326	80186238	NA	105246506	NA	18	21	19	18	15	10
105278	120.316193658121	0.104514534928848	0.2074359167349	0.503840109147614	0.614373739718449	0.999762406494822	Cdk20	cyclin-dependent kinase 20	NM_053180	Mm.74982	64432552	GO:0000166	105278	NA	94	170	95	121	111	139
105298	430.787597870675	-0.289096036549905	0.23807566852189	-1.21430315976756	0.224631979494066	0.999762406494822	Epdr1	ependymin related protein 1 (zebrafish)	NM_134065	Mm.275054	-19591707	GO:0003674	105298	NA	247	1026	392	476	322	245
105348	5794.66131934619	-0.0664797795363273	0.143724176415132	-0.462551125318732	0.643686148291203	0.999762406494822	Golm1	golgi membrane protein 1	NM_001035122	Mm.171335	-59634995	GO:0003674	105348	NA	5500	6460	6260	5332	4888	6360
105351	319.005179608148	-0.131193972988158	0.164866878493045	-0.795757002178536	0.426173288011802	0.999762406494822	AW209491	expressed sequence AW209491	NM_001104646	Mm.41450	14630257	GO:0003674	105351	NA	278	404	358	294	253	341
105352	694.499576537729	0.145632827352873	0.148865310705701	0.978285852241163	0.327932965205785	0.999762406494822	Dusp22	dual specificity phosphatase 22	NM_001037955	Mm.289646	30660058	GO:0000122	105352	04010	580	683	746	734	648	775
105372	700.504073677893	0.0231130692895501	0.157387471429091	0.146854569043403	0.88324681168758	0.999762406494822	Utp15	UTP15, U3 small nucleolar ribonucleoprotein, homolog (yeast)	NM_178918	Mm.28221	-98246844	GO:0000462	105372	03008	663	718	739	702	600	775
105377	249.539801497602	0.0290735311191046	0.187898540616278	0.154729946404841	0.877034220484641	0.999762406494822	Slf1	SMC5-SMC6 complex localization factor 1	NM_134071	Mm.209730	-77043087	GO:0005515	105377	NA	238	230	281	250	217	275
105404	24.2231140394126	0.0158868301502027	0.171091488217335	0.0928557598962602	0.926018152324693	0.999762406494822	BB123696	expressed sequence BB123696	NR_027893	Mm.184173	-52729369	NA	105404	NA	6	68	6	14	55	5
105428	777.987215187053	-0.0756998627660446	0.124293419102856	-0.609041599406006	0.542496865778438	0.999762406494822	Fam149b	family with sequence similarity 149, member B	NM_001024512	Mm.206990	20348161	GO:0003674	105428	NA	768	939	752	810	716	700
105439	61.342664205312	0.0842703678067468	0.213814129389104	0.394129087949045	0.69348573643773	0.999762406494822	Slain1	SLAIN motif family, member 1	NM_198014	Mm.27548	103650242	GO:0003674	105439	NA	55	67	59	74	54	60
105440	1229.99842987386	0.120792461303872	0.144880843289132	0.833736597341664	0.404429430307615	0.999762406494822	Kctd9	potassium channel tetramerisation domain containing 9	NM_001111028	Mm.6720	67716097	GO:0003674	105440	NA	991	1240	1374	1243	1182	1358
105445	4767.84071436028	0.0492913652243217	0.151757646210589	0.324803174371338	0.745330041899744	0.999762406494822	Dock9	dedicator of cytokinesis 9	NM_001081039	Mm.441054	-121542038	GO:0005085	105445	NA	4003	4784	5556	5053	4160	5083
105446	627.653536750008	-0.0269248683943996	0.117103670225161	-0.229923352040375	0.818151330087565	0.999762406494822	Gmpr2	guanosine monophosphate reductase 2	NM_177992	Mm.390685	55672234	GO:0003824	105446	00230	557	780	624	621	643	565
105450	275.234798156481	-0.203549179851336	0.228702909355764	-0.89001569951478	0.373457456203364	0.999762406494822	Mmrn2	multimerin 2	NM_153127	Mm.272673	34375503	GO:0001525	105450	NA	148	524	312	257	250	216
105463124	42.9867400211116	-0.158990807224449	0.235935687762615	-0.673873498037381	0.500391742382359	0.999762406494822	Borg	BMP/OP-responsive gene	NR_131206	Mm.432448	-38713482	NA	105463124	NA	49	47	47	29	51	34
105501	3499.44741717699	0.00411361331201362	0.198912536642778	0.0206805130608794	0.983500514020941	0.999762406494822	Abhd4	abhydrolase domain containing 4	NM_001205181	Mm.28771	54259231	GO:0004620	105501	NA	3329	4608	2874	3561	4414	2362
105504	1408.25669592449	-0.0920281556766956	0.127685232259989	-0.720742360317052	0.471068044612713	0.999762406494822	Exoc5	exocyst complex component 5	NM_207214	Mm.31607	-49012143	GO:0005737	105504	NA	1383	1621	1463	1262	1292	1439
105513	1528.73734158074	0.0175197205769538	0.109282127229332	0.160316430702233	0.872631816446695	0.999762406494822	Chmp7	charged multivesicular body protein 7	NM_134078	Mm.159637	-69716978	GO:0000815	105513	NA	1342	1833	1518	1638	1556	1339
105522	745.5915100626	0.0299463060995901	0.151978125863116	0.197043528004564	0.843793475033633	0.999762406494822	Ankrd28	ankyrin repeat domain 28	NM_001024604	Mm.37660	-31700014	GO:0005575	105522	NA	651	751	855	717	704	795
105559	10785.6688193069	-0.198514745371279	0.159407735184167	-1.24532692934839	0.213011600746065	0.999762406494822	Mbnl2	muscleblind-like 2	NM_175341	Mm.238266	120275668	GO:0000381	105559	NA	11671	10950	12660	9775	8926	10507
105638	715.097565025516	-0.0818075412560361	0.14064389602307	-0.581664356358679	0.560792784702971	0.999762406494822	Dph3	diphthamine biosynthesis 3	NM_001047433	Mm.2519	-32080516	GO:0005634	105638	NA	651	941	694	749	718	575
105651	164.975803934575	-0.117171416941176	0.197411559396741	-0.593538784148373	0.552820635159657	0.999762406494822	Ppp1r3e	protein phosphatase 1, regulatory (inhibitor) subunit 3E	NM_001167908	Mm.297365	-54875596	GO:0004721	105651	NA	135	189	212	162	125	173
105653	31.2178308093444	-0.117117218630665	0.227288936093959	-0.515279012887148	0.606358062372765	0.999762406494822	Phyhip	phytanoyl-CoA hydroxylase interacting protein	NM_145981	Mm.192598	70457516	GO:0002230	105653	NA	27	61	23	40	33	9
105663	332.337791451629	0.0576282873285838	0.175051278829603	0.329208033862352	0.741998450945089	0.999762406494822	Thtpa	thiamine triphosphatase	NM_153083	Mm.319204	55094783	GO:0000287	105663	00730	224	459	338	343	330	329
105670	1844.80731112607	-0.168429001684593	0.147845624062863	-1.13922209569746	0.254610531889605	0.999762406494822	Rcbtb2	regulator of chromosome condensation (RCC1) and BTB (POZ) domain containing protein 2	NM_001170694	Mm.280068	73142784	GO:0001669	105670	NA	1891	1982	2119	1730	1508	1831
105675	565.975311463274	-0.105531368001686	0.136958930332468	-0.770532945500591	0.440983819877441	0.999762406494822	Ppif	peptidylprolyl isomerase F (cyclophilin F)	NM_134084	Mm.41656	25694169	GO:0000413	105675	05145	577	657	569	548	494	555
105689	3518.991127154	0.182294057268018	0.164429697265601	1.10864436473152	0.267583631405781	0.999762406494822	Mycbp2	MYC binding protein 2	NM_207215	Mm.6478	-103113410	GO:0005515	105689	NA	3013	3151	3780	3805	3170	4125
105722	3722.07309755751	-0.0634423804799255	0.122342740293002	-0.518562689767989	0.604065732918069	0.999762406494822	Ano6	anoctamin 6	NM_001253813	Mm.38087	95790842	GO:0002407	105722	NA	3458	4526	3763	3495	3243	3939
105727	15766.0833374099	-0.0617756590432003	0.167147828084323	-0.369586968321453	0.711690262422043	0.999762406494822	Slc38a1	solute carrier family 38, member 1	NM_001166456	Mm.103568	-96571417	GO:0005886	105727	NA	15520	16394	17369	14188	12851	18074
105732	1706.67545393808	0.217481530175015	0.115150053429222	1.88867936833995	0.0589348047981771	0.999762406494822	Fam83h	family with sequence similarity 83, member H	NM_001168253	Mm.267178	-76001091	GO:0003674	105732	NA	1361	1866	1623	1731	1990	1700
105734	117.55975973642	-0.0871626487969567	0.207091874349685	-0.420888791849835	0.673836289980561	0.999762406494822	Tigd5	tigger transposable element derived 5	NM_178646	Mm.275583	75909734	GO:0003674	105734	NA	117	165	97	134	105	94
105782	1839.09976755013	0.0410588384879143	0.191734865313346	0.214143830444261	0.830434896735248	0.999762406494822	Scrib	scribbled homolog (Drosophila)	NM_001310542	Mm.25568	-76047162	GO:0001843	105782	NA	1494	2598	1565	1837	2310	1368
105785	2513.02441757395	-0.189646037793679	0.144222316563083	-1.31495625859489	0.188524603542743	0.999762406494822	Kdelr3	KDEL (Lys-Asp-Glu-Leu) endoplasmic reticulum protein retention receptor 3	NM_134090	Mm.298199	79516407	GO:0003674	105785	NA	2819	2855	2532	2368	2148	2336
105787	948.20066728489	-0.201840166461777	0.148523377452621	-1.35897910432426	0.174153210222965	0.999762406494822	Prkaa1	protein kinase, AMP-activated, alpha 1 catalytic subunit	NM_001013367	Mm.207004	5143860	GO:0000166	105787	04140	857	1348	977	749	919	898
105827	282.971123241418	0.0359666917709916	0.161682768421201	0.222452226184638	0.82396185949869	0.999762406494822	Amigo2	adhesion molecule with Ig like domain 2	NM_001164563	Mm.24005	-97244073	GO:0003674	105827	NA	219	317	327	302	257	286
105833	23.9087351569027	-0.106872668285013	0.15470121900297	-0.690832748273051	0.48967065299523	0.999762406494822	Ccdc65	coiled-coil domain containing 65	NM_153518	Mm.26205	98708226	GO:0003674	105833	NA	1	102	7	16	29	4
105835	1699.80811144581	0.104592045300765	0.171308550615195	0.610547721787145	0.541499041196388	0.999762406494822	Sgsm3	small G protein signaling modulator 3	NM_134091	Mm.274943	80977764	GO:0005096	105835	NA	1427	1934	1664	1740	2165	1316
105837	148.892166020266	-0.194295409458919	0.167529144236182	-1.15977079895425	0.246142136058448	0.999762406494822	Mtbp	Mdm2, transformed 3T3 cell double minute p53 binding protein	NM_001168250	Mm.390829	55557407	GO:0000776	105837	NA	133	199	166	136	142	126
105841	258.266120230094	0.0218992526015361	0.19343920679342	0.113210000002342	0.909864067783486	0.999762406494822	Dennd3	DENN/MADD domain containing 3	NM_001081066	Mm.322557	73512559	GO:0005085	105841	NA	182	296	317	247	223	296
105847	2780.95290204051	-0.0325597005746617	0.0907842301002861	-0.358649299979679	0.719857460998366	0.999762406494822	Lmf2	lipase maturation factor 2	NM_178919	Mm.34511	-89351003	GO:0003674	105847	NA	2577	3234	2845	2727	2761	2597
105855	791.278275415413	0.111439870014771	0.140809087239493	0.791425270907619	0.428695868058026	0.999762406494822	Nckap1l	NCK associated protein 1 like	NM_153505	Mm.30805	103453824	GO:0001782	105855	04810	729	869	727	846	707	873
105859	393.383640791245	-0.252260790254524	0.228485233691604	-1.10405730024117	0.269568282319105	0.999762406494822	Csdc2	cold shock domain containing C2, RNA binding	NM_145473	Mm.22524	81936758	GO:0003676	105859	NA	390	569	425	446	399	164
105886298	51.9620319441192	-0.165900254310073	0.232643015534176	-0.713110831757172	0.475777177339493	0.999762406494822	Cmc4	C-x(9)-C motif containing 4	NM_001294277	Mm.16366	-75404845	NA	105886298	NA	41	92	47	46	52	41
105975	63.6096996946483	-0.31993422695541	0.216603954608542	-1.47704702591239	0.139663032092631	0.999762406494822	AU022754	expressed sequence AU022754	NR_040433	Mm.394884	85581141	GO:0003674	105975	NA	71	73	80	53	59	46
105988	75.5098591632626	0.15282481604057	0.232663385693549	0.656849446186013	0.511277726839794	0.999762406494822	Espl1	extra spindle pole bodies 1, separase	NM_001014976	Mm.288324	102296292	GO:0000070	105988	04110	40	104	75	74	66	101
106014	359.072937560523	-0.0531481313976235	0.209665898759633	-0.253489631418574	0.799889872512964	0.999762406494822	Fam19a5	family with sequence similarity 19, member A5	NM_001252310	Mm.244319	87544298	GO:0003674	106014	NA	388	328	395	391	402	240
106021	1235.52975039288	-0.093964984575747	0.142178020869785	-0.660896698384946	0.508678563554476	0.999762406494822	Topors	topoisomerase I binding, arginine/serine-rich	NM_134097	Mm.251548	-40259605	GO:0000151	106021	NA	1116	1403	1418	1105	1081	1311
106025	1236.63231880566	0.027555409596551	0.1599195896377	0.172307905860552	0.86319546933453	0.999762406494822	Sharpin	SHANK-associated RH domain interacting protein	NM_025340	Mm.41463	-76347039	GO:0005515	106025	NA	1111	1586	1093	1336	1375	975
106039	2553.11535510245	0.10937719972221	0.130165448032964	0.840293652233351	0.400743759655862	0.999762406494822	Gga1	golgi associated, gamma adaptin ear containing, ARF binding protein 1	NM_145929	Mm.251331	78877189	GO:0005515	106039	04142	2084	3217	2312	2913	2659	2265
106042	553.363218567035	-0.177858627867068	0.180345792304258	-0.986208913413435	0.324030606223333	0.999762406494822	Prickle1	prickle homolog 1 (Drosophila)	NM_001033217	Mm.150314	-93499113	GO:0001843	106042	04310	435	813	616	515	409	582
106052	311.817673862524	-0.128526061134804	0.181591559478265	-0.707775523840838	0.47908466836907	0.999762406494822	Fbxo4	F-box protein 4	NM_134099	Mm.234191	-3963563	GO:0000151	106052	04120	261	448	318	309	335	226
106064	2439.45593131023	-0.0395656475488133	0.124284051670354	-0.318348549287367	0.750220561299719	0.999762406494822	AW549877	expressed sequence AW549877	NM_145930	Mm.21299	-3982034	GO:0003674	106064	NA	2241	2715	2645	2292	2208	2561
106068	3985.94421674064	0.232627896040466	0.187829174298725	1.23850779256737	0.215527834457511	0.999762406494822	Slc45a4	solute carrier family 45, member 4	NM_001033219	Mm.212813	-73580290	GO:0003674	106068	NA	3069	3266	4619	4528	3529	4827
106073	2292.31656357647	0.094879066601849	0.107298429553722	0.884254010021136	0.376559108517449	0.999762406494822	Mfsd5	major facilitator superfamily domain containing 5	NM_134100	Mm.287740	102279455	GO:0003674	106073	NA	2037	2585	2190	2463	2439	2083
106143	2229.46865597714	-0.211289766120978	0.116447681916331	-1.81446090333333	0.0696067966549167	0.999762406494822	Cggbp1	CGG triplet repeat binding protein 1	NM_178647	Mm.10160	64852084	GO:0000122	106143	NA	2310	2579	2462	2056	1950	2039
106200	1910.21669535992	-0.10484187672205	0.140833164561438	-0.744440253462549	0.456610174049168	0.999762406494822	Txndc11	thioredoxin domain containing 11	NM_029582	Mm.291015	-11074910	GO:0003756	106200	NA	2032	2033	1979	1865	1711	1817
106205	2888.75524205469	0.0295666167096648	0.09752558553053	0.30316779487993	0.761761990718043	0.999762406494822	Zc3h7a	zinc finger CCCH type containing 7 A	NM_145931	Mm.226860	-11136593	GO:0005575	106205	NA	2568	3211	3010	2825	2924	2836
106248	332.34733155835	-0.0446320878523645	0.17599376042428	-0.253600398927593	0.799804288405887	0.999762406494822	Qtrtd1	queuine tRNA-ribosyltransferase domain containing 1	NM_029128	Mm.275354	-43861412	GO:0005515	106248	NA	347	333	348	290	319	348
106264	572.244841592082	0.0610072914749759	0.163813307109045	0.372419631540466	0.709580439605668	0.999762406494822	0610012G03Rik	RIKEN cDNA 0610012G03 gene	NM_025320	Mm.347369	-31947050	NA	106264	NA	433	767	547	608	641	479
106298	1055.47228676419	-0.0755036418043276	0.0988675758152058	-0.763684566772954	0.445055240001469	0.999762406494822	Rrn3	RRN3 RNA polymerase I transcription factor homolog (yeast)	NM_001039521	Mm.288606	13780698	GO:0001701	106298	NA	978	1278	1087	1006	1018	995
106326	1191.31556700768	0.131611978746514	0.0979804749988306	1.34324699638458	0.179192008610377	0.999762406494822	Osbpl11	oxysterol binding protein-like 11	NM_176840	Mm.486405	33185070	GO:0003674	106326	NA	966	1337	1203	1245	1221	1206
106338	98.7586707850554	-0.163167070199721	0.208127317059719	-0.78397719484801	0.433053491845768	0.999762406494822	Nsun3	NOL1/NOP2/Sun domain family member 3	NM_178925	Mm.26321	-62734851	GO:0000179	106338	NA	96	107	122	90	74	104
106344	87.8121741046069	-0.191308670056642	0.198958477954052	-0.961550731710076	0.336275330179764	0.999762406494822	Rfc4	replication factor C (activator 1) 4	NM_145480	Mm.386835	-23113947	GO:0000166	106344	03030	87	100	105	80	72	84
106347	1491.67683807879	-0.092638936418383	0.17359179049185	-0.533659663028434	0.593577021541886	0.999762406494822	Ildr1	immunoglobulin-like domain containing receptor 1	NM_001285788	Mm.17807	36693977	GO:0005886	106347	NA	1696	1456	1522	1528	1465	1234
106369	573.42441300514	-0.0859877582951362	0.23834251350659	-0.360773900677853	0.718268474891998	0.999762406494822	Ypel1	yippee-like 1 (Drosophila)	NM_001291047	Mm.237941	17070138	GO:0003674	106369	NA	670	633	532	580	816	205
106389	93.5408673032544	-0.144418638657182	0.218760582258222	-0.660167554713821	0.509146310802681	0.999762406494822	Eaf2	ELL associated factor 2	NM_001113401	Mm.432078	-36792883	GO:0000977	106389	NA	107	99	98	98	96	62
106393	126.619897769034	-0.0749613756114095	0.22766641038706	-0.329259707147692	0.741959396679674	0.999762406494822	Srl	sarcalumenin	NM_175347	Mm.35811	-4480227	GO:0005525	106393	NA	130	124	146	173	107	80
106407	347.307322441353	0.0753677687592767	0.132791870128886	0.567563124806704	0.570331652129587	0.999762406494822	Slc51a	solute carrier family 51, alpha subunit	NM_145932	Mm.476915	-32475577	GO:0005215	106407	04976	6	785	56	359	861	119
106489	997.878220862043	0.112039744314564	0.131097219669048	0.854630972322728	0.392755475542664	0.999762406494822	Sft2d1	SFT2 domain containing 1	NM_134114	Mm.311080	8311102	GO:0003674	106489	NA	926	1058	943	989	1113	956
106504	3759.52984540886	-0.130391122310083	0.141772822226823	-0.919718746245096	0.357719753750318	0.999762406494822	Stk38	serine/threonine kinase 38	NM_134115	Mm.439986	-28970884	GO:0000166	106504	NA	3930	4348	3790	3618	3900	2999
106512	896.878028368746	0.129926971106257	0.162486711430738	0.799615980668306	0.423933325654648	0.999762406494822	Gpsm3	G-protein signalling modulator 3 (AGS3-like, C. elegans)	NM_134116	Mm.26584	34589805	GO:0005737	106512	NA	772	1089	772	990	1060	731
106522	575.171175678585	-0.0597827023340209	0.142621060359013	-0.419171629936932	0.675090704235492	0.999762406494822	Pkdcc	protein kinase domain containing, cytoplasmic	NM_134117	Mm.311974	83215282	GO:0000166	106522	NA	455	792	592	600	534	522
106529	4197.99829316823	0.100079439700447	0.100364023354324	0.997164485396609	0.318684676385483	0.999762406494822	Tecr	trans-2,3-enoyl-CoA reductase	NM_027179	Mm.352239	-83571697	GO:0005634	106529	01040	3489	5127	3931	4590	4274	3950
106557447	57.532093900805	0.109820078371358	0.209315009802154	0.524664134097025	0.599816694253011	0.999762406494822	LOC106557447	uncharacterized LOC106557447	NR_132734	Mm.484668	-88909853	NA	106557447	NA	11	139	18	54	80	60
106564	447.85553312734	0.0612015189463318	0.124627828253133	0.491074263301969	0.62337392372898	0.999762406494822	Ppcs	phosphopantothenoylcysteine synthetase	NM_026494	Mm.27245	-119418532	GO:0004632	106564	00770	390	525	436	436	472	439
106565	95.5576302297191	0.106332431329743	0.226339898161869	0.469790930336543	0.638504394860061	0.999762406494822	Dlk2	delta-like 2 homolog (Drosophila)	NM_001286013	Mm.23633	46297927	GO:0005509	106565	NA	79	124	78	112	123	63
106572	3805.9724892172	-0.166591055423812	0.128783806290188	-1.29357145298558	0.195813488322571	0.999762406494822	Rab31	RAB31, member RAS oncogene family	NM_133685	Mm.29274	-65651725	GO:0000166	106572	04144	3425	4871	4221	4111	3427	2988
106582	557.212774314994	0.227763165136901	0.193646391841518	1.17618078483644	0.239522641258344	0.999762406494822	Nrm	nurim (nuclear envelope membrane protein)	NM_134122	Mm.390992	35861317	GO:0003674	106582	NA	446	484	603	569	489	739
106583	2778.12065127564	-0.0423732178256647	0.12795844494384	-0.331148271177116	0.740532491419725	0.999762406494822	Scaf8	SR-related CTD-associated factor 8	NM_134123	Mm.124373	3114971	GO:0000166	106583	NA	2622	2889	3115	2769	2571	2702
106585	1533.80919291462	0.0447500440027579	0.110232520893727	0.405960451960458	0.684771659022683	0.999762406494822	Ankrd12	ankyrin repeat domain 12	NM_001025572	Mm.34706	-65967500	GO:0003674	106585	NA	1348	1681	1610	1593	1426	1567
106618	386.996428276247	0.0411676089250631	0.144266714790728	0.285357637655925	0.775370159077886	0.999762406494822	Wdr90	WD repeat domain 90	NM_001163766	Mm.35470	-25844733	GO:0003674	106618	NA	361	421	386	426	395	337
106628	938.260188430317	-0.178903079974058	0.211918156274204	-0.84420836382973	0.398552981633837	0.999762406494822	Trip10	thyroid hormone receptor interactor 10	NM_001242389	Mm.37368	57249450	GO:0005515	106628	04910	751	1650	827	963	979	594
106633	634.78101301461	0.0854392519239845	0.13306997649771	0.642062576192422	0.520832553619736	0.999762406494822	Ift140	intraflagellar transport 140	NM_134126	Mm.32802	25016085	GO:0001750	106633	NA	546	666	675	717	598	615
106639	844.777296308155	-0.00774197588159739	0.131288188219148	-0.0589693253186982	0.952976540428686	0.999762406494822	Vmac	vimentin-type intermediate filament associated coiled-coil protein	NM_001166474	Mm.37290	-56713931	GO:0005737	106639	NA	822	882	883	861	824	793
106672	1047.67928454803	0.143495905850885	0.168110159166934	0.853582594662784	0.393336305823554	0.999762406494822	AI413582	expressed sequence AI413582	NM_001002895	Mm.61488	-27563768	GO:0003674	106672	NA	987	1104	928	1206	1225	838
106707	441.722186745142	0.142196834959772	0.163881220856439	0.86768230195415	0.385568277077932	0.999762406494822	Rpusd1	RNA pseudouridylate synthase domain containing 1	NM_028009	Mm.24603	25727750	GO:0001522	106707	NA	377	563	354	451	508	415
106722	40.4508059130615	0.267228577559291	0.234564551595986	1.1392538887102	0.254597274917821	0.999762406494822	G6b	immunoreceptor tyrosine-based inhibitory motif (ITIM) containing platelet receptor	NM_001033221	Mm.390956	-35062692	GO:0003674	106722	NA	25	38	43	57	46	35
106740	186.324365468944	-0.308547386669256	0.187153345773018	-1.64863409411588	0.099222619553985	0.999762406494822	LOC106740	uncharacterized LOC106740	NR_027905	Mm.475379	-14947735	NA	106740	NA	200	269	182	137	160	178
106757	127.588316433284	-0.0828430275895422	0.222963050571707	-0.37155496113424	0.710224227778131	0.999762406494822	Catsperd	catsper channel auxiliary subunit delta	NM_175350	Mm.23401	56628142	GO:0003674	106757	NA	111	119	176	126	90	143
106759	1362.9285079373	0.115167681344566	0.121296617116092	0.949471502856008	0.342380859000228	0.999762406494822	Ticam1	toll-like receptor adaptor molecule 1	NM_174989	Mm.203952	-56269461	GO:0002281	106759	04620	1237	1477	1290	1508	1256	1419
106763	74.2898971650833	0.206055903862316	0.20329512627736	1.01358014643789	0.31078313508206	0.999762406494822	Ttbk1	tau tubulin kinase 1	NM_001162864	Mm.297613	-46442447	GO:0000166	106763	NA	56	77	75	84	72	83
106766	854.539073118503	0.0888259439981276	0.175038257973423	0.507465882182253	0.611827969408186	0.999762406494822	Stap2	signal transducing adaptor family member 2	NM_145934	Mm.204991	-55997075	GO:0005515	106766	NA	710	1125	730	936	1004	672
106794	1149.89239960572	0.0375970955114612	0.124497778970185	0.301990090284785	0.762659617302185	0.999762406494822	Dhx57	DEAH (Asp-Glu-Ala-Asp/His) box polypeptide 57	NM_001163759	Mm.12412	-80238303	GO:0000166	106794	NA	982	1272	1238	1104	1096	1226
106795	83.3126133814487	0.130132694428968	0.238269133457859	0.546158424049431	0.584957042364249	0.999762406494822	Tcf19	transcription factor 19	NM_001163763	Mm.11434	-35512734	GO:0005634	106795	NA	48	144	54	103	101	63
106821	440.050755776483	-0.104273900144977	0.178257309011602	-0.584962831107193	0.558572709349835	0.999762406494822	Oard1	O-acyl-ADP-ribose deacylase 1	NM_001289490	Mm.203943	48409999	GO:0001883	106821	NA	392	599	436	433	494	314
106840	2541.73084655334	0.12356049772431	0.137286445809565	0.900019641383283	0.368109798221147	0.999762406494822	Unc119b	unc-119 homolog B (C. elegans)	NM_175352	Mm.29241	-115122565	GO:0005929	106840	NA	2155	2497	2768	2721	2383	2724
106861	385.427972578975	0.125967802758166	0.193720444357734	0.650255594734995	0.515527135257987	0.999762406494822	Abhd3	abhydrolase domain containing 3	NM_134130	Mm.273108	-10644410	GO:0004623	106861	NA	408	324	364	414	356	425
106869	1406.49803050593	-0.111448693252862	0.148269729725743	-0.751661808914135	0.452254462934511	0.999762406494822	Tnfaip8	tumor necrosis factor, alpha-induced protein 8	NM_001177759	Mm.27740	49979426	GO:0005737	106869	NA	1193	1958	1425	1178	1312	1460
106877	2084.05332743347	0.203954938467632	0.209569793483623	0.973207708407512	0.33045008048149	0.999762406494822	Afap1l1	actin filament associated protein 1-like 1	NM_178928	Mm.26632	-61730261	GO:0005515	106877	NA	1700	2099	1996	1826	1645	3206
106878	241.198692326224	-0.189948998170982	0.190636835509156	-0.996391896999667	0.319059768523772	0.999762406494822	Smim3	small integral membrane protein 3	NM_134133	Mm.273197	-60474190	GO:0003674	106878	NA	223	275	304	279	194	181
106894	2078.42421211895	0.0546543518277322	0.131753409007446	0.414823056492174	0.678271439711778	0.999762406494822	Hmgxb3	HMG box domain containing 3	NM_134134	Mm.22574	-61131276	GO:0003674	106894	NA	1978	2147	2092	2105	1925	2206
106931	164.108111312952	-0.375310442906894	0.238446600633183	-1.57398110063334	0.115491818787157	0.999762406494822	Kctd1	potassium channel tetramerisation domain containing 1	NM_001142731	Mm.329299	-14968684	GO:0003714	106931	NA	108	422	135	136	118	114
106947	909.117125239757	0.0637028669062571	0.162821907793305	0.391242602237072	0.695617920877599	0.999762406494822	Slc39a3	solute carrier family 39 (zinc transporter), member 3	NM_134135	Mm.5353	-81028539	GO:0000902	106947	NA	752	1139	861	1038	1012	701
106952	1084.59740789614	0.126053902652434	0.181115347490624	0.695986863614414	0.486437056498803	0.999762406494822	Arap3	ArfGAP with RhoGAP domain, ankyrin repeat and PH domain 3	NM_001205336	Mm.247642	-37972622	GO:0001726	106952	04144	672	1329	1222	1106	1009	1241
106957	1941.53962263717	-0.224187226623322	0.15543502071905	-1.44232120654806	0.149211780388156	0.999762406494822	Slc39a6	solute carrier family 39 (metal ion transporter), member 6	NM_139143	Mm.21688	-24579880	GO:0005385	106957	NA	2002	2083	2354	1905	1494	1812
107029	744.22666290964	0.00954370662950576	0.179414045536716	0.0531937541509409	0.957577532037138	0.999762406494822	Me2	malic enzyme 2, NAD(+)-dependent, mitochondrial	NM_145494	Mm.36817	-73770039	GO:0003824	107029	00620	523	1130	691	807	701	694
107035	2278.53727885519	-0.0456164704644799	0.149706859260468	-0.304705279970599	0.760590627900711	0.999762406494822	Fbxo38	F-box protein 38	NM_134136	Mm.21295	-62504058	GO:0003674	107035	NA	2195	2331	2549	2203	1961	2413
107045	2249.4985037259	-0.0135419350013101	0.168728948045058	-0.0802585161480048	0.936031651053581	0.999762406494822	Lars	leucyl-tRNA synthetase	NM_134137	Mm.312170	-42202348	GO:0000166	107045	00290	2099	2364	2457	2370	1700	2509
107047	510.121892355368	-0.0585815091727483	0.133270687849346	-0.439567845848976	0.660250133256433	0.999762406494822	Psmg2	proteasome (prosome, macropain) assembly chaperone 2	NM_134138	Mm.150701	67641598	GO:0003674	107047	NA	508	600	492	481	494	491
107065	47.7415433557722	0.167928757744555	0.233861494452552	0.718069291986955	0.472714563233807	0.999762406494822	Lrrtm2	leucine rich repeat transmembrane neuronal 2	NM_178005	Mm.39900	-35209005	GO:0002091	107065	NA	48	37	45	63	42	49
107071	666.776084208537	-0.00733898406454687	0.142800571752462	-0.0513932400583707	0.959012171308596	0.999762406494822	Wdr74	WD repeat domain 74	NM_134139	Mm.29627	8735838	GO:0001825	107071	NA	556	864	659	622	739	595
107094	592.506906894349	0.217860694463648	0.157409516494641	1.38403763200089	0.166346932149748	0.999762406494822	Rrp12	ribosomal RNA processing 12 homolog (S. cerevisiae)	NM_199447	Mm.276044	-41862850	GO:0005634	107094	NA	467	569	627	586	604	699
107173	1166.89254162536	0.0351255739703633	0.173497989828899	0.20245522155619	0.839560861519736	0.999762406494822	Gpr137	G protein-coupled receptor 137	NM_001177360	Mm.276555	-6938069	GO:0003674	107173	NA	1028	1503	1037	1285	1340	867
107182	1728.22275522931	-0.00702790792438052	0.152105675406963	-0.04620411372276	0.96314756370175	0.999762406494822	Btaf1	BTAF1 RNA polymerase II, B-TFIID transcription factor-associated, (Mot1 homolog, S. cerevisiae)	NM_001080706	Mm.295062	36926078	GO:0003674	107182	NA	1592	1870	1851	1690	1430	1943
107197	798.293938792255	0.0726420068638002	0.13380991259313	0.542874630556552	0.587216124313991	0.999762406494822	Uqcc3	ubiquinol-cytochrome c reductase complex assembly factor 3	NM_001160356	Mm.381181	-8880013	GO:0005739	107197	NA	668	985	755	858	869	690
107221	39.4271901917845	0.170261970180754	0.235854986103327	0.721892604408043	0.470360508537724	0.999762406494822	Ffar4	free fatty acid receptor 4	NM_181748	Mm.35288	38097078	GO:0004871	107221	NA	23	57	28	48	65	20
107227	109.003585603346	0.260659683897603	0.216864447998078	1.20194751285334	0.229383864368683	0.999762406494822	Macrod1	MACRO domain containing 1	NM_134147	Mm.439977	7056767	GO:0000701	107227	NA	71	145	84	101	142	118
107239	122.887643180964	0.0255187493364527	0.22356496537627	0.114144670626292	0.909123111566976	0.999762406494822	Carns1	carnosine synthase 1	NM_134148	Mm.482310	-4164323	GO:0000166	107239	NA	101	192	89	156	105	107
107242	1616.25590642054	0.0108301815395349	0.17037326185236	0.063567378013341	0.949314707761246	0.999762406494822	AI837181	expressed sequence AI837181	NM_001256515	Mm.329658	5425143	GO:0005575	107242	NA	1431	2184	1390	1735	1810	1242
107250	71.1239791372653	-0.0829264124032149	0.215959130265124	-0.383991231588169	0.700984946431508	0.999762406494822	Kazald1	Kazal-type serine peptidase inhibitor domain 1	NM_178929	Mm.24417	45076138	GO:0001503	107250	NA	77	74	74	80	63	58
107260	2268.6849041994	0.122171170770784	0.142601073076767	0.856733880992711	0.391591974200057	0.999762406494822	Otub1	OTU domain, ubiquitin aldehyde binding 1	NM_134150	Mm.203921	-7198205	GO:0002250	107260	NA	1867	2944	1924	2470	2486	2041
107271	1795.26651676154	0.237895249563051	0.143896978888907	1.65323310746304	0.0982834309073122	0.999762406494822	Yars	tyrosyl-tRNA synthetase	NM_134151	Mm.145488	129189794	GO:0000049	107271	00970	1257	2160	1678	1881	1760	2117
107305	1808.89247148813	0.0605333400298769	0.117653278347294	0.514506190394391	0.606898133485676	0.999762406494822	Vps37c	vacuolar protein sorting 37C (yeast)	NM_181403	Mm.19091	10688814	GO:0000813	107305	04144	1574	2015	1856	2057	1790	1605
107321	25.5964089954073	-0.101425019958428	0.227351223109738	-0.446116007519661	0.655513450385799	0.999762406494822	Lpxn	leupaxin	NM_134152	Mm.313136	12798608	GO:0002102	107321	NA	12	63	18	24	21	23
107328	269.333663981377	0.152595077038904	0.160326400843641	0.951777600170306	0.341209784470895	0.999762406494822	Trpt1	tRNA phosphotransferase 1	NM_153597	Mm.391161	6996130	GO:0000215	107328	NA	240	274	261	277	254	308
107338	3181.68742099753	0.0379810279604754	0.168247689684419	0.225744722151704	0.821399972527632	0.999762406494822	Gbf1	golgi-specific brefeldin A-resistance factor 1	NM_178930	Mm.271620	46152557	GO:0002263	107338	NA	2929	3214	3429	3155	2574	3759
107350	134.964848828657	-0.216409639071805	0.217615173074019	-0.994460248404629	0.319998849041989	0.999762406494822	AW112010	expressed sequence AW112010	NM_001177351	Mm.6381	-11047611	GO:0003674	107350	NA	137	184	140	153	129	75
107351	4834.12605930884	0.140630852453942	0.149568555430228	0.940243435857371	0.347092706345318	0.999762406494822	Kank1	KN motif and ankyrin repeat domains 1	NM_181404	Mm.260722	25237201	GO:0005634	107351	NA	4357	4435	5121	5300	4513	5188
107358	9187.19251606638	-0.131150674853402	0.152716831741364	-0.858783366299233	0.390460046210236	0.999762406494822	Tm9sf3	transmembrane 9 superfamily member 3	NM_133352	Mm.246440	-41210841	GO:0003674	107358	NA	9406	9334	10630	8699	7729	9195
107368	1510.57175700272	-0.131909487721927	0.134301169312921	-0.982191654747087	0.326005438107726	0.999762406494822	Pdzd8	PDZ domain containing 8	NM_001033222	Mm.27250	-59296083	GO:0003674	107368	NA	1476	1648	1727	1457	1286	1477
107371	373.485432988549	0.25861037441171	0.22173649865078	1.16629592324809	0.243494820908795	0.999762406494822	Exoc6	exocyst complex component 6	NM_175353	Mm.24865	37550417	GO:0000145	107371	NA	194	559	289	369	501	371
107372	20.2628238247512	-0.217336042110479	0.230456807503373	-0.94306627113759	0.345647006571967	0.999762406494822	C030016D13Rik	RIKEN cDNA C030016D13 gene	NM_175354	Mm.17942	27430036	NA	107372	NA	32	24	17	9	16	22
107373	197.733618414063	-0.219134785514323	0.224465318374953	-0.976252309714387	0.32893944669082	0.999762406494822	Fam111a	family with sequence similarity 111, member A	NM_026640	Mm.1643	12573524	GO:0000785	107373	NA	160	386	156	164	167	185
107375	235.593998422519	-0.0243576845562999	0.226718483775652	-0.10743581269008	0.914443244494601	0.999762406494822	Slc25a45	solute carrier family 25, member 45	NM_134154	Mm.5323	5878465	GO:0003674	107375	NA	182	410	167	264	256	167
107435	842.213038359831	-0.117812091584407	0.16826036393319	-0.700177325369309	0.483816570231358	0.999762406494822	Hat1	histone aminotransferase 1	NM_026115	Mm.272472	71389259	GO:0000790	107435	NA	909	831	933	739	780	836
107448	393.196312372943	0.274205482427353	0.165108996624217	1.66075433824745	0.0967627952306455	0.999762406494822	Unc5a	unc-5 homolog A (C. elegans)	NM_001311128	Mm.23573	54949431	GO:0005042	107448	04360	301	398	380	359	450	471
107449	5233.94342890794	0.202207803186384	0.136771906006752	1.47843083488506	0.13929249718063	0.999762406494822	Unc5b	unc-5 homolog B (C. elegans)	NM_029770	Mm.290433	-60762594	GO:0005042	107449	04360	4098	5000	5737	5951	5357	5288
107476	712.834821200334	-0.0204752007291053	0.130852235165095	-0.156475743064473	0.875658037944448	0.999762406494822	Acaca	acetyl-Coenzyme A carboxylase alpha	NM_133360	Mm.31374	84195437	GO:0000166	107476	00061	600	942	693	751	636	696
107477	36.0741367619135	-0.100318661297798	0.238776344463331	-0.420136515295399	0.674385728672472	0.999762406494822	Guca1b	guanylate cyclase activator 1B	NM_146079	Mm.59151	47385392	GO:0001750	107477	04740	47	46	24	38	28	33
107503	2838.82389537705	-0.252727637572603	0.180880430932497	-1.39720828986149	0.162350944568466	0.999762406494822	Atf5	activating transcription factor 5	NM_030693	Mm.389890	-44812255	GO:0000977	107503	NA	2442	4789	2662	2751	2685	2051
107508	2695.63255810674	0.0160092871788078	0.212879043999089	0.0752036784742247	0.940052657645745	0.999762406494822	Eprs	glutamyl-prolyl-tRNA synthetase	NM_029735	Mm.154511	185363094	GO:0000166	107508	00860	2133	3264	2909	2311	1809	3831
107513	6702.58641491992	-0.151628140551811	0.148095034599036	-1.0238570183149	0.30590281425872	0.999762406494822	Ssr1	signal sequence receptor, alpha	NM_025965	Mm.426670	-37971400	GO:0005783	107513	04141	7066	6930	7570	6176	5802	6565
107515	1116.22561776337	0.156174012540097	0.169981086198211	0.91877288251933	0.358214379152853	0.999762406494822	Lgr4	leucine-rich repeat-containing G protein-coupled receptor 4	NM_172671	Mm.277351	109917646	GO:0001649	107515	NA	976	1179	1055	1205	1409	884
107522	207.568944529076	-0.101295981201145	0.175715189548764	-0.576478228554246	0.56429198148931	0.999762406494822	Ece2	endothelin converting enzyme 2	NM_025462	Mm.263319	20611600	GO:0000179	107522	NA	179	306	191	203	201	182
107526	154.619645457173	-0.0313374415747878	0.231011797307573	-0.135652992358069	0.892095610763101	0.999762406494822	Gimap4	GTPase, IMAP family member 4	NM_001243199	Mm.333048	48684577	GO:0000166	107526	NA	82	250	171	130	131	185
107527	32.0006572515038	-0.0436929038878349	0.238697446230332	-0.183047219724643	0.854760968499749	0.999762406494822	Il1rl2	interleukin 1 receptor-like 2	NM_133193	Mm.155583	40324626	GO:0002376	107527	NA	19	46	39	37	32	23
107528	147.279105213393	-0.127222263527794	0.19843435096294	-0.641130242371971	0.521438066949273	0.999762406494822	Magee1	melanoma antigen, family E, 1	NM_053201	Mm.24341	105120377	GO:0005515	107528	NA	116	174	192	148	114	147
107566	1662.952870937	-0.0449330372560675	0.156107567452831	-0.287833818624099	0.773473948810427	0.999762406494822	Arl2bp	ADP-ribosylation factor-like 2 binding protein	NM_024191	Mm.393247	94666599	GO:0003713	107566	NA	1460	2276	1532	1748	1771	1297
107568	1396.77841695721	-0.0964732052916567	0.204010834656744	-0.472882753771271	0.636296829738091	0.999762406494822	Wwp1	WW domain containing E3 ubiquitin protein ligase 1	NM_001276292	Mm.78312	-19608299	GO:0004842	107568	04120	1241	1785	1490	1077	1001	1830
107569	585.138083955786	0.0437577236521973	0.139730303120471	0.31315843932916	0.754160292059109	0.999762406494822	Nt5c3	5'-nucleotidase, cytosolic III	NM_001252374	Mm.158936	-56882401	GO:0000166	107569	00230	538	680	553	526	622	599
107581	1131.34968208767	-0.240635878022879	0.23558353630239	-1.02144607301422	0.307043146292919	0.999762406494822	Col16a1	collagen, type XVI, alpha 1	NM_028266	Mm.41860	130047839	GO:0005178	107581	NA	605	3417	517	866	1059	745
107586	305.22733862686	0.307049567287568	0.225382114261092	1.36235108226853	0.173087113770983	0.999762406494822	Ovol2	ovo-like 2 (Drosophila)	NM_026924	Mm.252750	-144305175	GO:0000981	107586	NA	240	257	287	283	241	510
107587	192.916679068763	-0.224060037379627	0.233303111500118	-0.960381693749993	0.336863147985214	0.999762406494822	Osr2	odd-skipped related 2	NM_054049	Mm.46336	35296111	GO:0000122	107587	NA	100	569	102	201	143	115
107650	2019.45865706365	0.0797189429367797	0.122315424239515	0.651748897838722	0.514563172727584	0.999762406494822	Pi4kb	phosphatidylinositol 4-kinase, catalytic, beta polypeptide	NM_001293715	Mm.217222	94974730	GO:0000166	107650	00562	1837	2178	1996	2000	1907	2203
107652	2129.32415865959	-0.215961155920216	0.154955988620367	-1.39369351157707	0.163410176415794	0.999762406494822	Uap1	UDP-N-acetylglucosamine pyrophosphorylase 1	NM_001305045	Mm.27969	-170141222	GO:0003977	107652	00520	2423	2305	2280	2149	1777	1815
107684	832.268467977997	0.289955714091733	0.187454221596396	1.54680813065939	0.121909519043134	0.999762406494822	Coro2a	coronin, actin binding protein 2A	NM_001164804	Mm.416311	-46536936	GO:0003779	107684	NA	617	1034	629	814	798	1130
107686	929.569433866431	0.028372324067197	0.165903414292483	0.171017119739184	0.864210304296273	0.999762406494822	Snrpd2	small nuclear ribonucleoprotein D2	NM_026943	Mm.29135	19149837	GO:0000387	107686	03040	809	1266	787	939	1053	777
107701	2068.7654645836	0.141594936635039	0.109909767011838	1.28828347547846	0.197647303171416	0.999762406494822	Sf3b4	splicing factor 3b, subunit 4	NM_153053	Mm.219671	96172505	GO:0000166	107701	03040	1743	2471	1859	2288	2180	1942
107702	4790.89298398186	0.0729169195947177	0.112179827790485	0.65000028107462	0.51569204005308	0.999762406494822	Rnh1	ribonuclease/angiogenin inhibitor 1	NM_001172100	Mm.197493	-141160325	GO:0005737	107702	NA	4056	5831	4557	4880	5261	4339
107723	1328.79449802645	-0.107120616888831	0.104385207041397	-1.02620495686089	0.304794985390925	0.999762406494822	Slc12a6	solute carrier family 12, member 6	NM_133648	Mm.491155	112266313	GO:0005515	107723	NA	1204	1707	1363	1316	1297	1147
107732	1608.17186657329	-0.00843220671860772	0.0923054862805462	-0.0913510892838972	0.927213624275632	0.999762406494822	Mrpl10	mitochondrial ribosomal protein L10	NM_026154	Mm.208946	97041585	GO:0003735	107732	NA	1453	1928	1596	1639	1590	1490
107733	473.020012371136	0.0266168671275659	0.126608964796597	0.210228929446877	0.83348900161718	0.999762406494822	Mrpl41	mitochondrial ribosomal protein L41	NM_001031808	Mm.23010	-24972469	GO:0003735	107733	NA	432	564	448	463	492	450
107734	861.147616862646	-0.0542812620176053	0.122180107428252	-0.444272501965844	0.656845579530533	0.999762406494822	Mrpl30	mitochondrial ribosomal protein L30	NM_027098	Mm.26614	37890552	GO:0003674	107734	NA	762	1128	836	849	876	759
107746	8826.02341969032	0.0929070828018965	0.163868910112323	0.566959789616065	0.570741501117892	0.999762406494822	Rapgef1	Rap guanine nucleotide exchange factor (GEF) 1	NM_001039086	Mm.298274	29619719	GO:0001568	107746	04510	7821	8068	9999	8940	7995	9966
107747	125.485805534809	0.264985786858903	0.238746547536687	1.1099041623552	0.267040326687699	0.999762406494822	Aldh1l1	aldehyde dehydrogenase 1 family, member L1	NM_027406	Mm.30035	90550847	GO:0003824	107747	00670	78	173	72	147	228	66
107765	65.5099563510487	0.0554820847553041	0.220182734005428	0.251981995799618	0.801054980145688	0.999762406494822	Ankrd1	ankyrin repeat domain 1 (cardiac muscle)	NM_013468	Mm.10279	-36111964	GO:0000122	107765	NA	53	82	63	82	68	49
107766	33.955935764069	0.318255015359953	0.236963196588625	1.34305672754936	0.179253605919145	0.999762406494822	Haao	3-hydroxyanthranilate 3,4-dioxygenase	NM_025325	Mm.30100	-83831353	GO:0000334	107766	00380	23	33	23	54	18	53
107767	1411.40434226984	-0.0588084155250259	0.131891341004939	-0.445885340742907	0.655680071838495	0.999762406494822	Scamp1	secretory carrier membrane protein 1	NM_029153	Mm.201455	-94201432	GO:0005515	107767	NA	1395	1515	1497	1374	1263	1420
107769	100.145290333682	-0.232314114503925	0.200028083915686	-1.16140748816975	0.245476225200058	0.999762406494822	Tm6sf1	transmembrane 6 superfamily member 1	NM_001291282	Mm.221412	81859000	GO:0005764	107769	NA	82	150	114	100	88	77
107770	61.5450658640314	0.113453978808398	0.224354068199182	0.505691649449717	0.613073131347229	0.999762406494822	Tm6sf2	transmembrane 6 superfamily member 2	NM_001293795	Mm.37974	70072923	GO:0005783	107770	NA	52	78	50	65	78	49
107771	336.331102641253	-0.330860917413543	0.225655097506007	-1.46622398993107	0.142587275042404	0.999762406494822	Bmyc	brain expressed myelocytomatosis oncogene	NM_023326	Mm.330057	25706878	GO:0003700	107771	NA	232	715	322	268	305	248
107817	1722.48283224723	-0.0793422225033647	0.142758715033201	-0.555778485992344	0.578362294551513	0.999762406494822	Jmjd6	jumonji domain containing 6	NM_033398	Mm.481684	-116837431	GO:0000907	107817	NA	1719	2011	1712	1551	1501	1851
107823	2288.96315598267	-0.0494283160500911	0.1416954630096	-0.348834853284908	0.727213295885105	0.999762406494822	Whsc1	Wolf-Hirschhorn syndrome candidate 1 (human)	NM_001081102	Mm.19892	33843111	GO:0000122	107823	00310	2278	2330	2495	2212	2079	2310
107829	613.722915836913	-0.155277498829522	0.119195112199738	-1.30271699874169	0.192671396455566	0.999762406494822	Thoc5	THO complex 5	NM_172438	Mm.28969	4895342	GO:0000346	107829	03013	598	777	626	606	576	521
107831	51.1588717328811	-0.153565918554221	0.238364822639063	-0.644247405527422	0.519415014891796	0.999762406494822	Adgrb1	adhesion G protein-coupled receptor B1	NM_174991	Mm.43133	74516195	GO:0004888	107831	04115	64	41	63	61	42	33
107849	37365.7768617881	-0.0235453227977951	0.183044202830701	-0.128631895649666	0.897648926883964	0.999762406494822	Prl2c5	prolactin family 2, subfamily c, member 5	NM_001311129	Mm.392548	13182715	GO:0003674	107849	NA	35304	35512	44017	31857	32255	44351
107869	36.2542106023233	0.0496021718529988	0.215615324096111	0.230049381049041	0.818053398035659	0.999762406494822	Cth	cystathionase (cystathionine gamma-lyase)	NM_145953	Mm.28301	-157894247	GO:0003824	107869	00260	19	42	46	27	10	75
107885	239.193456467733	0.18976113471095	0.180817001563462	1.04946511152243	0.293964104428609	0.999762406494822	Mthfs	5, 10-methenyltetrahydrofolate synthetase	NM_026829	Mm.486274	89211189	GO:0000166	107885	00670	180	291	215	287	278	197
107895	339.397134385813	0.184084576559772	0.234268427737839	0.785784829553617	0.43199355567334	0.999762406494822	Mgat5	mannoside acetylglucosaminyltransferase 5	NM_145128	Mm.214682	127204985	GO:0005794	107895	00510	283	234	399	351	222	527
107932	5776.20214104351	-0.00958898258205213	0.0982156484531443	-0.0976319225405995	0.922224575069019	0.999762406494822	Chd4	chromodomain helicase DNA binding protein 4	NM_145979	Mm.333388	125096162	GO:0000122	107932	NA	4996	7423	5570	5708	5606	5618
107934	23.459892059156	0.09821246980904	0.238933508931953	0.411045190974074	0.681039398173936	0.999762406494822	Celsr3	cadherin, EGF LAG seven-pass G-type receptor 3 (flamingo homolog, Drosophila)	NM_080437	Mm.39945	108826319	GO:0001764	107934	NA	17	28	23	25	32	17
107939	1969.43680266416	-0.0962761823547835	0.159426838507136	-0.603889428256299	0.545917157843909	0.999762406494822	Pom121	nuclear pore membrane protein 121	NM_148932	Mm.28399	-135376139	GO:0005634	107939	03013	2022	2022	2176	2052	1567	1956
107951	2691.9561997468	0.0389887484998052	0.1145812321494	0.340271681220609	0.733651941228145	0.999762406494822	Cdk9	cyclin-dependent kinase 9 (CDC2-related kinase)	NM_130860	Mm.27557	-32705781	GO:0000166	107951	NA	2463	3158	2552	2847	2832	2364
107971	283.780935987053	0.192684648302527	0.168879965258325	1.14095622892739	0.253888138375234	0.999762406494822	Frs3	fibroblast growth factor receptor substrate 3	NM_144939	Mm.392206	47695206	GO:0005104	107971	NA	201	289	319	307	285	308
107975	1787.86993974139	-0.0246950010619663	0.118308078153435	-0.208734698825376	0.834655350997491	0.999762406494822	Pacs1	phosphofurin acidic cluster sorting protein 1	NM_153129	Mm.234923	-5133684	GO:0000042	107975	NA	1729	1939	1852	1847	1641	1725
107976	769.09227055026	-0.0596981117865114	0.133995470614394	-0.445523356220807	0.655941584817226	0.999762406494822	Bre	brain and reproductive organ-expressed protein	NM_144541	Mm.482126	31698049	GO:0000152	107976	NA	673	1012	757	724	818	670
107986	338.594336204603	-0.00320967647074306	0.177530278291104	-0.0180796002892532	0.985575351903466	0.999762406494822	Ddb2	damage specific DNA binding protein 2	NM_028119	Mm.389334	-91211581	GO:0000209	107986	03420	272	411	369	379	368	251
107995	138.881609931638	0.00390545265262772	0.204423165882883	0.019104745960471	0.984757545392986	0.999762406494822	Cdc20	cell division cycle 20	NM_023223	Mm.289747	-118432900	GO:0005515	107995	04110	94	194	148	126	127	156
107999	262.635997880209	0.14231491755414	0.164586777450143	0.864680138702214	0.387214373554271	0.999762406494822	Gtpbp6	GTP binding protein 6 (putative)	NM_145147	Mm.86267	-110103976	GO:0000166	107999	NA	233	291	238	271	313	233
108000	76.8986856353262	0.02810513912178	0.238223782561019	0.117977889611341	0.906085177050074	0.999762406494822	Cenpf	centromere protein F	NM_001081363	Mm.129746	-189640613	GO:0000278	108000	NA	43	140	60	85	40	106
108011	723.334824873903	-0.245593332194712	0.122886061980935	-1.99854506064988	0.0456575998075415	0.999762406494822	Ap4e1	adaptor-related protein complex AP-4, epsilon 1	NM_175550	Mm.134045	127008710	GO:0005794	108011	04142	695	864	868	663	617	653
108012	352.649534423552	0.0224810361169081	0.2262860816951	0.0993478518365053	0.920862086041553	0.999762406494822	Ap1s2	adaptor-related protein complex 1, sigma 2 subunit	NM_001290378	Mm.426783	163909016	GO:0005515	108012	04142	219	614	285	336	441	274
108013	39.1414067447134	-0.224950787223056	0.237152714120178	-0.94854823001967	0.342850431905168	0.999762406494822	Celf4	CUGBP, Elav-like family member 4	NM_001146292	Mm.266435	-25477619	GO:0000166	108013	NA	19	81	49	26	41	28
108014	1155.28362590969	-0.00822059786794697	0.116045815392037	-0.0708392443120449	0.943525697819788	0.999762406494822	Srsf9	serine/arginine-rich splicing factor 9	NM_025573	Mm.287826	115327176	GO:0000166	108014	03040	1110	1361	1091	1140	1169	1079
108015	18.4021799488512	-0.0859018486393258	0.235720504809518	-0.364422470199365	0.715542558608465	0.999762406494822	Chrnb4	cholinergic receptor, nicotinic, beta polypeptide 4	NM_148944	Mm.32694	-55028155	GO:0001508	108015	04080	22	22	16	15	12	23
108037	2095.65871435886	0.0503970047092104	0.163331772072582	0.308556039463129	0.757659265475506	0.999762406494822	Shmt2	serine hydroxymethyltransferase 2 (mitochondrial)	NM_001252316	Mm.29890	-127517122	GO:0003682	108037	00260	1699	2403	2249	2017	1734	2525
108052	333.057193186665	-0.046343323050201	0.234066844416164	-0.197991830777211	0.843051455308757	0.999762406494822	Slc14a1	solute carrier family 14 (urea transporter), member 1	NM_001171010	Mm.33832	-78100090	GO:0005372	108052	NA	224	276	549	346	223	384
108058	1606.65011621608	0.0793693038364987	0.127907803176686	0.620519638875053	0.534915728491727	0.999762406494822	Camk2d	calcium/calmodulin-dependent protein kinase II, delta	NM_001025438	Mm.255822	126596950	GO:0000082	108058	04012	1249	2034	1574	1537	1617	1708
108062	545.761097878736	-0.119449223258327	0.157257832293859	-0.759575669561045	0.447508267088789	0.999762406494822	Cstf2	cleavage stimulation factor, 3' pre-RNA subunit 2	NM_001290398	Mm.67938	134059175	GO:0000166	108062	03015	519	622	613	497	444	586
108067	358.840151710243	-0.180822871430845	0.132623323950522	-1.36343190658006	0.172746431135325	0.999762406494822	Eif2b3	eukaryotic translation initiation factor 2B, subunit 3	NM_001111277	Mm.34612	117019407	GO:0003743	108067	03013	329	456	400	364	314	307
108077	2208.13957267706	0.104547507642297	0.111240978619955	0.939829089417445	0.347305235036015	0.999762406494822	Skiv2l	superkiller viralicidic activity 2-like (S. cerevisiae)	NM_021337	Mm.18845	-34839225	GO:0005634	108077	03018	1788	2572	2215	2334	2413	2005
108078	3612.24611010978	0.0922615501130207	0.238645135751813	0.386605617677333	0.699048198443564	0.999762406494822	Olr1	oxidized low density lipoprotein (lectin-like) receptor 1	NM_001301094	Mm.293626	-129485246	GO:0002376	108078	03320	3400	3573	3371	2605	1741	6816
108079	232.871166976647	-0.0820928131345396	0.195844244842322	-0.419173987985372	0.675088981023356	0.999762406494822	Prkaa2	protein kinase, AMP-activated, alpha 2 catalytic subunit	NM_178143	Mm.48638	-105029649	GO:0000166	108079	04140	174	318	263	226	174	260
108083	831.440670744041	-0.118596195663643	0.130655764462317	-0.907699680543736	0.364036912786289	0.999762406494822	Pip4k2b	phosphatidylinositol-5-phosphate 4-kinase, type II, beta	NM_054051	Mm.39700	-97715156	GO:0000166	108083	00562	805	1091	788	820	718	799
108086	2885.19910630065	0.0376352566720543	0.112799161856966	0.333648371605611	0.738644912531929	0.999762406494822	Rnf216	ring finger protein 216	NM_080561	Mm.381440	-142990892	GO:0003674	108086	NA	2612	3107	3010	3128	2890	2599
108089	223.896646288861	-0.0164820108436874	0.234403591812065	-0.0703146684582461	0.943943207663222	0.999762406494822	Rnf144a	ring finger protein 144A	NM_001081977	Mm.214932	-26306793	GO:0000151	108089	NA	117	308	291	195	153	302
108097	738.794985022636	-0.0975825949032202	0.130761802078213	-0.746262236771966	0.455509018657318	0.999762406494822	Prkab2	protein kinase, AMP-activated, beta 2 non-catalytic subunit	NM_182997	Mm.31175	97658211	GO:0004679	108097	04910	598	987	802	714	665	715
108098	1547.56263593862	-0.0834402618175585	0.171574718328431	-0.486320261111173	0.6267401161267	0.999762406494822	Med21	mediator complex subunit 21	NM_025315	Mm.26212	146642578	GO:0000151	108098	NA	1634	1901	1371	1574	1675	1157
108099	1837.80104356415	-0.128545289098919	0.112955257220754	-1.13801953323603	0.255112326016231	0.999762406494822	Prkag2	protein kinase, AMP-activated, gamma 2 non-catalytic subunit	NM_001170555	Mm.33649	-24862734	GO:0000166	108099	04910	1765	2223	1935	1862	1784	1512
108100	4124.57614540649	0.012544798330316	0.125643762301801	0.0998441792930635	0.920468033262387	0.999762406494822	Baiap2	brain-specific angiogenesis inhibitor 1-associated protein 2	NM_001037754	Mm.197534	119943091	GO:0005515	108100	04520	3847	4367	4351	4153	4406	3639
108101	116.949511591771	0.135857512300644	0.227418072565816	0.597391011047842	0.550246353771334	0.999762406494822	Fermt3	fermitin family homolog 3 (Drosophila)	NM_153795	Mm.157591	-6998957	GO:0002102	108101	NA	77	181	87	129	96	144
108105	80.0859995779887	0.197313245431318	0.230057413872145	0.85766957956406	0.391074942276683	0.999762406494822	B3gnt5	UDP-GlcNAc:betaGal beta-1,3-N-acetylglucosaminyltransferase 5	NM_001159407	Mm.33935	19760233	GO:0005622	108105	00601	47	70	104	94	74	93
108112	70.9726383772496	0.105802823987835	0.186422801171204	0.567542292697712	0.570345801160099	0.999762406494822	Eif4ebp3	eukaryotic translation initiation factor 4E binding protein 3	NM_201256	Mm.24790	36664059	GO:0005737	108112	NA	13	164	19	58	176	16
108116	963.218947974659	-0.198313063624021	0.111266012451583	-1.78233280095587	0.0746949767583885	0.999762406494822	Slco3a1	solute carrier organic anion transporter family, member 3a1	NM_001038643	Mm.425467	-74281915	GO:0005215	108116	NA	894	1301	1008	920	903	807
108121	1973.72106832482	0.0755540224117744	0.127823046369349	0.591082942847871	0.554464848070152	0.999762406494822	U2af1	U2 small nuclear ribonucleoprotein auxiliary factor (U2AF) 1	NM_001163769	Mm.379289	-31647081	GO:0000166	108121	03040	1658	2542	1763	2012	2133	1829
108123	1044.33272325959	0.034804048418789	0.105123682607108	0.33107714223508	0.740586216780078	0.999762406494822	Napg	N-ethylmaleimide sensitive fusion protein attachment protein gamma	NM_028017	Mm.292687	62977915	GO:0005483	108123	NA	928	1231	1022	1016	1032	1061
108124	6530.98469857658	0.168380700004539	0.0921189239865635	1.82786221025659	0.0675702338066542	0.999762406494822	Napa	N-ethylmaleimide sensitive fusion protein attachment protein alpha	NM_025898	Mm.104540	16098642	GO:0000149	108124	NA	5450	7674	5865	6957	6876	6550
108138	174.759849860858	-0.161510387811929	0.158825482576949	-1.01690475099724	0.309198743008137	0.999762406494822	Xrcc4	X-ray repair complementing defective repair in Chinese hamster cells 4	NM_028012	Mm.37531	-89848913	GO:0001701	108138	NA	175	217	180	164	159	158
108143	1068.07476201944	-0.112183121344764	0.1346566664723	-0.833104845706548	0.40478560094241	0.999762406494822	Taf9	TAF9 RNA polymerase II, TATA box binding protein (TBP)-associated factor	NM_001015889	Mm.301148	100651342	GO:0000125	108143	03008	1005	1401	1039	920	1002	1081
108147	1179.99406363615	0.0770848456259016	0.0950045325356707	0.811380715935412	0.417147069943886	0.999762406494822	Atic	5-aminoimidazole-4-carboxamide ribonucleotide formyltransferase/IMP cyclohydrolase	NM_026195	Mm.38010	71557155	GO:0003824	108147	00230	993	1362	1189	1235	1155	1179
108148	3552.30001744532	0.0661606640441598	0.113643772424328	0.582175887272785	0.560448213364344	0.999762406494822	Galnt2	UDP-N-acetyl-alpha-D-galactosamine:polypeptide N-acetylgalactosaminyltransferase 2	NM_139272	Mm.33808	124231393	GO:0000009	108148	00512	3196	4231	3267	3934	3599	3190
108150	658.851915684216	-0.209753141019314	0.159081714505996	-1.31852451848831	0.187328122883975	0.999762406494822	Galnt7	UDP-N-acetyl-alpha-D-galactosamine: polypeptide N-acetylgalactosaminyltransferase 7	NM_001167981	Mm.62886	-57523824	GO:0000009	108150	00512	707	726	741	676	511	592
108153	218.188886284526	0.0763680947437786	0.217476491529131	0.351155631612482	0.72547159399842	0.999762406494822	Adamts7	a disintegrin-like and metallopeptidase (reprolysin type) with thrombospondin type 1 motif, 7	NM_001003911	Mm.102141	90162977	GO:0004222	108153	NA	139	325	202	236	271	161
108154	77.325893402191	-0.387322893150927	0.238157831139272	-1.6263286044305	0.103879769861587	0.999762406494822	Adamts6	a disintegrin-like and metallopeptidase (reprolysin type) with thrombospondin type 1 motif, 6	NM_001081020	Mm.208125	104287872	GO:0003674	108154	NA	85	143	73	68	76	29
108155	7768.14491299254	-0.182484619712551	0.224423289017846	-0.813126928631906	0.416145288621697	0.999762406494822	Ogt	O-linked N-acetylglucosamine (GlcNAc) transferase (UDP-N-acetylglucosamine:polypeptide-N-acetylglucosaminyl transferase)	NM_001290535	Mm.487332	101640217	GO:0000123	108155	00514	11334	7517	6407	9284	5285	6235
108156	510.125341406962	0.228964405917631	0.209616849611877	1.09229962353493	0.274701425774053	0.999762406494822	Mthfd1	methylenetetrahydrofolate dehydrogenase (NADP+ dependent), methenyltetrahydrofolate cyclohydrolase, formyltetrahydrofolate synthase	NM_138745	Mm.29584	76255231	GO:0000105	108156	00670	303	649	485	507	430	719
108159	1266.70313601954	-0.0358774098024311	0.133486109702806	-0.268772607744046	0.788104673789929	0.999762406494822	Ubxn8	UBX domain protein 8	NM_178648	Mm.29301	-33619585	GO:0003674	108159	NA	1206	1331	1388	1301	1276	1102
108160	1327.97727236075	-0.115904235397253	0.102225477511276	-1.13380967464269	0.256874391915111	0.999762406494822	Fam50a	family with sequence similarity 50, member A	NM_138607	Mm.4370	74313032	GO:0005634	108160	NA	1178	1717	1394	1250	1215	1276
108161	24.78566114142	0.0401671922746611	0.238544122187223	0.168384749564844	0.866280604889088	0.999762406494822	Fam50b	family with sequence similarity 50, member B	NM_138746	Mm.41991	34739641	GO:0005634	108161	NA	17	28	30	28	22	25
108176	241.478044146011	-0.00587982638617118	0.176387404563435	-0.0333347293176855	0.973407659150105	0.999762406494822	Npm3-ps1	nucleoplasmin 3, pseudogene 1	NR_002702	Mm.431982	85076140	NA	108176	NA	201	316	236	224	282	203
108645	1297.77233295907	0.0248710988177959	0.113571852939492	0.218989988928388	0.826657846184468	0.999762406494822	Mat2b	methionine adenosyltransferase II, beta	NM_001199274	Mm.293771	-40679313	GO:0005634	108645	00270	1136	1476	1350	1263	1219	1367
108652	858.644513931909	0.167999776808354	0.143667491142861	1.16936528557666	0.242256489965654	0.999762406494822	Slc35b3	solute carrier family 35, member B3	NM_001170430	Mm.255506	-38932139	GO:0002230	108652	NA	746	814	894	854	934	898
108653	1759.06423069058	-0.273784956061221	0.192708725372488	-1.42071904389394	0.155398453906431	0.999762406494822	Rimklb	ribosomal modification protein rimK-like family member B	NM_027664	Mm.277939	-122453608	GO:0000166	108653	NA	1701	2007	2325	2084	1315	1188
108654	953.638506942834	-0.144642671821854	0.118646247180279	-1.21910869715141	0.222802939334943	0.999762406494822	Fam210a	family with sequence similarity 210, member A	NM_153794	Mm.125857	-68260184	GO:0003674	108654	NA	932	1244	926	880	891	883
108655	1169.4083703478	0.0216859153848783	0.192984900520681	0.112371047301466	0.910529210811049	0.999762406494822	Foxp1	forkhead box P1	NM_001197321	Mm.234965	-98925341	GO:0000122	108655	NA	934	1615	1075	1259	1418	806
108657	2698.35882429189	0.169961482291442	0.175238276319547	0.969887891281909	0.33210237635073	0.999762406494822	Rnpepl1	arginyl aminopeptidase (aminopeptidase B)-like 1	NM_181405	Mm.200971	92910824	GO:0003674	108657	NA	2016	3649	2209	3095	3182	2237
108660	1895.72527586603	-0.0900913794085236	0.170291785685747	-0.529041251436381	0.596776833964229	0.999762406494822	Rnf187	ring finger protein 187	NM_022423	Mm.249986	-58932287	GO:0004842	108660	NA	1695	2688	1741	2044	1971	1374
108664	1598.87559564594	-0.0275213265657323	0.131898930997587	-0.208654659727573	0.834717837286095	0.999762406494822	Atp6v1h	ATPase, H+ transporting, lysosomal V1 subunit H	NM_001310442	Mm.27082	5083085	GO:0000221	108664	00190	1363	1809	1809	1563	1406	1682
108670	65.3597030310167	-0.287033858251052	0.231551489882862	-1.23961136417761	0.215119175291999	0.999762406494822	Epsti1	epithelial stromal interaction 1 (breast)	NM_029495	Mm.68134	77904238	GO:0003674	108670	NA	34	195	45	53	52	38
108671	328.018855651055	0.0911896948199584	0.159560179429452	0.571506594853618	0.56765629122309	0.999762406494822	Dnajc9	DnaJ (Hsp40) homolog, subfamily C, member 9	NM_134081	Mm.2871	-20384637	GO:0005634	108671	NA	270	388	321	337	385	279
108672	115.908413171448	-0.0306868767109065	0.238719918620675	-0.128547617175037	0.897715617714768	0.999762406494822	Zdhhc15	zinc finger, DHHC domain containing 15	NM_175358	Mm.30574	-104536969	GO:0005794	108672	NA	58	182	138	86	169	79
108673	800.138761369787	0.0331353049325365	0.108886437502546	0.304310671673519	0.76089121564562	0.999762406494822	Ccdc86	coiled-coil domain containing 86	NM_023731	Mm.294908	-10941480	GO:0005634	108673	NA	676	938	829	805	763	814
108679	1560.04996077454	-0.00169696193994097	0.102201302985813	-0.0166041125735603	0.986752443652127	0.999762406494822	Cops8	COP9 (constitutive photomorphogenic) homolog, subunit 8 (Arabidopsis thaliana)	NM_133805	Mm.119177	90603424	GO:0005515	108679	NA	1441	1866	1504	1518	1569	1498
108682	1429.4695362859	0.360011794464038	0.238947037256431	1.5066593777335	0.131897989027003	0.999762406494822	Gpt2	glutamic pyruvate transaminase (alanine aminotransferase) 2	NM_173866	Mm.200423	85492616	GO:0003824	108682	00250	444	2390	724	1600	2361	1290
108686	408.693254056749	-0.261906801779846	0.149663751430588	-1.74996817383209	0.0801238056334422	0.999762406494822	Ccdc88a	coiled coil domain containing 88A	NM_176841	Mm.338284	29374171	GO:0001932	108686	NA	402	491	490	338	344	396
108687	8789.62690165346	0.143603876563902	0.149920820887463	0.957864796322703	0.338130940093332	0.999762406494822	Edem2	ER degradation enhancer, mannosidase alpha-like 2	NM_145537	Mm.273706	-155701672	GO:0001948	108687	04141	8194	7877	9124	9758	9105	8468
108689	619.96698148242	0.113940699405832	0.152306817669773	0.748099797166495	0.45439996435922	0.999762406494822	Obfc1	oligonucleotide/oligosaccharide-binding fold containing 1	NM_175360	Mm.218048	-47501047	GO:0000723	108689	NA	577	650	586	642	722	542
108699	192.134138318712	-0.232660302483487	0.203726591009905	-1.14202226292676	0.253444765859063	0.999762406494822	Chn1	chimerin 1	NM_001113246	Mm.257073	-73610659	GO:0005096	108699	NA	195	233	224	188	204	115
108705	10326.7388284453	0.0715823493088454	0.122452999626399	0.584569994424319	0.558836888302541	0.999762406494822	Pttg1ip	pituitary tumor-transforming 1 interacting protein	NM_145925	Mm.28853	77581766	GO:0002039	108705	NA	8544	12387	10213	10660	11602	8958
108707	1276.32763597558	0.13356200290308	0.0973000878280671	1.37268121627073	0.169851471126036	0.999762406494822	Fam207a	family with sequence similarity 207, member A	NM_133998	Mm.259547	-77486654	GO:0003674	108707	NA	1038	1496	1228	1364	1333	1242
108723	18.482334296168	-0.0820918955299113	0.234390563856334	-0.35023549659716	0.726161969284176	0.999762406494822	Card11	caspase recruitment domain family, member 11	NM_175362	Mm.46187	-140872998	GO:0001772	108723	04660	13	33	17	24	13	14
108735	1853.41812960121	0.152545747523335	0.183551663581563	0.83107798941604	0.405929573035419	0.999762406494822	Sft2d2	SFT2 domain containing 2	NM_145512	Mm.288369	-165174340	GO:0003674	108735	NA	1236	2588	1651	1928	2278	1603
108737	2460.90950185996	0.164671814294397	0.117907108476053	1.39662329458144	0.162526881497763	0.999762406494822	Oxsr1	oxidative-stress responsive 1	NM_133985	Mm.293565	-119238432	GO:0000166	108737	NA	2015	2560	2536	2474	2491	2707
108755	552.478319209936	-0.0622227034340237	0.147151070432829	-0.422849138990306	0.67240533309135	0.999762406494822	Lyrm2	LYR motif containing 2	NM_175364	Mm.1182	32800258	GO:0003674	108755	NA	527	689	529	554	587	447
108760	311.779093921409	-0.406935420687351	0.231142028784914	-1.76054274000519	0.0783158274711734	0.999762406494822	Galnt16	UDP-N-acetyl-alpha-D-galactosamine:polypeptide N-acetylgalactosaminyltransferase 16	NM_001081421	Mm.308296	80518989	GO:0000009	108760	00512	122	1091	225	175	170	236
108767	2196.68826862232	-0.14444468319993	0.145113101636632	-0.995393810557676	0.319544767726314	0.999762406494822	Pnrc1	proline-rich nuclear receptor coactivator 1	NM_001033225	Mm.27769	-33245422	GO:0003674	108767	NA	2002	3046	2160	2022	2339	1745
108797	392.610898436832	-0.20054802471947	0.162416044955441	-1.23477963506924	0.216912528572581	0.999762406494822	Mex3b	mex3 homolog B (C. elegans)	NM_175366	Mm.306789	82867332	GO:0003676	108797	NA	418	501	383	351	314	396
108800	1192.91959573062	0.362969989575119	0.211961896883806	1.71243037032308	0.0868173862084248	0.999762406494822	Ston2	stonin 2	NM_175367	Mm.23125	-91633008	GO:0002244	108800	NA	669	1089	1316	1167	1118	1805
108802	24.4467321197207	0.119671997732263	0.212217215795562	0.563912768733843	0.572813499709431	0.999762406494822	Calr4	calreticulin 4	NM_001033226	Mm.318248	109235631	GO:0003674	108802	NA	6	41	21	18	50	15
108811	161.696279317439	-0.0778413145687067	0.204074698675926	-0.381435401221981	0.702880196593019	0.999762406494822	Ccdc122	coiled-coil domain containing 122	NM_001310648	Mm.102168	77036771	GO:0003674	108811	NA	165	203	147	171	179	110
108812	28.2189989286034	0.320069280161211	0.22780395035015	1.40502076311338	0.160015104193951	0.999762406494822	Als2cr12	amyotrophic lateral sclerosis 2 (juvenile) chromosome region, candidate 12 (human)	NM_175370	Mm.442063	-58658120	GO:0001520	108812	NA	9	44	11	31	46	32
108816	66.316323198672	-0.228955836819242	0.224529534408462	-1.01971367563043	0.307864273888154	0.999762406494822	4933409K07Rik	RIKEN cDNA 4933409K07 gene	NM_178649	Mm.440578	-42031295	NA	108816	NA	57	103	72	46	72	54
108829	3525.36743804175	-0.115529468650958	0.157293876480014	-0.73448166728625	0.462655229336767	0.999762406494822	Jmjd1c	jumonji domain containing 1C	NM_001242396	Mm.23846	67127257	GO:0000907	108829	NA	3490	3478	4245	3357	3051	3484
108837	1580.41576509062	-0.118500470677936	0.106295072753548	-1.11482562275194	0.264925154176259	0.999762406494822	Ibtk	inhibitor of Bruton agammaglobulinemia tyrosine kinase	NM_001081282	Mm.22315	-85687359	GO:0001933	108837	NA	1520	1821	1720	1581	1420	1449
108841	572.317703552057	-0.0743211483537225	0.180189095619878	-0.412461964460427	0.680000853722337	0.999762406494822	Rdh13	retinol dehydrogenase 13 (all-trans and 9-cis)	NM_001290409	Mm.413106	-4425664	GO:0000252	108841	NA	579	541	670	488	542	597
108853	171.399732259228	-0.0922170595445037	0.160060509091165	-0.576138736957158	0.564521410143538	0.999762406494822	Mtrf1l	mitochondrial translational release factor 1-like	NM_175374	Mm.55082	-5811886	GO:0003674	108853	NA	151	224	176	162	168	156
108857	2207.92526888556	0.00962548324433184	0.140203670164473	0.0686535754238116	0.945265372408003	0.999762406494822	Ankhd1	ankyrin repeat and KH domain containing 1	NM_175375	Mm.482287	36560602	GO:0005737	108857	NA	1993	2419	2343	2253	1851	2411
108888	960.501886654813	0.0301849122026395	0.119080193743153	0.253483902350262	0.799894299121823	0.999762406494822	Atad3a	ATPase family, AAA domain containing 3A	NM_179203	Mm.241152	-155740639	GO:0000166	108888	NA	813	1168	960	888	989	977
108897	8122.25056726636	-0.01139007105483	0.144379378859317	-0.0788898743353677	0.937120217249779	0.999762406494822	Aif1l	allograft inflammatory factor 1-like	NM_145144	Mm.24838	31950302	GO:0003779	108897	NA	7261	9022	8795	9308	8166	6391
108899	1044.34171707252	0.0301835576666597	0.157371860049749	0.191797680075192	0.847900688260513	0.999762406494822	2700081O15Rik	RIKEN cDNA 2700081O15 gene	NM_175381	Mm.386838	7417624	GO:0003674	108899	NA	845	1207	1141	1154	1149	814
108900	32.6923423095438	-0.147741339218439	0.237849941259041	-0.621153566136623	0.534498587692837	0.999762406494822	Fam72a	family with sequence similarity 72, member A	NM_175382	Mm.31278	131527988	GO:0003674	108900	NA	38	47	25	27	27	33
108902	317.60341745058	0.146828333428841	0.176510549840564	0.831838853606575	0.405499909697635	0.999762406494822	B4gat1	beta-1,4-glucuronyltransferase 1	NM_175383	Mm.491160	5038825	GO:0000009	108902	00533	217	363	349	350	366	277
108903	1182.12197451241	0.0609616481576077	0.134442784888361	0.453439343793937	0.650232411244907	0.999762406494822	Tbcd	tubulin-specific chaperone d	NM_029878	Mm.23686	121451948	GO:0000226	108903	NA	1051	1266	1228	1207	1052	1296
108907	82.2575217557881	0.185811356739481	0.238258577668632	0.779872685204669	0.435465817661569	0.999762406494822	Nusap1	nucleolar and spindle associated protein 1	NM_001042652	Mm.290015	119618297	GO:0000070	108907	NA	46	127	59	100	56	115
108909	1677.9635482851	-0.0451108464978794	0.0950495050253583	-0.474603697155964	0.635069470562236	0.999762406494822	Aida	axin interactor, dorsalization associated	NM_145626	Mm.290502	183297059	GO:0005515	108909	NA	1565	1973	1710	1625	1617	1612
108911	3741.49686286213	-0.134087739367472	0.165325749395821	-0.811051756048241	0.417335949317203	0.999762406494822	Rcc2	regulator of chromosome condensation 2	NM_173867	Mm.253	140701472	GO:0000775	108911	NA	3815	3897	4295	3415	2958	4023
108912	54.7160906173742	0.184654664944823	0.222478894528362	0.829987335815725	0.406545943883797	0.999762406494822	Cdca2	cell division cycle associated 2	NM_001110162	Mm.33831	-67676353	GO:0003674	108912	NA	39	69	47	56	53	67
108927	1111.29217050002	-0.192534693905307	0.121313690713814	-1.58708133247308	0.112494225215588	0.999762406494822	Lhfp	lipoma HMGIC fusion partner	NM_175386	Mm.118617	53041546	GO:0003674	108927	NA	976	1503	1221	1098	917	1023
108934	928.033458843013	-0.0953656622070178	0.143118525480065	-0.666340446753002	0.505193518357006	0.999762406494822	Smim13	small integral membrane protein 13	NM_001135577	Mm.38578	41249843	GO:0003674	108934	NA	977	998	955	854	885	888
108937	743.695256478714	-0.0314937656680203	0.152375635359597	-0.206685049048012	0.836255834419302	0.999762406494822	Rnf169	ring finger protein 169	NM_175388	Mm.323087	-99920253	GO:0005634	108937	NA	691	1007	638	711	775	675
108943	181.939742464906	-0.043592614263275	0.186777572039537	-0.233393194842727	0.815456097009986	0.999762406494822	Trmt10a	tRNA methyltransferase 10A	NM_175389	Mm.471692	138143537	GO:0000049	108943	NA	198	205	162	162	180	182
108946	1727.34442708929	-0.0556396978609357	0.120543706983974	-0.461572812493088	0.64438769498909	0.999762406494822	Zzz3	zinc finger, ZZ domain containing 3	NM_001080755	Mm.379292	152396002	GO:0003674	108946	NA	1624	1917	1866	1598	1621	1751
108954	5139.02364208822	-0.0908015084221531	0.133947931450516	-0.677886604435529	0.497843594014073	0.999762406494822	Ppp1r15b	protein phosphatase 1, regulatory (inhibitor) subunit 15b	NM_133819	Mm.293628	133131165	GO:0000164	108954	NA	4888	5624	5768	4571	4674	5327
108956	17.5357566809937	0.0357369363459581	0.200543592550755	0.178200339843386	0.858565642838779	0.999762406494822	Apol7c	apolipoprotein L 7c	NM_175391	Mm.86391	-77524866	GO:0005575	108956	NA	4	43	9	27	13	15
108958	488.547004944715	0.00816101423825942	0.140375718039508	0.0581369367311983	0.953639552878546	0.999762406494822	Fam73b	family with sequence similarity 73, member B	NM_001242407	Mm.254974	30364334	GO:0003674	108958	NA	411	649	456	514	493	437
108960	2775.50036256764	0.0825027492578633	0.139099695294318	0.593119554167946	0.553101144925379	0.999762406494822	Irak2	interleukin-1 receptor-associated kinase 2	NM_001113553	Mm.152142	113638466	GO:0000166	108960	04210	2730	2965	2515	3113	2846	2478
108961	1286.04707635603	0.215038862695191	0.218723969610817	0.983151792086694	0.32553273707414	0.999762406494822	E2f8	E2F transcription factor 8	NM_001013368	Mm.240566	-48866428	GO:0000122	108961	NA	1049	1065	1387	1203	976	1984
108989	4817.99653450616	-0.032138988163564	0.157928216462103	-0.203503774585311	0.838741295717662	0.999762406494822	Tpr	translocated promoter region, nuclear basket protein	NM_133780	Mm.174256	150392837	GO:0000122	108989	03013	4501	4846	5548	4569	4118	5285
108995	53.9094717113441	0.230021302038804	0.230206800019422	0.999194211549779	0.317700619403504	0.999762406494822	Tbc1d10c	TBC1 domain family, member 10c	NM_178650	Mm.288312	-4184356	GO:0003674	108995	NA	51	53	40	78	52	49
109006	697.723509356564	0.0571986033318836	0.192127610249638	0.297711522344777	0.765923348435392	0.999762406494822	Ciapin1	cytokine induced apoptosis inhibitor 1	NM_134141	Mm.27582	-94819817	GO:0005515	109006	NA	615	968	538	742	826	540
109019	2729.14181229726	0.0428676766142832	0.150082786298882	0.285626870818579	0.775163920527416	0.999762406494822	Nabp1	nucleic acid binding protein 1	NM_001310548	Mm.196290	-51469487	GO:0000724	109019	NA	2604	2704	2870	2661	2470	3020
109032	122.036740965226	-0.119070386596818	0.238313856297114	-0.499636858917546	0.617330799429151	0.999762406494822	Sp110	Sp110 nuclear body protein	NM_030194	Mm.335802	-85576898	GO:0002376	109032	NA	67	261	100	135	98	100
109042	1130.81619556269	-0.29488935643599	0.235651033662058	-1.25138155285533	0.210795304287632	0.999762406494822	Prkcdbp	protein kinase C, delta binding protein	NM_028444	Mm.3124	-105480615	GO:0005080	109042	NA	550	3493	662	906	1064	562
109050	53.0837038886409	-0.109755881595698	0.238629207395107	-0.459943201395171	0.645556989968905	0.999762406494822	Fam212b	family with sequence similarity 212, member B	NM_001163356	Mm.212591	105705457	GO:0003674	109050	NA	35	116	35	47	52	45
109052	17.4555897786347	-0.0792372310098605	0.237107077136556	-0.334183323276453	0.738241227420007	0.999762406494822	Krt75	keratin 75	NM_133357	Mm.106868	-101563342	GO:0002244	109052	NA	20	16	20	18	13	17
109054	268.853157509124	-0.255792275411547	0.179028216077723	-1.42878190385641	0.153066928327239	0.999762406494822	Pfdn4	prefoldin 4	NM_001013369	Mm.28808	170511229	GO:0003674	109054	NA	286	385	248	213	265	228
109065	197.036855605566	-0.123507325227915	0.195969520513342	-0.630237421127468	0.528539259289021	0.999762406494822	Dnaaf2	dynein, axonemal assembly factor 2	NM_027269	Mm.107180	-69189086	GO:0002230	109065	NA	228	191	208	182	172	193
109075	602.870142385453	0.234062054781942	0.144381622907271	1.62113467121968	0.104988759677565	0.999762406494822	Exosc4	exosome component 4	NM_175399	Mm.322752	76327396	GO:0000176	109075	03018	506	656	529	684	713	539
109077	1008.5354427503	-0.0852628052941286	0.100422348666572	-0.849042134806297	0.395857847111166	0.999762406494822	Ints5	integrator complex subunit 5	NM_176843	Mm.290474	8892986	GO:0003674	109077	NA	929	1211	1065	1027	926	924
109079	761.296055583652	0.0292540935128515	0.179087287606888	0.163351033475177	0.870242054566727	0.999762406494822	Sephs1	selenophosphate synthetase 1	NM_175400	Mm.34329	4881563	GO:0000166	109079	00450	581	1117	668	714	874	679
109082	656.524033438762	-0.0380581851392107	0.146239630783438	-0.260245358493621	0.794674518254086	0.999762406494822	Fbxw17	F-box and WD-40 domain protein 17	NM_175401	Mm.18638	50417876	GO:0003674	109082	NA	567	887	619	581	687	633
109093	564.603290590591	0.0209769943892928	0.133752185103573	0.156834778983602	0.875375062353323	0.999762406494822	Rars2	arginyl-tRNA synthetase 2, mitochondrial	NM_181406	Mm.22363	34614957	GO:0000166	109093	00970	532	611	573	549	534	589
109095	1018.26839847911	-0.219463087384847	0.148331239454164	-1.47954731715609	0.138994094886135	0.999762406494822	Rbm15b	RNA binding motif protein 15B	NM_175402	Mm.431589	-106883984	GO:0000166	109095	NA	1105	1213	1059	1054	911	782
109108	1573.11688270301	0.040199547636251	0.109566624873163	0.366895920019323	0.713696654909226	0.999762406494822	Slc30a9	solute carrier family 30 (zinc transporter), member 9	NM_001310629	Mm.234455	67306954	GO:0003682	109108	NA	1404	1712	1645	1614	1479	1602
109113	1611.46223536473	-0.162700357838817	0.105404310281322	-1.54358353472047	0.122689256367233	0.999762406494822	Uhrf2	ubiquitin-like, containing PHD and RING finger domains 2	NM_144873	Mm.313364	30030512	GO:0003677	109113	NA	1614	1902	1720	1519	1504	1436
109115	272.232987267305	0.020652057352356	0.155238792169124	0.133034128028107	0.894166390110226	0.999762406494822	Supt3	suppressor of Ty 3	NM_178652	Mm.431327	44777170	GO:0000124	109115	NA	258	292	277	292	280	236
109129	1175.52580711025	-0.0530594324131066	0.100806936133229	-0.526347039681692	0.598647105358069	0.999762406494822	Mmadhc	methylmalonic aciduria (cobalamin deficiency) cblD type, with homocystinuria	NM_133839	Mm.29214	-50279880	GO:0003674	109129	NA	1073	1389	1230	1220	1077	1097
109135	4404.86330469268	-0.152298726337385	0.145515822873132	-1.04661282416117	0.295278184817473	0.999762406494822	Plekha5	pleckstrin homology domain containing, family A member 5	NM_144920	Mm.247670	140424098	GO:0005829	109135	NA	4554	4727	4931	4157	3619	4412
109136	625.663269619888	-0.0200357194823245	0.117662704528437	-0.170280970190365	0.864789176287159	0.999762406494822	Mmaa	methylmalonic aciduria (cobalamin deficiency) type A	NM_133823	Mm.26510	-79266423	GO:0000166	109136	NA	567	769	611	608	642	577
109145	537.044092373951	0.0368228013450561	0.124638722417475	0.295436286820389	0.767660616817726	0.999762406494822	Gins4	GINS complex subunit 4 (Sld5 homolog)	NM_024240	Mm.27945	-23226609	GO:0000727	109145	NA	457	654	529	549	570	484
109151	542.101635930986	-0.228571630838015	0.184548480146666	-1.23854518149573	0.215513979967822	0.999762406494822	Chd9	chromodomain helicase DNA binding protein 9	NM_001310530	Mm.100615	90828834	GO:0000166	109151	NA	533	616	672	521	361	558
109154	17034.605759746	-0.0842196100785055	0.163877378331443	-0.513918461083573	0.607308999829849	0.999762406494822	Mlec	malectin	NM_175403	Mm.153963	-115142980	GO:0005783	109154	NA	18217	16334	18729	17501	14390	16556
109161	2285.61632581515	0.020230389952683	0.159912987011598	0.126508736599459	0.899329233804275	0.999762406494822	Ube2q2	ubiquitin-conjugating enzyme E2Q (putative) 2	NM_180600	Mm.207894	55149368	GO:0000166	109161	04120	2177	2202	2522	2191	2048	2528
109168	2162.06118244662	-0.129016681653183	0.119475497084894	-1.07985892338669	0.280205007366562	0.999762406494822	Atl3	atlastin GTPase 3	NM_001163505	Mm.264016	7494039	GO:0000166	109168	NA	1944	2703	2357	1958	1878	2212
109169	242.495262161951	-0.226765184745513	0.153367429759338	-1.47857459110679	0.139254047804415	0.999762406494822	Igip	IgA inducing protein	NM_001267796	Mm.426423	36300100	GO:0003674	109169	NA	240	336	241	214	223	213
109181	838.333010994944	-0.127061064451855	0.183495344649946	-0.692448436194662	0.488655757080836	0.999762406494822	Trip11	thyroid hormone receptor interactor 11	NM_028446	Mm.208618	-101837371	GO:0002079	109181	NA	829	839	1021	779	635	916
109202	23.9274638679213	-0.093542324164298	0.23826576290659	-0.392596582165984	0.694617464323254	0.999762406494822	A930024E05Rik	RIKEN cDNA A930024E05 gene	NM_175405	Mm.30769	122989353	GO:0003674	109202	NA	19	41	21	30	20	16
109205	113.436448827678	-0.0896667497669926	0.226764687898879	-0.395417604909356	0.692534718633201	0.999762406494822	Sobp	sine oculis-binding protein homolog (Drosophila)	NM_175407	Mm.153750	-43002499	GO:0005634	109205	NA	87	203	88	116	112	91
109212	19.7583078791815	0.0481506741449959	0.231074486597401	0.208377284978625	0.834934391010229	0.999762406494822	Fam64a	family with sequence similarity 64, member A	NM_144526	Mm.33118	72042501	GO:0003674	109212	NA	10	36	15	23	14	24
109218	304.81132164979	-0.184253570564596	0.188570347162789	-0.977107871607905	0.328515751170553	0.999762406494822	Tmem139	transmembrane protein 139	NM_175408	Mm.480678	42261969	GO:0003674	109218	NA	332	355	317	266	341	219
109222	342.353051247457	0.398101770928088	0.236638443110947	1.68232078310894	0.0925066531560213	0.999762406494822	Rarres1	retinoic acid receptor responder (tazarotene induced) 1	NM_001164763	Mm.38002	-67478885	GO:0003674	109222	NA	87	475	212	641	501	192
109225	84.5571194765122	-0.360648899208185	0.237492927592149	-1.51856690161121	0.128871547667708	0.999762406494822	Ms4a7	membrane-spanning 4-domains, subfamily A, member 7	NM_001025610	Mm.491251	-11321038	GO:0003674	109225	NA	50	220	83	90	50	42
109229	606.663775424183	0.273397482587608	0.19935333146632	1.37142168920211	0.170243540068648	0.999762406494822	Fam118b	family with sequence similarity 118, member B	NM_001286604	Mm.24197	-35216964	GO:0003674	109229	NA	367	809	510	634	822	547
109232	539.628980017352	0.0226294009995104	0.136249124301628	0.166088414259554	0.86808737160544	0.999762406494822	Sccpdh	saccharopine dehydrogenase (putative)	NM_178653	Mm.136458	179668230	GO:0003674	109232	NA	483	591	570	611	509	484
109241	334.616814187695	-0.104846286760275	0.134213121401793	-0.781192521753499	0.43468927139234	0.999762406494822	Mbd5	methyl-CpG binding domain protein 5	NM_001290656	Mm.440436	48949507	GO:0002230	109241	NA	303	409	362	308	335	302
109242	183.971973971245	-0.0750322446110417	0.180528726125276	-0.415624960201479	0.677684459168013	0.999762406494822	Kif24	kinesin family member 24	NM_024241	Mm.370288	-41390747	GO:0000166	109242	NA	168	236	183	158	160	205
109246	18149.5571739755	0.00823673256135345	0.160088817114937	0.0514510176900103	0.95896613233755	0.999762406494822	Tspan9	tetraspanin 9	NM_175414	Mm.21814	-127961399	GO:0003674	109246	NA	18170	16765	19881	19995	17485	16185
109254	642.769919711185	0.10046534924191	0.151374752295068	0.663686299853208	0.506891109675745	0.999762406494822	Adtrp	androgen dependent TFPI regulating protein	NM_001145875	Mm.25195	-41763147	GO:0003674	109254	NA	564	608	714	674	662	629
109263	1484.68320108502	-0.0548191174795474	0.181882257079305	-0.301398928954598	0.76311031093579	0.999762406494822	Rlf	rearranged L-myc fusion sequence	NM_001081013	Mm.215745	-121145372	GO:0003674	109263	NA	1274	1623	1776	1255	1215	1782
109264	40.5724124448111	-0.244570010222598	0.211481725128463	-1.1564593114324	0.247493333311509	0.999762406494822	Me3	malic enzyme 3, NADP(+)-dependent, mitochondrial	NM_181407	Mm.334011	89632817	GO:0004470	109264	00620	13	137	30	36	32	15
109267	106.474083478351	0.0193966344718316	0.205334869473553	0.0944634222212797	0.924741037318149	0.999762406494822	Ssc4d	scavenger receptor cysteine rich family, 4 domains	NM_001160366	Mm.332750	-135960222	GO:0005044	109267	NA	95	114	115	101	130	85
109270	2255.05727345102	0.0418352422685363	0.152824260113265	0.273747389567142	0.784278756650289	0.999762406494822	Prr5	proline rich 5 (renal)	NM_146061	Mm.291372	84680997	GO:0001934	109270	NA	2061	2103	2591	2367	2218	2161
109272	17.0549459992659	-0.0772748447737999	0.170441855791991	-0.453379508306381	0.650275489464166	0.999762406494822	Mybpc1	myosin binding protein C, slow-type	NM_001252372	Mm.147208	-88518278	GO:0005200	109272	NA	4	58	7	29	3	10
109275	244.579274533729	0.0427890570525809	0.145360245727643	0.294365607586778	0.768478544433357	0.999762406494822	Actr5	ARP5 actin-related protein 5	NM_175419	Mm.27747	158624912	GO:0003674	109275	NA	220	290	232	239	251	241
109280	24.5144870618749	0.250412032434426	0.238379784190566	1.05047512013116	0.293499723973347	0.999762406494822	Slc22a13b-ps	solute carrier family 22 (organic cation transporter), member 13b, pseudogene	NM_175420	Mm.261557	-119220490	NA	109280	NA	18	27	17	21	24	40
109284	2962.48348866571	0.130089772431196	0.141951191309703	0.91644015968398	0.359436079886459	0.999762406494822	R3hdm4	R3H domain containing 4	NM_177994	Mm.300416	-79910052	GO:0003674	109284	NA	2540	3698	2493	3114	3384	2660
109294	1205.04202021603	-0.274314582534055	0.158570992053839	-1.72991654388412	0.0836451870111764	0.999762406494822	Prex2	phosphatidylinositol-3,4,5-trisphosphate-dependent Rac exchange factor 2	NM_001033636	Mm.123247	10993464	GO:0005085	109294	NA	1347	1487	1249	1150	1165	852
109299	692.339991045966	-0.199934130237868	0.206507393122981	-0.96816935807621	0.332959795442288	0.999762406494822	C330006A16Rik	RIKEN cDNA C330006A16 gene	NM_001256521	Mm.389259	-26136807	GO:0003674	109299	NA	568	1238	592	693	674	488
109305	957.72856676948	0.201758896943635	0.204002933804716	0.988999977504103	0.322663152674708	0.999762406494822	Orai1	ORAI calcium release-activated calcium modulator 1	NM_175423	Mm.218582	123015073	GO:0002115	109305	NA	671	1351	724	1055	1267	760
109323	41.8657729905584	-0.289225721283177	0.209088274884787	-1.38327087658334	0.16658182442142	0.999762406494822	C1qtnf7	C1q and tumor necrosis factor related protein 7	NM_001135172	Mm.275553	43515568	GO:0003674	109323	NA	15	155	26	25	36	16
109331	1462.19152100441	-0.0627367349671613	0.148891721153246	-0.421358115019637	0.673493599465689	0.999762406494822	Rnf20	ring finger protein 20	NM_001163263	Mm.24765	49632059	GO:0000151	109331	NA	1314	1583	1700	1335	1280	1574
109333	3583.22510514825	-0.0202377085124254	0.164997729418008	-0.122654466723932	0.90238072181061	0.999762406494822	Pkn2	protein kinase N2	NM_178654	Mm.244236	-142790901	GO:0000166	109333	NA	3343	3547	4130	3266	3130	4036
109346	229.584794679254	-0.0546819549779479	0.161511074691193	-0.338564739801892	0.73493764892562	0.999762406494822	Ankrd39	ankyrin repeat domain 39	NM_001310533	Mm.247537	-36538170	GO:0003674	109346	NA	213	269	240	224	193	243
109359	1295.84102160538	0.145772616426256	0.120771310014437	1.20701362276215	0.227426897698835	0.999762406494822	Fam175b	family with sequence similarity 175, member B	NM_198017	Mm.274824	132859224	GO:0005515	109359	NA	1141	1302	1310	1389	1275	1354
109552	8227.24631156069	0.0651942875634229	0.114938967692539	0.567207874511428	0.570572958672936	0.999762406494822	Sri	sorcin	NM_001080974	Mm.96211	8046077	GO:0002020	109552	NA	7737	8573	8236	8363	8587	7839
109620	13846.4676659889	0.0275715822526618	0.190341417858616	0.14485329868217	0.884826699687737	0.999762406494822	Dsp	desmoplakin	NM_023842	Mm.355327	38151293	GO:0001533	109620	05412	12980	11937	16552	13353	11476	16309
109624	7625.42137097421	-0.141315214042175	0.217128071635482	-0.650838065192312	0.515151025309319	0.999762406494822	Cald1	caldesmon 1	NM_145575	Mm.308134	34709443	GO:0003779	109624	04270	5801	12383	7589	5863	5062	9853
109648	248.740721010919	-0.194447058556212	0.174419216032445	-1.11482589464249	0.264925037641452	0.999762406494822	Npy	neuropeptide Y	NM_023456	Mm.154796	49822728	GO:0001664	109648	04920	139	929	120	148	255	27
109652	262.966584893749	0.196797071702567	0.232286149561009	0.847218278293768	0.396873467256965	0.999762406494822	Acy1	aminoacylase 1	NM_001276442	Mm.7165	-106432980	GO:0004046	109652	00330	181	374	185	240	428	191
109658	3167.06058518349	0.0951500396718331	0.135988409013387	0.699692277909261	0.484119500008791	0.999762406494822	Txlna	taxilin alpha	NM_001005506	Mm.268863	-129626076	GO:0005737	109658	NA	2842	3242	3261	3248	2867	3530
109672	4048.49165350697	0.0534220718502897	0.0829640039812804	0.643918679025467	0.519628168541559	0.999762406494822	Cyb5a	cytochrome b5 type A (microsomal)	NM_025797	Mm.31018	84851413	GO:0004768	109672	NA	3434	4754	4087	4080	3990	4065
109674	1750.60166596028	0.249558893296556	0.139232975407973	1.79238353964146	0.0730715496673037	0.999762406494822	Ampd2	adenosine monophosphate deaminase 2	NM_001289719	Mm.274335	-108074061	GO:0003876	109674	00230	1441	1690	1725	1762	1783	2084
109676	285.909872421933	0.043713680310495	0.163639663935939	0.267133769766284	0.789366167531961	0.999762406494822	Ank2	ankyrin 2, brain	NM_001034168	Mm.220242	-126921606	GO:0002027	109676	NA	261	280	317	310	268	278
109685	58.4909156324762	0.00394438229858511	0.226150707401797	0.017441388284394	0.98608449109349	0.999762406494822	Hyal3	hyaluronoglucosaminidase 3	NM_178020	Mm.447916	107581295	GO:0003824	109685	00531	56	50	71	57	55	60
109689	4643.55858340878	-0.052414723892642	0.19047409244243	-0.275180331458905	0.783177697081161	0.999762406494822	Arrb1	arrestin, beta 1	NM_177231	Mm.260193	99535485	GO:0000187	109689	04010	4583	4443	5399	4639	3338	5358
109697	18.1486157082722	0.285499244424796	0.226906862139564	1.2582221698046	0.208311419361991	0.999762406494822	Cpa1	carboxypeptidase A1, pancreatic	NM_025350	Mm.25377	30639220	GO:0004180	109697	04972	5	15	21	32	17	20
109700	977.085468428699	-0.15601465912687	0.211778678253191	-0.736687283222853	0.461312541973744	0.999762406494822	Itga1	integrin alpha 1	NM_001033228	Mm.317280	-114958080	GO:0000187	109700	04510	736	1453	1109	776	655	1220
109711	5554.43746060671	-0.125602926863428	0.199727055314571	-0.628872871858057	0.52943228753143	0.999762406494822	Actn1	actinin, alpha 1	NM_134156	Mm.253564	-80167541	GO:0001725	109711	04510	4523	9741	4349	5112	5641	4674
109731	1184.94565054836	0.241836019691411	0.170776928758656	1.41609303697677	0.156748266496878	0.999762406494822	Maob	monoamine oxidase B	NM_172778	Mm.241656	-16709280	GO:0005739	109731	00260	31	1377	464	1747	1295	2300
109754	27392.4172761042	0.140271968924957	0.125613859542044	1.11669181598553	0.264126118293775	0.999762406494822	Cyb5r3	cytochrome b5 reductase 3	NM_029787	Mm.22560	-83153500	GO:0004128	109754	00520	24713	27760	26923	29533	30516	24854
109778	576.311038056952	0.0997416669326152	0.132610810751944	0.752138278674639	0.451967906336992	0.999762406494822	Blvra	biliverdin reductase A	NM_026678	Mm.22028	127070656	GO:0000166	109778	00860	472	619	618	562	618	578
109785	632.683787408322	0.0331123834690883	0.178258238837177	0.185755136396997	0.852636788089607	0.999762406494822	Pgm3	phosphoglucomutase 3	NM_001163746	Mm.390201	-86552475	GO:0000287	109785	00520	601	646	658	663	489	733
109791	301.775829038584	-0.0605792880269743	0.152635302074586	-0.396889102347844	0.691449240702167	0.999762406494822	Clps	colipase, pancreatic	NM_025469	Mm.21160	-28558213	GO:0005576	109791	04975	274	357	321	267	278	320
109801	863.46368139178	-0.171794908598484	0.163160462909277	-1.05291996317765	0.292377675800015	0.999762406494822	Glo1	glyoxalase 1	NM_001113560	Mm.261984	-30592861	GO:0004462	109801	00620	754	1314	821	799	880	689
109815	4167.74918918986	-0.147339754196873	0.145691839756328	-1.01131095909902	0.311867622469054	0.999762406494822	Vimp	VCP-interacting membrane protein	NM_024439	Mm.482127	66079648	GO:0002865	109815	04141	4423	4402	4570	3964	3521	4073
109820	1942.58835010544	-0.199980037225819	0.13866738628909	-1.44215624580178	0.14925830074141	0.999762406494822	Pgc	progastricsin (pepsinogen C)	NM_025973	Mm.22957	47726841	GO:0004190	109820	NA	1797	2325	2317	2037	1512	1739
109821	6430.2917562606	-0.109171454948867	0.21960164694536	-0.497134044609558	0.619094528298937	0.999762406494822	F11	coagulation factor XI	NM_028066	Mm.33326	-45241167	GO:0004252	109821	04610	7057	6514	6965	7027	7659	3294
109857	66.0775609777029	-0.297881628899389	0.224691314868372	-1.32573717446041	0.184926769380845	0.999762406494822	Cbr3	carbonyl reductase 3	NM_173047	Mm.4512	93683218	GO:0000253	109857	00590	69	113	56	59	55	51
109880	2845.67802013556	-0.0945709357555043	0.174057946526282	-0.543330181947337	0.586902487064228	0.999762406494822	Braf	Braf transforming gene	NM_139294	Mm.245513	-39603236	GO:0000165	109880	04010	2824	2793	3372	2534	2359	3135
109889	45.4612163089245	0.131566690120728	0.229063972376922	0.57436657871381	0.565719764085307	0.999762406494822	Mzf1	myeloid zinc finger 1	NM_001290452	Mm.10103	-13042302	GO:0000122	109889	NA	38	48	44	41	60	42
109905	1893.18257053085	-0.14543676324169	0.156504569108594	-0.9292812604134	0.352743344253273	0.999762406494822	Rap1a	RAS-related protein-1a	NM_145541	Mm.101922	-105727259	GO:0000166	109905	04010	1814	2517	1861	1620	1544	2073
109910	2022.16535360252	-0.103380493128178	0.125150589609445	-0.826048790107945	0.408776415462378	0.999762406494822	Zfp91	zinc finger protein 91	NM_053009	Mm.290924	-12766938	GO:0003676	109910	NA	1809	2596	2100	1789	1816	2104
109929	174.561428783709	0.0895298473143467	0.174892560503232	0.511913411621029	0.608711611356413	0.999762406494822	Zbtb25	zinc finger and BTB domain containing 25	NM_001172104	Mm.41880	-76348899	GO:0000977	109929	NA	167	174	172	178	191	163
109934	1373.53964717465	-0.0200785800174637	0.151659810519117	-0.132392226712777	0.894674062741998	0.999762406494822	Abr	active BCR-related gene	NM_001291186	Mm.258939	-76416731	GO:0005085	109934	NA	1293	1569	1390	1616	1328	1079
109978	81.0469406554795	0.0804785497039741	0.198170165486854	0.406108303468682	0.68466302494643	0.999762406494822	Art4	ADP-ribosyltransferase 4	NM_026639	Mm.31840	-136848450	GO:0003674	109978	NA	74	88	78	91	75	81
109979	65.5614055358036	-0.364486186910668	0.234779734163202	-1.55246017382959	0.120552155003843	0.999762406494822	Art3	ADP-ribosyltransferase 3	NM_001310664	Mm.263514	92388133	GO:0003674	109979	NA	33	184	65	46	57	32
110006	1138.51138827816	-0.0908455758926004	0.144496064120965	-0.628706231171452	0.529541397953269	0.999762406494822	Gusb	glucuronidase, beta	NM_010368	Mm.3317	-129989020	GO:0004553	110006	00040	1032	1447	1167	1311	1017	915
110012	650.562363672623	0.0479218250856076	0.182071844841792	0.263202831427608	0.792394248561688	0.999762406494822	Tpgs1	tubulin polyglutamylase complex subunit 1	NM_148934	Mm.22623	79669409	GO:0005515	110012	NA	553	832	595	668	803	485
110033	84.2115218238671	-0.0626716641396984	0.20409782634654	-0.30706678881179	0.758792535981184	0.999762406494822	Kif22	kinesin family member 22	NM_145588	Mm.286488	-127027730	GO:0000166	110033	NA	71	117	82	79	91	71
110052	832.392478263614	-0.109733078519187	0.142634066737015	-0.769332888204816	0.441695718029138	0.999762406494822	Dek	DEK oncogene (DNA binding)	NM_025900	Mm.131150	-47084766	GO:0003677	110052	NA	778	917	965	758	731	853
110074	507.55184543956	-0.0464132897842372	0.13757226515503	-0.337373886603773	0.735835067390311	0.999762406494822	Dut	deoxyuridine triphosphatase	NM_001159646	Mm.282499	125247514	GO:0000287	110074	00240	464	566	557	557	460	452
110075	31.1801160345786	-0.172529673624479	0.15903792298136	-1.08483354403905	0.277995385817118	0.999762406494822	Bmp3	bone morphogenetic protein 3	NM_001310677	Mm.209571	98854414	GO:0001503	110075	NA	6	152	2	27	7	16
110078	1107.58662187038	-0.297924297142	0.216843290677279	-1.37391521873458	0.169468004379121	0.999762406494822	Pygb	brain glycogen phosphorylase	NM_153781	Mm.222584	150786795	GO:0003824	110078	00500	825	2291	956	959	913	917
110094	601.557855787801	0.09992541074932	0.128094318602477	0.780092449372594	0.435336460502792	0.999762406494822	Phka2	phosphorylase kinase alpha 2	NM_001177878	Mm.350712	160502433	GO:0003824	110094	04020	462	742	598	664	596	579
110109	1087.74852400035	0.0222340565937638	0.119229817475581	0.186480672909841	0.852067833804798	0.999762406494822	Nop2	NOP2 nucleolar protein	NM_138747	Mm.29203	125131882	GO:0000179	110109	NA	959	1253	1113	1033	1029	1160
110115	41.2582530513198	0.238900031557158	0.236782298003629	1.00894380015476	0.313001587614548	0.999762406494822	Cyp11b1	cytochrome P450, family 11, subfamily b, polypeptide 1	NM_001033229	Mm.322606	-74834891	GO:0002017	110115	00140	14	51	42	62	28	55
110119	386.289279077632	0.135211186249005	0.227847739369498	0.59342781553665	0.552894878257682	0.999762406494822	Mpi	mannose phosphate isomerase	NM_025837	Mm.247218	-57544267	GO:0004476	110119	00051	228	633	289	438	499	285
110135	7348.81331750282	0.0857527553494371	0.133272454625975	0.643439453337149	0.519938990082354	0.999762406494822	Fgb	fibrinogen beta chain	NM_181849	Mm.30063	-83042304	GO:0002250	110135	04610	44	14658	2080	9047	15767	4369
110147	4825.68219443659	0.123338397972641	0.0922544048858356	1.33693776600989	0.181242951989509	0.999762406494822	Ehmt2	euchromatic histone lysine N-methyltransferase 2	NM_001286573	Mm.35345	34898491	GO:0000122	110147	00310	3920	5441	4892	5297	4689	4852
110157	3307.02048735619	0.154052033144409	0.114501326393401	1.34541701827209	0.178490602488557	0.999762406494822	Raf1	v-raf-leukemia viral oncogene 1	NM_029780	Mm.184163	-115618572	GO:0000165	110157	04010	2806	3827	3005	3209	3434	3623
110175	40.7966374507594	-0.186115319976626	0.236594070194127	-0.786644060114938	0.431490259227721	0.999762406494822	Ggct	gamma-glutamyl cyclotransferase	NM_026637	Mm.294708	-54985094	GO:0001836	110175	00480	33	75	36	41	33	33
110196	1322.9965372044	0.273298247404829	0.207276940071406	1.3185173773343	0.187330511787041	0.999762406494822	Fdps	farnesyl diphosphate synthetase	NM_001253751	Mm.39472	-89093587	GO:0004161	110196	00900	716	1954	1031	1434	1617	1332
110198	612.405182986173	0.210267577665974	0.120936043955796	1.7386675699664	0.0820932535552675	0.999762406494822	Akr7a5	aldo-keto reductase family 7, member A5 (aflatoxin aldehyde reductase)	NM_025337	Mm.482154	139310743	GO:0004032	110198	NA	512	708	526	673	634	636
110208	3328.0317695586	0.0554754634078891	0.116532624482984	0.476050922683798	0.634038099703207	0.999762406494822	Pgd	phosphogluconate dehydrogenase	NM_001081274	Mm.252080	-149149984	GO:0004616	110208	00030	2816	4317	3003	3414	3384	3197
110213	22093.0552672989	0.00945510147973609	0.111149555055638	0.0850664806980395	0.932208538213026	0.999762406494822	Tmbim6	transmembrane BAX inhibitor motif containing 6	NM_001171034	Mm.16769	99392946	GO:0005737	110213	NA	20088	26219	21565	22692	23508	19089
110253	6262.8002977153	-0.0814959666245327	0.152238217640044	-0.53531871226464	0.59242948912956	0.999762406494822	Triobp	TRIO and F-actin binding protein	NM_001024716	Mm.123714	78947723	GO:0003779	110253	NA	6579	6628	6455	6617	6278	4980
110265	232.432969667464	0.0698514720974547	0.227971938419998	0.306403816985429	0.759297202500245	0.999762406494822	Msra	methionine sulfoxide reductase A	NM_001253712	Mm.26713	-64122620	GO:0005634	110265	NA	153	410	155	221	248	240
110279	4133.49120175893	-0.0469579629910584	0.165486614540212	-0.283756865300112	0.776596712781348	0.999762406494822	Bcr	breakpoint cluster region	NM_001081412	Mm.333722	75060895	GO:0000166	110279	05200	4383	4201	4198	4572	4154	3237
110310	17646.6735551865	0.0989406452631452	0.206409955920148	0.479340469901662	0.631696436045019	0.999762406494822	Krt7	keratin 7	NM_033073	Mm.486285	101412402	GO:0005198	110310	NA	12808	26638	13830	16956	23603	13749
110323	4281.35861421911	-0.0118034577966848	0.100878084373702	-0.117007156410297	0.906854382443545	0.999762406494822	Cox6b1	cytochrome c oxidase, subunit VIb polypeptide 1	NM_025628	Mm.400	-30616973	GO:0004129	110323	00190	3639	5452	4256	4517	4178	3862
110326	20.6946446390479	-0.0472448327560117	0.232562197320922	-0.203149236205472	0.839018389056642	0.999762406494822	Tas1r1	taste receptor, type 1, member 1	NM_031867	Mm.29232	-152027913	GO:0004871	110326	04742	23	18	24	20	10	28
110350	422.46679932528	-0.0633669350776639	0.176942831770906	-0.358120950385305	0.720252801278761	0.999762406494822	Dync2h1	dynein cytoplasmic 2 heavy chain 1	NM_029851	Mm.237596	-6928502	GO:0000166	110350	04145	432	394	488	431	374	405
110351	2278.63456963114	-0.0135603948681456	0.212158713931191	-0.0639162757771223	0.949036892581681	0.999762406494822	Rap1gap	Rap1 GTPase-activating protein	NM_001081155	Mm.180763	137681666	GO:0005096	110351	NA	2422	2342	2198	1742	1749	3130
110355	4397.82473605725	0.0938194470862087	0.106503179079107	0.880907479921541	0.37836789863129	0.999762406494822	Adrbk1	adrenergic receptor kinase, beta 1	NM_001290818	Mm.254144	-4285998	GO:0000166	110355	04062	3837	4697	4513	4564	4189	4624
110379	2926.29665167567	-0.036639675659021	0.0884652136528349	-0.414170430908657	0.678749295239346	0.999762406494822	Sec13	SEC13 homolog (S. cerevisiae)	NM_024206	Mm.29296	-113728051	GO:0000776	110379	03013	2635	3538	2979	2917	2706	2872
110380	748.308969042839	0.165625537275856	0.15901161957142	1.04159392704925	0.297599985459038	0.999762406494822	Shroom2	shroom family member 2	NM_001290684	Mm.40796	-152609508	GO:0002089	110380	NA	538	778	847	841	695	811
110391	885.995557110279	0.150324290713727	0.159467622306059	0.942663397998225	0.345853100766688	0.999762406494822	Qdpr	quinoid dihydropteridine reductase	NM_024236	Mm.30204	-45434031	GO:0004155	110391	00790	745	971	852	1022	1040	707
110417	401.119718096762	0.0529557440804226	0.158554614989449	0.333990556401946	0.738386684805279	0.999762406494822	Pigh	phosphatidylinositol glycan anchor biosynthesis, class H	NM_029988	Mm.268317	-79080669	GO:0000506	110417	00563	364	418	421	381	462	361
110446	1112.45743765586	0.142319732979099	0.189386354848162	0.751478284130881	0.452364865083189	0.999762406494822	Acat1	acetyl-Coenzyme A acetyltransferase 1	NM_144784	Mm.293233	-53580521	GO:0003824	110446	00071	862	1233	1137	980	961	1517
110454	8768.66664914101	-0.0245982128792897	0.200226022005383	-0.122852227861913	0.902224115609336	0.999762406494822	Ly6a	lymphocyte antigen 6 complex, locus A	NM_001271416	Mm.425949	-74994876	GO:0005622	110454	NA	7128	13046	7667	10872	9031	5747
110460	765.320739468564	0.0877272119812012	0.217881908092073	0.402636514198918	0.687215643728376	0.999762406494822	Acat2	acetyl-Coenzyme A acetyltransferase 2	NM_009338	Mm.439711	-12943041	GO:0003824	110460	00071	496	1273	573	751	953	646
110521	2379.46474633663	-0.0467879021802636	0.108208909753169	-0.432384932876505	0.665461667054322	0.999762406494822	Hivep1	human immunodeficiency virus type I enhancer binding protein 1	NM_007772	Mm.4808	42052020	GO:0000122	110521	NA	2239	2665	2522	2463	2320	2104
110524	615.297354349382	0.167290409377709	0.11821977202304	1.41507978331329	0.157045104969934	0.999762406494822	Dgkq	diacylglycerol kinase, theta	NM_199011	Mm.260921	-108647043	GO:0000166	110524	00561	490	666	626	681	645	598
110532	841.506626756528	0.0978049395233702	0.141569473914198	0.690861785519156	0.489652403215167	0.999762406494822	Adarb1	adenosine deaminase, RNA-specific, B1	NM_001024837	Mm.276815	-77290726	GO:0003723	110532	NA	658	983	871	1009	825	742
110542	43.1540676921898	0.130118032392934	0.238824664851017	0.544826609404452	0.58587277573152	0.999762406494822	Amhr2	anti-Mullerian hormone type 2 receptor	NM_144547	Mm.60331	102445366	GO:0000166	110542	04060	20	49	55	46	36	56
110593	3792.23423720266	0.12183565877306	0.105564178022799	1.15413827924418	0.248443481864239	0.999762406494822	Prdm2	PR domain containing 2, with ZNF domain	NM_001081355	Mm.332020	-143107390	GO:0005634	110593	NA	3332	4022	3771	4008	3637	4005
110595	34.4571834367851	-0.133317109910566	0.237450885499756	-0.561451306572208	0.574489916218763	0.999762406494822	Timp4	tissue inhibitor of metalloproteinase 4	NM_080639	Mm.255607	-115245615	GO:0002020	110595	NA	41	36	36	35	36	22
110596	298.791448020268	0.0369195205758914	0.232998622617544	0.158453814709854	0.874099211336665	0.999762406494822	Arhgef28	Rho guanine nucleotide exchange factor (GEF) 28	NM_012026	Mm.252718	-97898594	GO:0003723	110596	NA	155	565	230	283	304	310
110606	3031.65463484968	0.109240635078288	0.155486194353926	0.702574498862765	0.482320959300302	0.999762406494822	Fntb	farnesyltransferase, CAAX box, beta	NM_145927	Mm.151174	76837466	GO:0003824	110606	NA	2898	2843	3076	3205	2737	3355
110611	21803.7790857943	-0.0967132355454746	0.160521676291305	-0.602493306698125	0.546845817241657	0.999762406494822	Hdlbp	high density lipoprotein (HDL) binding protein	NM_001301364	Mm.30012	-93405939	GO:0003676	110611	NA	21066	23331	24817	20626	17010	23951
110616	658.312839777026	-0.18105461893492	0.111873160612688	-1.61839191762663	0.105578162728722	0.999762406494822	Atxn3	ataxin 3	NM_001167914	Mm.271914	-101918900	GO:0000226	110616	04141	635	833	697	594	621	592
110637	16.0413593304203	0.172772985260123	0.219137953132119	0.788421096349101	0.430450434928216	0.999762406494822	Grik4	glutamate receptor, ionotropic, kainate 4	NM_175481	Mm.370291	-42520411	GO:0004872	110637	04080	10	8	21	30	17	10
110639	162.424853375635	-0.197849720346472	0.235458973239728	-0.840272586023025	0.400755568410061	0.999762406494822	Prps2	phosphoribosyl pyrophosphate synthetase 2	NM_001313758	Mm.272955	-167346319	GO:0000166	110639	00030	113	348	125	169	139	116
110651	1070.55544161596	-0.157973114860642	0.127116407196983	-1.24274370511309	0.213962293055204	0.999762406494822	Rps6ka3	ribosomal protein S6 kinase polypeptide 3	NM_148945	Mm.328476	159255781	GO:0000166	110651	04010	945	1475	1107	1001	912	1049
[truncated: 18,704 more rows]
