# Supplementary material for: Maternal Influenza A Virus Infection Restricts Fetal and Placental Growth and Adversely Affects the Fetal Thymic Transcriptome
Source: Viruses. 2020 Sep 8;12(9):1003. doi: 10.3390/v12091003 (PMC7551156; doi:10.3390/v12091003)
Supplement: Supplementary file 1 [file viruses-12-01003-s001.zip › Supplemental Table 2_Placenta E12.5 vs control.csv]

EntrezID	baseMean	log2FoldChange	lfcSE	stat	pvalue	padj	symbol	genename	refseq	unigene	chrloc	GO	entrez	pathway	7_ctrl	8_ctrl	9_ctrl	10_flu	11_flu	12_flu
57349	83.04185683	0.400925371	0.095322708	4.205979644	2.59954E-05	0.529239599	Ppbp	pro-platelet basic protein	NM_023785	Mm.293614	90768517	GO:0002523	57349	4060	45	37	27	106	104	189
668303	1410.434864	0.321544875	0.080958544	3.97172257	7.13548E-05	0.726356091	Kif26a	kinesin family member 26A	NM_001097621	Mm.313104	112146207	GO:0000166	668303	NA	1127	1178	1075	2313	1433	1585
13040	659.12763	-0.384781949	0.099708078	-3.859085021	0.000113812	0.77236848	Ctss	cathepsin S	NM_001267695	Mm.3619	95526785	GO:0001968	13040	4142	787	838	552	743	493	546
11501	339.3607667	-0.363340502	0.096796702	-3.753645457	0.000174281	0.887048364	Adam8	a disintegrin and metallopeptidase domain 8	NM_001291066	Mm.15969	-139978931	GO:0000902	11501	NA	398	387	315	405	268	267
22271	932.5233531	-0.336297679	0.092631265	-3.6304986	0.000282874	0.999694478	Upp1	uridine phosphorylase 1	NM_001159401	Mm.4610	9118102	GO:0003824	22271	240	950	1136	885	1022	763	821
20345	174.8018664	-0.382218864	0.105750059	-3.614360758	0.00030109	0.999694478	Selplg	selectin, platelet (p-selectin) ligand	NM_009151	Mm.332590	-113817797	GO:0001931	20345	4514	199	214	171	199	124	140
20716	279.4159558	0.384670029	0.108089709	3.558803445	0.000372548	0.999694478	Serpina3n	serine (or cysteine) peptidase inhibitor, clade A, member 3N	NM_009252	Mm.482074	104406707	GO:0004867	20716	NA	246	148	135	380	424	375
20750	1840.371037	-0.333700289	0.0976711	-3.416571412	0.00063415	0.999694478	Spp1	secreted phosphoprotein 1	NM_001204201	Mm.288474	104435110	GO:0001503	20750	4510	2318	2085	1522	2060	1523	1535
14727	195.7445245	-0.358592447	0.109277956	-3.281471025	0.001032671	0.999694478	Lilr4b	leukocyte immunoglobulin-like receptor, subfamily B, member 4B	NM_001291892	Mm.439661	51480611	GO:0016020	14727	NA	229	275	164	241	136	138
72383	12.31638886	0.202156133	0.06162626	3.280357005	0.001036758	0.999694478	Cnfn	cornifelin	NM_001081375	Mm.34382	-25367615	GO:0001533	72383	NA	4	1	2	17	16	36
19782	128.7387798	0.28916701	0.090826652	3.183724218	0.001453935	0.999694478	Rmrp	RNA component of mitochondrial RNAase P	NR_001460	NA	-43492784	GO:0001701	19782	NA	56	92	52	315	249	70
20897	3282.093412	0.290208894	0.0930824	3.117763337	0.001822291	0.999694478	Stra6	stimulated by retinoic acid gene 6	NM_001162475	Mm.10801	58129087	GO:0001568	20897	NA	2759	3040	2137	5693	3151	3651
17002	168.8166098	-0.271591709	0.087623525	-3.099529575	0.001938282	0.999694478	Ltf	lactotransferrin	NM_008522	Mm.282359	111019291	GO:0001503	17002	NA	425	171	97	181	64	76
16665	22.06271286	0.220437895	0.071175722	3.09709391	0.00195428	0.999694478	Krt15	keratin 15	NM_008469	Mm.440010	-100131758	GO:0005198	16665	NA	14	5	4	25	47	39
20467	21637.09529	0.240731945	0.077992083	3.086620257	0.00202446	0.999694478	Sin3b	transcriptional regulator, SIN3B (yeast)	NM_001113248	Mm.2137	72723269	GO:0000122	20467	NA	19783	18729	15592	35462	21452	22722
66284	1883.588534	-0.325703922	0.106634192	-3.054404191	0.00225508	0.999694478	Gkn2	gastrokine 2	NM_025467	Mm.46446	87373364	GO:0003674	66284	NA	1979	2518	1688	2641	1167	1481
112407	3088.03685	-0.327794315	0.109662202	-2.989127616	0.002797753	0.999694478	Egln3	egl-9 family hypoxia-inducible factor 3	NM_028133	Mm.133037	-54178980	GO:0001666	112407	5200	2725	4781	3123	2427	2141	2968
23833	143.1887253	-0.321969823	0.10797741	-2.981825756	0.00286535	0.999694478	Cd52	CD52 antigen	NM_013706	Mm.24130	-134093537	GO:0005886	23833	NA	164	175	132	158	116	112
226122	1618.591033	0.289139237	0.098314311	2.940967927	0.003271884	0.999694478	Ubtd1	ubiquitin domain containing 1	NM_145500	Mm.22948	41981762	GO:0003674	226122	NA	1444	1317	1108	3013	1532	1715
100504687	189.1234571	0.312609307	0.106568638	2.933408109	0.003352629	0.999694478	2810029C07Rik	RIKEN cDNA 2810029C07 gene	NR_045295	Mm.26072	-111572316	NA	100504687	NA	162	148	124	340	209	197
12183	996.1875098	0.315314299	0.109751111	2.872994152	0.004066016	0.999694478	Bpgm	2,3-bisphosphoglycerate mutase	NM_007563	Mm.282863	34476355	GO:0003674	12183	10	854	512	797	1662	1195	1126
12879	449.4222582	-0.281048221	0.098288933	-2.859408611	0.004244317	0.999694478	Cys1	cystin 1	NM_001004455	Mm.52265	-24665837	GO:0000978	12879	NA	473	527	411	489	388	400
17105	944.5586082	-0.295473813	0.103353592	-2.858863528	0.004251617	0.999694478	Lyz2	lysozyme 2	NM_017372	Mm.45436	-117277540	GO:0000137	17105	4970	1169	1040	813	1216	632	846
16772	4615.020859	-0.236616291	0.083210066	-2.84360177	0.004460676	0.999694478	Lama1	laminin, alpha 1	NM_008480	Mm.303386	67697264	GO:0002011	16772	4510	4689	4737	4558	6319	3683	3977
12457	13954.94799	-0.296790358	0.104884458	-2.829688632	0.004659332	0.999694478	Noct	nocturnin	NM_009834	Mm.86541	51224446	GO:0000290	12457	NA	16497	13427	14535	15814	9374	13709
228550	292.8954905	0.295470665	0.104918429	2.816194147	0.004859629	0.999694478	Itpka	inositol 1,4,5-trisphosphate 3-kinase A	NM_146125	Mm.65337	119742336	GO:0000166	228550	562	255	178	149	791	239	307
244216	199.2466418	0.297426478	0.107307685	2.771716473	0.005576158	0.999694478	Zfp771	zinc finger protein 771	NM_177362	Mm.41038	127244525	GO:0003676	244216	NA	148	176	136	369	194	224
544763	5.514323052	0.139307036	0.050272641	2.771030808	0.005587914	0.999694478	Hbq1b	hemoglobin, theta 1B	NM_001033981	Mm.450958	32286963	GO:0003674	544763	NA	1	0	1	11	14	8
212276	353.556569	0.272699591	0.099041115	2.753397839	0.005898017	0.999694478	Zfp748	zinc finger protein 748	NM_001035231	Mm.422831	-67538640	GO:0000122	212276	NA	309	308	236	597	354	390
17381	742.6805875	-0.298934355	0.108954472	-2.743663003	0.006075788	0.999694478	Mmp12	matrix metallopeptidase 12	NM_008605	Mm.2055	7347373	GO:0004222	17381	NA	730	984	719	744	744	496
20558	185.2191514	-0.298628235	0.109714191	-2.721874294	0.006491283	0.999694478	Slfn4	schlafen 4	NM_001302559	Mm.38192	83175185	GO:0003674	20558	NA	197	291	143	194	142	144
16792	1580.20398	-0.265141559	0.097421538	-2.721590777	0.006496854	0.999694478	Laptm5	lysosomal-associated protein transmembrane 5	NM_010686	Mm.271868	130913333	GO:0005764	16792	4142	1974	1553	1397	2060	1280	1294
14728	174.3475296	-0.29820107	0.109807791	-2.715664037	0.0066143	0.999694478	Lilrb4a	leukocyte immunoglobulin-like receptor, subfamily B, member 4A	NM_001291894	Mm.34408	51490897	GO:0002250	14728	NA	189	248	146	227	119	129
16878	186.513872	0.291506585	0.107909213	2.701405919	0.006904701	0.999694478	Lif	leukemia inhibitory factor	NM_001039537	Mm.4964	4257567	GO:0001135	16878	4060	147	159	123	264	218	230
14940	310.6986641	-0.289853737	0.107682829	-2.691735905	0.007108121	0.999694478	Gzmc	granzyme C	NM_010371	Mm.14465	-56231400	GO:0004252	14940	NA	271	503	304	268	301	189
17068	102.4369077	0.288759017	0.107404563	2.688517226	0.007177013	0.999694478	Ly6d	lymphocyte antigen 6 complex, locus D	NM_010742	Mm.878	-74762055	GO:0005886	17068	NA	71	70	70	138	111	164
385377	206.9438796	-0.289438684	0.107899075	-2.682494589	0.007307533	0.999694478	Pnma5	paraneoplastic antigen family 5	NM_001100461	Mm.327861	-73033980	GO:0005575	385377	NA	247	241	183	256	182	139
74284	230.6707538	0.283499958	0.106073911	2.672664325	0.007525151	0.999694478	1700086L19Rik	RIKEN cDNA 1700086L19 gene	NR_030733	Mm.287421	74284275	GO:0003674	74284	NA	202	203	138	400	245	249
269642	134.2223168	0.288062479	0.108350536	2.658616091	0.007846231	0.999694478	Nat8l	N-acetyltransferase 8-like	NM_001001985	Mm.274610	33995983	GO:0005737	269642	NA	105	113	91	237	145	145
13593	117.4530126	-0.28960601	0.109131229	-2.653740949	0.007960491	0.999694478	Ebf3	early B cell factor 3	NM_001113414	Mm.258708	-137193670	GO:0000978	13593	NA	138	105	150	126	81	95
14077	13473.30001	0.289273055	0.109382232	2.644607368	0.008178576	0.999694478	Fabp3	fatty acid binding protein 3, muscle and heart	NM_010174	Mm.388886	130308777	GO:0005215	14077	3320	11798	7750	9406	33013	11975	12845
17883	25.09802248	-0.216226081	0.082011027	-2.636548885	0.008375413	0.999694478	Myh3	myosin, heavy polypeptide 3, skeletal muscle, embryonic	NM_001099635	Mm.340090	67078299	GO:0000146	17883	4530	53	22	25	23	11	14
668166	2032.793879	0.215655938	0.08238156	2.617769543	0.008850656	0.999694478	Zxdb	zinc finger, X-linked, duplicated B	NM_001081473	Mm.426145	94724568	GO:0003676	668166	NA	1811	1814	1499	2911	2246	2142
28078	5234.389552	-0.272591469	0.104542321	-2.607474816	0.009121278	0.999694478	Prl5a1	prolactin family 5, subfamily a, member 1	NM_023746	Mm.155058	28142483	GO:0003674	28078	NA	6201	5215	5106	5019	4429	5044
102075	102.1297348	-0.23933137	0.091961269	-2.60252358	0.009254045	0.999694478	Plekhg4	pleckstrin homology domain containing, family G (with RhoGef domain) member 4	NM_001081333	Mm.32034	105375380	GO:0003674	102075	NA	96	150	135	38	85	78
12828	224.7761839	-0.284682103	0.10982303	-2.592189485	0.009536723	0.999694478	Col4a3	collagen, type IV, alpha 3	NM_007734	Mm.389135	82586920	GO:0005178	12828	NA	221	338	194	208	200	175
17476	380.2713778	-0.272546136	0.105173849	-2.591386912	0.009558995	0.999694478	Mpeg1	macrophage expressed gene 1	NM_010821	Mm.3999	12460778	GO:0016020	17476	NA	421	486	308	509	286	302
85029	125.2540106	0.24908116	0.096161026	2.59025066	0.009590607	0.999694478	Rpph1	ribonuclease P RNA component H1	NR_002142	NA	-50807446	NA	85029	NA	70	106	59	243	233	79
15366	33.53622073	-0.248619532	0.09641063	-2.578756439	0.009915667	0.999694478	Hmmr	hyaluronan mediated motility receptor (RHAMM)	NM_013552	Mm.116997	-40701387	GO:0005540	15366	4512	49	32	41	31	23	21
11468	853.8447038	0.268656848	0.104305402	2.575675307	0.010004454	0.999694478	Actg2	actin, gamma 2, smooth muscle, enteric	NM_009610	Mm.292865	-83512908	GO:0000166	11468	4270	596	825	612	1272	845	1092
66078	1457.911709	0.24829232	0.097036592	2.558749389	0.010504944	0.999694478	Tsen34	tRNA splicing endonuclease 34 homolog (S. cerevisiae)	NM_001164204	Mm.379100	3694507	GO:0000213	66078	NA	1306	1171	1084	2654	1384	1492
12260	604.4655776	-0.259676133	0.102449694	-2.534669686	0.01125534	0.999694478	C1qb	complement component 1, q subcomponent, beta polypeptide	NM_009777	Mm.2570	-136880144	GO:0002376	12260	4610	692	669	534	617	544	547
94180	261.7592178	0.263014717	0.104052258	2.527717522	0.011480668	0.999694478	Acsbg1	acyl-CoA synthetase bubblegum family member 1	NM_053178	Mm.20592	-54604996	GO:0000038	94180	NA	216	209	199	452	248	300
21926	115.7115265	-0.277681264	0.10986478	-2.527482094	0.011488368	0.999694478	Tnf	tumor necrosis factor	NM_001278601	Mm.1293	-35199366	GO:0000060	21926	4010	142	137	102	121	84	105
67610	598.6932036	-0.231396783	0.091579227	-2.526738774	0.01151271	0.999694478	Rspry1	ring finger and SPRY domain containing 1	NM_026274	Mm.109074	94601940	GO:0003674	67610	NA	613	654	558	701	549	519
16663	36.56298233	0.213280631	0.084850864	2.513594101	0.011950789	0.999694478	Krt13	keratin 13	NM_001313949	Mm.4646	-100117327	GO:0005198	16663	NA	31	24	7	58	46	62
16529	7071.211584	0.20721173	0.082545215	2.510281539	0.012063494	0.999694478	Kcnk5	potassium channel, subfamily K, member 5	NM_021542	Mm.68998	-20140057	GO:0005249	16529	4974	6118	6610	5187	11858	6720	7307
13058	119.9713759	-0.273653649	0.109241493	-2.505033962	0.012243964	0.999694478	Cybb	cytochrome b-245, beta polypeptide	NM_007807	Mm.200362	-9435253	GO:0005244	13058	4145	145	126	117	143	95	94
268949	1927.838177	-0.2617057	0.104663663	-2.500444688	0.01240375	0.999694478	Dpcr1	diffuse panbronchiolitis critical region 1 (human)	NM_001033366	Mm.296301	-35635754	GO:0003674	268949	NA	2174	2476	1478	2298	1404	1813
319176	224.2085069	0.262354275	0.105129915	2.495524469	0.012577108	0.999694478	Hist2h2ac	histone cluster 2, H2ac	NM_175662	Mm.358954	-96220412	GO:0000786	319176	5322	189	176	167	343	228	274
626870	86.3959599	-0.274074307	0.109871422	-2.494500417	0.012613458	0.999694478	Gm11992	predicted gene 11992	NM_001037928	Mm.369429	9048591	GO:0003674	626870	NA	97	95	92	101	63	69
17393	12.17441551	-0.141650056	0.056809709	-2.493412801	0.012652166	0.999694478	Mmp7	matrix metallopeptidase 7	NM_010810	Mm.4825	7692110	GO:0002779	17393	4310	29	19	9	10	5	0
12534	128.9338283	-0.272815712	0.109755432	-2.485669329	0.012930805	0.999694478	Cdk1	cyclin-dependent kinase 1	NM_007659	Mm.281367	-69336634	GO:0000166	12534	4110	129	146	144	167	102	88
12858	1666.241415	0.21311555	0.085940111	2.47981469	0.013145068	0.999694478	Cox5a	cytochrome c oxidase subunit Va	NM_007747	Mm.273403	57521231	GO:0004129	12858	190	1504	1359	1319	2727	1649	1721
16881	409.1422764	-0.236205603	0.096097567	-2.45797694	0.013972215	0.999694478	Lig1	ligase I, DNA, ATP-dependent	NM_001083188	Mm.288179	13278825	GO:0000166	16881	3030	406	481	372	538	330	351
211550	58.12883727	-0.262213201	0.106747415	-2.45638924	0.014034106	0.999694478	Tifa	TRAF-interacting protein with forkhead-associated domain	NM_145133	Mm.31852	127789912	GO:0005515	211550	NA	74	65	60	74	39	38
56219	947.7667511	0.229081483	0.093348155	2.454054758	0.014125547	0.999694478	Extl1	exostoses (multiple)-like 1	NM_019578	Mm.30978	-134356372	GO:0005783	56219	534	862	859	640	1585	913	1017
12816	3891.792049	-0.260557848	0.106271572	-2.451811364	0.014213915	0.999694478	Col12a1	collagen, type XII, alpha 1	NM_001290308	Mm.3819	-79598986	GO:0005576	12816	4974	3528	5493	3371	4145	3347	3420
70701	826.8400913	-0.236160841	0.096328175	-2.451627909	0.014221163	0.999694478	Nipal1	NIPA-like domain containing 1	NM_001081205	Mm.38884	72647795	GO:0003674	70701	NA	859	933	750	995	802	636
16819	281.4799664	-0.253994249	0.103750122	-2.448134469	0.014359805	0.999694478	Lcn2	lipocalin 2	NM_008491	Mm.9537	-32384636	GO:0002020	16819	NA	504	227	251	345	142	224
13393	1139.474103	0.2668075	0.109032834	2.4470381	0.014403561	0.999694478	Dlx3	distal-less homeobox 3	NM_010055	Mm.5194	95120116	GO:0001077	13393	NA	950	749	788	2869	1032	980
22715	305.2812909	-0.268072745	0.109786619	-2.441761547	0.014615797	0.999694478	Zfp57	zinc finger protein 57	NM_001013745	Mm.305561	37002524	GO:0000122	22715	NA	276	307	397	344	257	231
68731	245.3890787	0.247719407	0.10149824	2.440627604	0.014661765	0.999694478	Rbfa	ribosome binding factor A	NM_199197	Mm.186936	-80192263	GO:0003674	68731	NA	206	199	189	403	260	258
226154	4901.688585	0.189725717	0.077789342	2.438968021	0.014729272	0.999694478	Lzts2	leucine zipper, putative tumor suppressor 2	NM_001130525	Mm.28204	45015175	GO:0001822	226154	NA	4583	4354	3602	7555	4796	5245
16666	148.5697932	0.267217183	0.109603541	2.438034209	0.014767376	0.999694478	Krt16	keratin 16	NM_001313958	Mm.422799	-100246090	GO:0002009	16666	NA	123	119	90	321	132	161
75590	20143.26987	0.173977591	0.071616308	2.429301329	0.015127953	0.999694478	Dusp9	dual specificity phosphatase 9	NM_029352	Mm.16479	73639440	GO:0000188	75590	4010	18245	18341	15368	29620	19812	21927
15331	8686.449807	0.179548222	0.073956934	2.427740202	0.015193222	0.999694478	Hmgn2	high mobility group nucleosomal binding domain 2	NM_016957	Mm.319660	-133964738	GO:0000122	15331	NA	7936	7923	6492	13797	8395	8984
11668	23.51182242	0.219209548	0.090345989	2.426334018	0.015252225	0.999694478	Aldh1a1	aldehyde dehydrogenase family 1, subfamily A1	NM_013467	Mm.250866	20601981	GO:0001758	11668	10	16	12	14	40	34	30
71962	1509.087371	0.249667278	0.103019676	2.423491194	0.015372126	0.999694478	Gatsl3	GATS protein-like 3	NM_028022	Mm.7852	4218250	GO:0003674	71962	NA	1429	1087	1118	2761	1526	1489
17896	784.4432883	0.265018946	0.109813519	2.413354469	0.015806439	0.999694478	Myl4	myosin, light polypeptide 4	NM_010858	Mm.390355	104550662	GO:0002026	17896	NA	684	479	587	1775	725	750
381622	52.61919924	0.25012811	0.103933362	2.406620016	0.016100913	0.999694478	5031410I06Rik	RIKEN cDNA 5031410I06 gene	NM_207657	Mm.226878	-26098667	GO:0003674	381622	NA	31	48	30	88	73	57
18173	74.8806751	-0.262696656	0.109495888	-2.399146302	0.016433347	0.999694478	Slc11a1	solute carrier family 11 (proton-coupled divalent metal ion transporters), member 1	NM_013612	Mm.2913	74375202	GO:0000060	18173	4142	83	89	76	88	51	62
14778	138030.0821	-0.23531986	0.098174855	-2.396946339	0.016532345	0.999694478	Gpx3	glutathione peroxidase 3	NM_001083929	Mm.200916	54902853	GO:0004601	14778	480	154847	145600	124568	143345	133420	121135
214854	70.95168759	-0.261005705	0.109006033	-2.394415228	0.016646891	0.999694478	Neurl3	neuralized E3 ubiquitin protein ligase 3	NM_153408	Mm.389110	-36264601	GO:0005575	214854	NA	79	92	66	73	58	55
20288	59.72850014	-0.255590241	0.106774094	-2.393747679	0.016677217	0.999694478	Msr1	macrophage scavenger receptor 1	NM_001113326	Mm.239291	-39603451	GO:0005044	20288	4145	79	67	57	57	51	43
14943	913.9774313	-0.260220344	0.109492421	-2.376605985	0.017472741	0.999694478	Gzmf	granzyme F	NM_010374	Mm.457976	-56205262	GO:0004252	14943	NA	734	1473	838	911	859	635
69638	1004.418729	0.213001481	0.089628244	2.376499554	0.017477783	0.999694478	Enho	energy homeostasis associated	NM_027147	Mm.372459	-41638143	GO:0003674	69638	NA	924	872	726	1429	1078	1108
13491	182.391215	0.254177817	0.106999673	2.375500881	0.017525151	0.999694478	Drd4	dopamine receptor D4	NM_007878	Mm.41075	141292005	GO:0000187	13491	4080	151	142	139	320	178	203
396184	41.16890357	0.213484108	0.089954167	2.373254243	0.017632122	0.999694478	Flrt1	fibronectin leucine rich transmembrane protein 1	NM_201411	Mm.386930	-7092010	GO:0005615	396184	NA	39	15	21	101	47	43
18646	67.29121347	-0.217266281	0.091691901	-2.369525309	0.017810936	0.999694478	Prf1	perforin 1 (pore forming protein)	NM_011073	Mm.240313	61297835	GO:0001771	18646	4650	53	110	84	64	63	23
22177	220.9320557	-0.254464027	0.10780027	-2.36051382	0.018249638	0.999694478	Tyrobp	TYRO protein tyrosine kinase binding protein	NM_011662	Mm.46301	30413787	GO:0002281	22177	4380	270	240	192	231	183	203
330177	1075.458868	-0.212718592	0.090330876	-2.354882415	0.018528568	0.999694478	Taok3	TAO kinase 3	NM_001081308	Mm.24343	117133587	GO:0000165	330177	4010	1177	1027	1039	1375	895	972
59012	37.53108328	0.22520103	0.096245168	2.33986844	0.019290534	0.999694478	Moxd1	monooxygenase, DBH-like 1	NM_021509	Mm.285934	24223516	GO:0003824	59012	NA	31	30	13	74	43	47
237436	159.2124586	-0.252864805	0.108127927	-2.338570724	0.019357661	0.999694478	Gas2l3	growth arrest-specific 2 like 3	NM_001033331	Mm.11982	-89408822	GO:0000226	237436	NA	173	169	162	188	145	117
11464	130.2951746	0.255245624	0.109606795	2.32873906	0.019872894	0.999694478	Actc1	actin, alpha, cardiac muscle 1	NM_009608	Mm.686	-114047283	GO:0000166	11464	4260	84	119	98	216	145	144
14465	329.626155	-0.244988228	0.105216952	-2.328410241	0.01989033	0.999694478	Gata6	GATA binding protein 6	NM_010258	Mm.329287	11052509	GO:0000122	14465	NA	353	316	355	378	301	265
171207	148.3477244	-0.252527251	0.109144905	-2.313687933	0.020684846	0.999694478	Arhgap4	Rho GTPase activating protein 4	NM_001162423	Mm.482337	-73894351	GO:0005096	171207	NA	162	173	140	182	136	100
67000	38810.04434	-0.22199711	0.096053518	-2.311181452	0.020822834	0.999694478	Prl3a1	prolactin family 3, subfamily a, member 1	NM_025896	Mm.69279	27259488	GO:0003674	67000	NA	43892	38237	36150	42300	33631	37643
74142	2630.104595	-0.165841898	0.071965785	-2.304454785	0.021197128	0.999694478	Lonp1	lon peptidase 1, mitochondrial	NM_028782	Mm.329136	-56614297	GO:0000166	74142	NA	2696	2678	2373	3543	2366	2290
15460	947.8501011	0.190097594	0.082606649	2.301238423	0.021378158	0.999694478	Hr	hairless	NM_021877	Mm.7598	70554055	GO:0000118	15460	NA	820	902	698	1458	953	997
20202	122.305407	-0.252259115	0.109653348	-2.300514485	0.02141909	0.999694478	S100a9	S100 calcium binding protein A9 (calgranulin B)	NM_001281852	Mm.2128	-90692629	GO:0002376	20202	NA	145	150	101	148	91	103
16687	134.223688	0.216560083	0.094151928	2.300113089	0.021441814	0.999694478	Krt6a	keratin 6A	NM_008476	Mm.302399	-101689927	GO:0002009	16687	NA	130	55	72	133	203	210
22695	4188.97118	-0.215312043	0.093613113	-2.300020113	0.021447081	0.999694478	Zfp36	zinc finger protein 36	NM_011756	Mm.389856	-28376783	GO:0000122	22695	NA	4236	5203	3368	5244	3557	3745
12608	925.1633946	0.229078894	0.099659058	2.298625924	0.02152619	0.999694478	Cebpb	CCAAT/enhancer binding protein (C/EBP), beta	NM_001287738	Mm.439656	167688914	GO:0000779	12608	NA	749	702	806	1493	912	1028
209086	569.8034337	-0.237990704	0.103603333	-2.297133661	0.021611146	0.999694478	Samd9l	sterile alpha motif domain containing 9-like	NM_010156	Mm.196013	-3372257	GO:0002244	209086	NA	560	748	475	767	446	469
12176	4699.667207	-0.242234102	0.105462929	-2.296864918	0.021626477	0.999694478	Bnip3	BCL2/adenovirus E1B interacting protein 3	NM_009760	Mm.378890	-138890835	GO:0001666	12176	NA	4750	4803	5050	4609	4656	3947
22324	52.7844565	-0.245729936	0.10699169	-2.296719827	0.021634758	0.999694478	Vav1	vav 1 oncogene	NM_001163815	Mm.248172	57279099	GO:0005085	22324	4062	62	64	52	57	42	38
16688	49.47031339	0.207867757	0.090637296	2.293402013	0.021824871	0.999694478	Krt6b	keratin 6B	NM_010669	Mm.441891	-101676022	GO:0002009	16688	NA	42	19	30	57	80	70
11625	176.7824092	-0.200257195	0.087348479	-2.292623729	0.021869677	0.999694478	Ahsg	alpha-2-HS-glycoprotein	NM_001276449	Mm.197554	22892014	GO:0001503	11625	NA	242	73	322	171	90	126
56791	708.8142986	0.249034968	0.108630765	2.292490235	0.02187737	0.999694478	Ube2l6	ubiquitin-conjugating enzyme E2L 6	NM_019949	Mm.38261	84798827	GO:0000166	56791	4120	701	428	531	1165	751	798
78925	2762.380767	-0.244717694	0.106813461	-2.291075405	0.021959053	0.999694478	Srd5a1	steroid 5 alpha-reductase 1	NM_175283	Mm.451912	-69573448	GO:0003865	78925	140	2270	3089	3247	3158	2454	2252
100342	221.9999855	0.236131554	0.103272505	2.286490039	0.022225606	0.999694478	Fam46b	family with sequence similarity 46, member B	NM_175307	Mm.204656	133480132	GO:0003674	100342	NA	217	110	136	557	216	200
68939	2285.952455	-0.244404421	0.107051013	-2.283065005	0.02242654	0.999694478	Rasl11b	RAS-like, family 11, member B	NM_026878	Mm.293316	74195325	GO:0000166	68939	NA	2324	3061	1865	2256	1938	2197
66166	101.6478765	0.22302034	0.09773875	2.281800624	0.022501114	0.999694478	S100a14	S100 calcium binding protein A14	NM_001163525	Mm.24006	90526848	GO:0005509	66166	NA	79	37	83	241	98	112
12266	1119.07259	-0.242113414	0.106239004	-2.278950339	0.022670018	0.999694478	C3	complement component 3	NM_009778	Mm.19131	-57203966	GO:0001798	12266	4145	1448	816	1462	1407	998	543
72778	144.3348136	-0.249877046	0.109683881	-2.278156489	0.022717256	0.999694478	Dnajc22	DnaJ (Hsp40) homolog, subfamily C, member 22	NM_176835	Mm.30544	99099483	GO:0005575	72778	NA	156	141	163	154	128	115
545428	112.4049195	-0.250093101	0.109842748	-2.276828521	0.022796468	0.999694478	Ccdc141	coiled-coil domain containing 141	NM_001025576	Mm.26579	-77009905	GO:0005515	545428	NA	105	139	118	124	93	92
14129	82.02664071	-0.247237457	0.108659611	-2.27533905	0.022885599	0.999694478	Fcgr1	Fc receptor, IgG, high affinity I	NM_010186	Mm.150	-96282908	GO:0001788	14129	4145	107	96	70	80	73	62
21832	69.04222783	-0.2455841	0.107935885	-2.275277599	0.022889282	0.999694478	Thpo	thrombopoietin	NM_001173505	Mm.3943	-20724453	GO:0001934	21832	4640	78	75	76	63	55	60
13614	500.6891002	-0.218778618	0.096285393	-2.272189077	0.023075093	0.999694478	Edn1	endothelin 1	NM_010104	Mm.14543	42301269	GO:0000122	13614	4916	549	530	450	702	419	395
668171	2058.981931	0.190717508	0.083957383	2.271599022	0.02311074	0.999694478	Zxda	zinc finger, X-linked, duplicated A	NR_003292	Mm.426134	-94791284	NA	668171	NA	1849	1801	1586	2902	2280	2139
13074	3215.521187	0.183140494	0.080700281	2.269391015	0.023244558	0.999694478	Cyp17a1	cytochrome P450, family 17, subfamily a, polypeptide 1	NM_007809	Mm.1262	-46667164	GO:0004497	13074	140	2717	3119	2405	4633	3448	3342
20541	655.8607887	-0.233887367	0.1032117	-2.266093534	0.023445657	0.999694478	Slc8a1	solute carrier family 8 (sodium/calcium exchanger), member 1	NM_001112798	Mm.265834	-81373104	GO:0001666	20541	4020	759	639	630	836	620	469
110257	310047.1025	0.161997193	0.071516035	2.265187014	0.023501206	0.999694478	Hba-a2	hemoglobin alpha, adult chain 2	NM_001083955	Mm.196110	32283674	GO:0001701	110257	5143	208072	31939	212703	572475	466832	440808
72640	139.9072942	-0.244970485	0.108283787	-2.262300673	0.023678833	0.999694478	Mex3a	mex3 homolog A (C. elegans)	NM_001029890	Mm.275154	88532394	GO:0005575	72640	NA	164	157	123	167	111	120
232983	17.29953524	-0.16223759	0.071728986	-2.261813526	0.023708927	0.999694478	Cxcl17	chemokine (C-X-C motif) ligand 17	NM_153576	Mm.10545	-25400052	GO:0001525	232983	NA	35	21	14	8	15	7
15312	8222.577092	0.147687824	0.065296273	2.26181093	0.023709087	0.999694478	Hmgn1	high mobility group nucleosomal binding domain 1	NM_008251	Mm.2756	-96121587	GO:0000720	15312	NA	7434	7567	6461	12241	8086	8570
72318	148.2583346	-0.243827622	0.108326299	-2.250862666	0.024394237	0.999694478	Cyth4	cytohesin 4	NM_028195	Mm.32911	78597046	GO:0005085	72318	NA	153	168	147	164	117	137
101612	310.198911	0.233410147	0.103751381	2.249706413	0.024467588	0.999694478	Grwd1	glutamate-rich WD repeat containing 1	NM_153419	Mm.274847	-45825222	GO:0005634	101612	NA	252	291	213	453	314	379
70377	4601.151263	0.220674115	0.098092973	2.249642444	0.024471652	0.999694478	Derl3	Der1-like domain family, member 3	NM_024440	Mm.275878	75893397	GO:0005783	70377	4141	3772	3607	3934	6290	5217	5116
15126	16.45210774	0.157030476	0.069814634	2.249248724	0.024496676	0.999694478	Hba-x	hemoglobin X, alpha-like embryonic chain in Hba complex	NM_010405	Mm.141758	32276599	GO:0000122	15126	NA	9	9	6	22	14	41
22151	1680.212928	0.19586925	0.087321289	2.243087005	0.024891205	0.999694478	Tubb2a	tubulin, beta 2A class IIA	NM_009450	Mm.422827	-34074279	GO:0000166	22151	4145	1546	1501	1219	2718	1569	1822
17863	29.37314844	-0.21367384	0.095462879	-2.23829244	0.025201991	0.999694478	Myb	myeloblastosis oncogene	NM_001198914	Mm.52109	-21124929	GO:0000082	17863	NA	37	33	34	24	21	23
108000	72.08994528	-0.24271258	0.108605766	-2.234803816	0.025430231	0.999694478	Cenpf	centromere protein F	NM_001081363	Mm.129746	-189640613	GO:0000278	108000	NA	95	85	60	82	55	56
216188	218.2267784	-0.244267017	0.109313051	-2.23456407	0.025445982	0.999694478	Aldh1l2	aldehyde dehydrogenase 1 family, member L2	NM_153543	Mm.263138	-83487446	GO:0003824	216188	670	235	219	237	233	215	158
217830	135.2679812	-0.245395569	0.10985535	-2.233806261	0.025495823	0.999694478	9030617O03Rik	RIKEN cDNA 9030617O03 gene	NM_145448	Mm.218590	100779122	GO:0003674	217830	NA	128	145	159	148	118	106
217169	3282.696178	0.243627325	0.109093111	2.233205393	0.025535403	0.999694478	Tns4	tensin 4	NM_172564	Mm.262067	-99065677	GO:0003674	217169	NA	3011	2738	2016	6943	2742	3400
16483	81.88212676	-0.206687974	0.092854799	-2.225926675	0.026019093	0.999694478	Kap	kidney androgen regulated protein	NM_010594	Mm.13052	-133849854	GO:0005576	16483	NA	48	158	91	97	53	45
15483	3263.143723	0.243812568	0.10985574	2.219388521	0.026460304	0.999694478	Hsd11b1	hydroxysteroid 11-beta dehydrogenase 1	NM_001044751	Mm.28328	-193221640	GO:0003845	15483	140	3035	2574	1978	7221	3360	2651
56222	196.2359709	0.24221776	0.109673773	2.208529475	0.027207385	0.999694478	Cited4	Cbp/p300-interacting transactivator, with Glu/Asp-rich carboxy-terminal domain, 4	NM_019563	Mm.272646	120666562	GO:0003713	56222	NA	149	182	128	288	187	271
51793	1186.882873	0.241315348	0.109619364	2.201393435	0.027708183	0.999694478	Ddah2	dimethylarginine dimethylaminohydrolase 2	NM_001190449	Mm.1457	35059034	GO:0000052	51793	NA	1082	844	844	2572	1017	1179
11596	120.7780996	0.239062566	0.10862824	2.200740486	0.027754401	0.999694478	Ager	advanced glycosylation end product-specific receptor	NM_001271422	Mm.3383	34597849	GO:0001666	11596	NA	101	79	89	260	108	129
21817	26041.43101	0.215034672	0.097731012	2.200270602	0.027787702	0.999694478	Tgm2	transglutaminase 2, C polypeptide	NM_009373	Mm.330731	-158116404	GO:0001974	21817	5016	24647	24082	16425	44808	25330	26727
68889	1579.577661	0.16994546	0.077255891	2.199773472	0.027822971	0.999694478	Ubac2	ubiquitin associated domain containing 2	NM_026861	Mm.441151	121878605	GO:0003674	68889	NA	1402	1446	1224	2509	1586	1560
14941	598.5218064	-0.239405666	0.108932575	-2.197741734	0.027967516	0.999694478	Gzmd	granzyme D	NM_010372	Mm.482071	-56129567	GO:0004252	14941	NA	446	916	612	556	571	445
234395	387.3340177	-0.228804032	0.104490614	-2.189708947	0.028545352	0.999694478	Ushbp1	Usher syndrome 1C binding protein 1	NM_181418	Mm.34874	-71384273	GO:0005575	234395	NA	360	490	355	535	301	314
100503605	145050.507	0.15728429	0.072026691	2.18369452	0.028984703	0.999694478	Hbb-bs	hemoglobin, beta adult s chain	NM_001201391	Mm.288567	-103826522	GO:0004601	100503605	NA	98841	16066	104434	275776	209065	202021
74633	17.2582742	-0.163422728	0.075078445	-2.176693024	0.029503479	0.999694478	4930429F24Rik	RIKEN cDNA 4930429F24 gene	NR_040734	Mm.262175	79793640	NA	74633	NA	23	35	11	18	8	9
71908	198.4157515	0.236624302	0.108807493	2.17470594	0.02965216	0.999694478	Cldn23	claudin 23	NM_027998	Mm.37817	-35824708	GO:0003674	71908	4514	194	143	134	344	198	220
76441	982.2678724	-0.213937605	0.098405597	-2.174038991	0.029702207	0.999694478	Daam2	dishevelled associated activator of morphogenesis 2	NM_001008231	Mm.211275	-49456021	GO:0003779	76441	4310	920	1084	984	1393	839	747
16777	10805.57568	-0.195107466	0.089917427	-2.169851531	0.030018095	0.999694478	Lamb1	laminin B1	NM_008482	Mm.172674	31265293	GO:0005178	16777	4510	11191	10251	10838	14250	9907	8796
14942	381.026354	-0.235679612	0.108728503	-2.167597324	0.030189338	0.999694478	Gzme	granzyme E	NM_010373	Mm.14424	-56117618	GO:0004252	14942	NA	307	603	352	376	371	261
103551	1981.295015	0.179303433	0.082723972	2.167490619	0.030197464	0.999694478	E130012A19Rik	RIKEN cDNA E130012A19 gene	NM_175332	Mm.24506	-97627386	GO:0005515	103551	NA	1650	1749	1655	2900	1997	2153
233545	667.9508993	-0.187572604	0.086881378	-2.158950604	0.030853999	0.999694478	2210018M11Rik	RIKEN cDNA 2210018M11 gene	NM_172280	Mm.387819	-98590605	GO:0005515	233545	NA	647	733	616	866	570	607
217887	195.6409479	0.230419234	0.10682881	2.156901623	0.03101333	0.999694478	BC022687	cDNA sequence BC022687	NM_145450	Mm.186678	112808974	GO:0005622	217887	NA	169	152	150	343	189	212
19264	145.1054749	-0.234800142	0.109023172	-2.153671908	0.031265911	0.999694478	Ptprc	protein tyrosine phosphatase, receptor type, C	NM_001111316	Mm.391573	-138062858	GO:0000187	19264	4514	164	167	130	195	122	102
12531	279.93744	0.229462586	0.106576834	2.153024978	0.031316716	0.999694478	Cdc25b	cell division cycle 25B	NM_001111075	Mm.38444	131186947	GO:0000087	12531	4010	237	207	229	506	279	283
232976	1420.030357	0.180398058	0.083798721	2.152754297	0.031337994	0.999694478	Zfp574	zinc finger protein 574	NM_001168506	Mm.41568	25077245	GO:0003676	232976	NA	1296	1225	1108	2295	1358	1473
232975	223.8340759	-0.234952337	0.109226543	-2.151055314	0.031471834	0.999694478	Atp1a3	ATPase, Na+/K+ transporting, alpha 3 polypeptide	NM_001290469	Mm.44101	-24978168	GO:0000166	232975	4260	271	283	163	278	183	178
22157	397.5991111	0.21771011	0.101311715	2.148913477	0.031641259	0.999694478	Tulp1	tubby like protein 1	NM_021478	Mm.42102	-28351518	GO:0001750	22157	NA	351	362	271	609	378	476
15130	88793.243	0.152575892	0.071097898	2.145997216	0.031873201	0.999694478	Hbb-b2	hemoglobin, beta adult minor chain	NM_016956	Mm.288567	-103812523	GO:0005344	15130	5143	59427	9376	65252	177249	127942	118010
76482	866.6214505	-0.184137859	0.085837913	-2.145180997	0.031938378	0.999694478	3110002H16Rik	RIKEN cDNA 3110002H16 gene	NM_029623	Mm.196596	12168729	GO:0005765	76482	NA	887	866	825	1090	756	799
20339	702.9749487	0.181769985	0.084813589	2.143170532	0.032099408	0.999694478	Sele	selectin, endothelial cell	NM_011345	Mm.5245	164048233	GO:0002092	20339	4514	627	641	529	1068	741	709
216961	43.99933645	-0.191950651	0.089596862	-2.142381416	0.032162802	0.999694478	Coro6	coronin 6	NM_139128	Mm.33477	77463912	GO:0015629	216961	NA	34	84	43	39	21	40
100040462	266.1075298	-0.215186168	0.100511078	-2.140919916	0.032280497	0.999694478	Mndal	myeloid nuclear differentiation antigen like	NM_001170853	Mm.463437	-173857219	GO:0000978	100040462	NA	269	298	248	358	216	224
12259	479.1514897	-0.232303431	0.1085943	-2.139186223	0.03242059	0.999694478	C1qa	complement component 1, q subcomponent, alpha polypeptide	NM_007572	Mm.439957	-136895915	GO:0002376	12259	4610	660	443	409	546	424	391
381319	94.0028214	0.232301561	0.108834216	2.134453398	0.032805685	0.999694478	Batf3	basic leucine zipper transcription factor, ATF-like 3	NM_030060	Mm.6922	191098413	GO:0000122	381319	NA	72	88	54	190	92	99
17005	106.3440143	0.232363923	0.109017528	2.131436348	0.033053211	0.999694478	Ltk	leukocyte tyrosine kinase	NM_008523	Mm.1740	-119751325	GO:0000166	17005	NA	95	82	65	221	98	113
16598	1231.826535	0.23031458	0.108065338	2.131253042	0.033068301	0.999694478	Klf2	Kruppel-like factor 2 (lung)	NM_008452	Mm.26938	72319061	GO:0000902	16598	NA	1039	1146	784	2528	1084	1217
74100	38.31231434	-0.210149867	0.098663672	-2.12996195	0.033174755	0.999694478	Arpp21	cyclic AMP-regulated phosphoprotein, 21	NM_001177615	Mm.297444	-112180031	GO:0003674	74100	NA	52	34	46	38	28	28
381823	204.9007776	-0.208352258	0.097916519	-2.127856058	0.03334902	0.999694478	Apold1	apolipoprotein L domain containing 1	NM_001109914	Mm.296104	134982000	GO:0003674	381823	NA	132	416	177	172	147	172
233529	12.85851287	-0.148145364	0.069705865	-2.125292661	0.0335622	0.999694478	Kctd14	potassium channel tetramerisation domain containing 14	NM_001010826	Mm.334033	97453203	GO:0003674	233529	NA	15	24	13	14	3	8
229699	259.4465348	0.207135419	0.09759797	2.122333276	0.033809761	0.999694478	Slc16a4	solute carrier family 16 (monocarboxylic acid transporters), member 4	NM_001310705	Mm.38384	107291291	GO:0005886	229699	NA	244	108	174	718	204	250
104001	885.0288586	0.200610385	0.094654114	2.119404809	0.034056271	0.999694478	Rtn1	reticulon 1	NM_001007596	Mm.221275	-72211748	GO:0005783	104001	NA	839	814	582	1347	938	925
22339	5089.225923	-0.223229119	0.105574029	-2.114432132	0.034478376	0.999694478	Vegfa	vascular endothelial growth factor A	NM_001025250	Mm.282184	-46016992	GO:0000122	22339	4060	4906	4752	5938	5677	4785	4212
328967	424.5291406	0.221024965	0.10455299	2.11399947	0.034515313	0.999694478	Arhgef37	Rho guanine nucleotide exchange factor (GEF) 37	NM_177828	Mm.488098	-61493793	GO:0003674	328967	NA	379	358	303	797	417	403
17110	150.7217506	-0.230619928	0.109219941	-2.111518516	0.034727768	0.999694478	Lyz1	lysozyme 1	NM_013590	Mm.177539	-117287794	GO:0000137	17110	4970	159	174	144	186	101	144
14463	766.5030401	-0.217108175	0.102878055	-2.110344857	0.034828663	0.999694478	Gata4	GATA binding protein 4	NM_001310610	Mm.247669	-63198913	GO:0000790	14463	NA	714	805	821	848	647	736
15410	44.73683121	-0.217571293	0.103156059	-2.109147003	0.034931895	0.999694478	Hoxb3	homeobox B3	NM_001079869	Mm.342481	96343768	GO:0000122	15410	NA	45	51	55	53	30	33
20307	5.058743899	-0.107001255	0.050792809	-2.106622107	0.035150349	0.999694478	Ccl8	chemokine (C-C motif) ligand 8	NM_021443	Mm.42029	82115184	GO:0005125	20307	4060	7	10	6	2	3	1
14944	880.4092633	-0.226566529	0.107566109	-2.10630031	0.035178274	0.999694478	Gzmg	granzyme G	NM_010375	Mm.14868	-56156580	GO:0004252	14944	NA	607	1448	872	817	826	653
243537	221.6960233	0.224044347	0.10639727	2.10573398	0.035227466	0.999694478	Uroc1	urocanase domain containing 1	NM_144940	Mm.335669	90333288	GO:0005829	243537	340	191	202	146	321	230	269
238247	909.4839199	-0.186633733	0.088689599	-2.104347459	0.035348149	0.999694478	Arid4a	AT rich interactive domain 4A (RBP1-like)	NM_001081195	Mm.241601	71015966	GO:0003677	238247	NA	936	968	819	1303	758	757
100039045	35.44537689	0.202960945	0.09661395	2.100741609	0.035663655	0.999694478	Gm10471	predicted gene 10471	NM_001177579	Mm.375471	-26082171	GO:0003674	100039045	NA	27	32	14	68	42	41
236790	595.2174441	-0.22310784	0.106312509	-2.098603849	0.035851837	0.999694478	Ddx26b	DEAD/H (Asp-Glu-Ala-Asp/His) box polypeptide 26B	NM_172779	Mm.474772	56454838	GO:0003674	236790	NA	505	711	626	690	561	470
243547	11.03122363	-0.142334542	0.06788542	-2.096687961	0.036021207	0.999694478	Grip2	glutamate receptor interacting protein 2	NM_001033353	Mm.333264	-91761509	GO:0005737	243547	NA	13	14	17	12	6	3
211187	9.918993591	-0.120793773	0.057631046	-2.095984381	0.036083576	0.999694478	Lrtm2	leucine-rich repeats and transmembrane domains 2	NM_001172207	Mm.121498	-119315132	GO:0003674	211187	NA	20	7	15	7	7	1
55935	1813.551833	-0.161787363	0.077391745	-2.090498985	0.036573	0.999694478	Fnbp4	formin binding protein 4	NM_018828	Mm.489638	90745369	GO:0005515	55935	NA	1801	1963	1587	2315	1685	1613
320273	20.23666604	0.180158243	0.086269467	2.088319887	0.036768989	0.999694478	B230208H11Rik	RIKEN cDNA B230208H11 gene	NR_038027	Mm.417706	-12916645	GO:0003674	320273	NA	14	13	11	47	23	22
320558	115.4359529	-0.228806039	0.109807553	-2.083700373	0.03718743	0.999694478	Sycp2	synaptonemal complex protein 2	NM_177191	Mm.70781	-178345295	GO:0000080	320558	NA	134	125	113	157	99	71
67893	910.9109039	0.166033747	0.079889793	2.078284853	0.037683131	0.999694478	Tmem86a	transmembrane protein 86A	NM_026436	Mm.27338	47050639	GO:0003674	67893	NA	818	835	697	1374	924	939
71913	687.9247606	0.185543492	0.089364585	2.076253046	0.037870554	0.999694478	Tmem79	transmembrane protein 79	NM_024246	Mm.34256	-88328652	GO:0002070	71913	NA	630	605	516	1123	670	704
14960	193.8895799	-0.223405954	0.107636564	-2.075558209	0.03793483	0.999694478	H2-Aa	histocompatibility 2, class II antigen A, alpha	NM_010378	Mm.235338	-34282750	GO:0002376	14960	4145	184	206	212	253	161	152
20877	35.41030399	-0.205549637	0.099069677	-2.074798703	0.038005195	0.999694478	Aurkb	aurora kinase B	NM_011496	Mm.3488	69045642	GO:0000122	20877	NA	35	45	42	43	24	23
100503386	120.0405881	-0.227840075	0.109842482	-2.074243686	0.038056685	0.999694478	Gm4980	predicted gene 4980	NM_001195529	Mm.180719	-99624066	GO:0003674	100503386	NA	133	113	136	123	101	105
17229	8.651133769	-0.133777175	0.064544063	-2.0726488	0.038204976	0.999694478	Tpsb2	tryptase beta 2	NM_010781	Mm.7409	25366332	GO:0004252	17229	NA	9	13	13	6	4	5
100503469	26.59668869	-0.191255416	0.092277622	-2.072608844	0.038208697	0.999694478	Gm19710	predicted gene, 19710	NR_045749	Mm.440636	89998759	NA	100503469	NA	37	35	23	22	21	19
474332	194.1331309	-0.226643334	0.109576398	-2.068359039	0.038606274	0.999694478	Dnm3os	dynamin 3, opposite strand	NR_002870	Mm.479755	162217622	GO:0001501	474332	NA	167	297	169	247	158	138
225908	200.4763856	-0.226050224	0.10935807	-2.067064856	0.038728043	0.999694478	Myrf	myelin regulatory factor	NM_001033481	Mm.329716	-10208270	GO:0003677	225908	NA	216	194	220	286	140	159
11552	6057.139837	0.177973084	0.086198049	2.064699691	0.038951424	0.999694478	Adra2b	adrenergic receptor, alpha 2b	NM_009633	Mm.347390	127363285	GO:0000165	11552	4080	5842	5546	4165	9156	6170	6341
66391	85.34733925	0.226039531	0.109493742	2.064405942	0.038979244	0.999694478	Zbtb11os1	zinc finger and BTB domain containing 11, opposite strand 1	NM_133677	Mm.472722	-55973267	NA	66391	NA	75	57	63	134	94	102
223917	31.02070803	0.175548541	0.085146091	2.061733403	0.039233125	0.999694478	Krt79	keratin 79	NM_146063	Mm.162744	-101929331	GO:0005198	223917	NA	18	23	17	67	19	54
243372	456.5754401	-0.22233776	0.107840772	-2.061722621	0.039234152	0.999694478	Zfp775	zinc finger protein 775	NM_173429	Mm.435190	48613179	GO:0003676	243372	NA	401	550	470	462	421	409
14969	150.2477003	-0.22385756	0.108613509	-2.061047123	0.039298545	0.999694478	H2-Eb1	histocompatibility 2, class II antigen E beta	NM_010382	Mm.22564	34305866	GO:0002376	14969	4145	150	185	137	170	136	123
16956	2560.309241	-0.209693576	0.10175601	-2.060748796	0.039327012	0.999694478	Lpl	lipoprotein lipase	NM_008509	Mm.1514	68880554	GO:0004465	16956	561	3036	2313	2452	3221	2429	1963
21838	150.6745755	-0.226058363	0.109874239	-2.057428256	0.039645049	0.999694478	Thy1	thymus cell antigen 1, theta	NM_009382	Mm.3951	44043383	GO:0001525	21838	4670	155	157	167	154	151	109
71345	63.3338577	-0.202510339	0.098450092	-2.056984769	0.039687691	0.999694478	Ano9	anoctamin 9	NM_178381	Mm.235813	-141101218	GO:0005622	71345	NA	79	48	88	57	40	58
50778	33.78043644	-0.181226808	0.088148735	-2.05592068	0.039790162	0.999694478	Rgs1	regulator of G-protein signaling 1	NM_015811	Mm.103701	-144244668	GO:0005096	50778	NA	52	51	21	26	30	20
83674	45.08723187	0.170829668	0.083141544	2.054684812	0.039909458	0.999694478	Cnnm1	cyclin M1	NM_031396	Mm.329864	43440435	GO:0003674	83674	NA	31	19	32	140	29	49
66117	140.2733078	0.222805075	0.108703131	2.049665657	0.040397068	0.999694478	1110001J03Rik	RIKEN cDNA 1110001J03 gene	NM_025363	Mm.158971	38534860	GO:0003674	66117	NA	117	108	110	231	138	162
12010	26175.02107	-0.182726973	0.089297296	-2.046276662	0.040729159	0.999694478	B2m	beta-2 microglobulin	NM_009735	Mm.163	122147686	GO:0001916	12010	4612	25971	31237	21408	32287	24165	23097
16669	17727.32613	0.163836888	0.080152152	2.044073484	0.040946288	0.999694478	Krt19	keratin 19	NM_001313963	Mm.439699	-100140810	GO:0005198	16669	NA	16792	14756	14108	26459	18396	17997
233107	1287.65934	0.171676402	0.084219757	2.038433842	0.041506565	0.999694478	Kctd15	potassium channel tetramerisation domain containing 15	NM_146188	Mm.486198	-34639015	GO:0003674	233107	NA	1106	1205	994	1802	1354	1391
99681	1961.986667	-0.192566898	0.094494972	-2.037853389	0.041564597	0.999694478	Tchh	trichohyalin	NM_001163098	Mm.316671	93442329	GO:0030674	99681	NA	1756	2382	1780	2617	1717	1646
75645	9.749315375	0.125650839	0.061721941	2.035756435	0.041774819	0.999694478	Ccdc172	coiled-coil domain containing 172	NM_029372	Mm.159542	58512001	GO:0003674	75645	NA	3	2	8	22	11	16
207781	5416.679135	0.194136275	0.095578215	2.031177034	0.042237039	0.999694478	C2cd2	C2 calcium-dependent domain containing 2	NM_174847	Mm.1465	-97855208	GO:0003674	207781	NA	4945	5061	3698	9382	4894	5708
20856	105.7912462	-0.216790146	0.106749085	-2.030838443	0.042271386	0.999694478	Stc2	stanniocalcin 2	NM_011491	Mm.32506	-31359440	GO:0005179	20856	NA	84	150	115	99	79	99
17916	78.42022604	-0.22218738	0.109473011	-2.029608742	0.042396326	0.999694478	Myo1f	myosin IF	NM_053214	Mm.42019	33555706	GO:0000166	17916	NA	95	91	68	87	61	68
216169	1568.090408	0.164939206	0.081331139	2.027995777	0.042560679	0.999694478	Abhd17a	abhydrolase domain containing 17A	NM_145421	Mm.29802	-80583648	GO:0003674	216169	NA	1357	1409	1270	2402	1485	1698
110033	75.61736793	-0.222015481	0.109525571	-2.027065272	0.042655738	0.999694478	Kif22	kinesin family member 22	NM_145588	Mm.286488	-127027730	GO:0000166	110033	NA	88	90	67	93	60	58
214254	56.79297888	0.208031877	0.102634199	2.026925518	0.04267003	0.999694478	Nudt15	nudix (nucleoside diphosphate linked moiety X)-type motif 15	NM_172527	Mm.386852	-73519863	GO:0000302	214254	NA	57	36	30	114	59	63
23892	24.63059786	-0.174398037	0.086142627	-2.024526579	0.042916	0.999694478	Grem1	gremlin 1	NM_011824	Mm.166318	-113748674	GO:0000902	23892	NA	26	46	19	26	16	15
19662	8385.474369	-0.222168636	0.109878957	-2.021939793	0.043182572	0.999694478	Rbp4	retinol binding protein 4, plasma	NM_001159487	Mm.2605	-38116619	GO:0001654	19662	NA	11020	6553	8997	9762	8354	5357
66615	2530.01103	0.165798952	0.082039386	2.02096774	0.043283105	0.999694478	Atg4b	autophagy related 4B, cysteine peptidase	NM_174874	Mm.29087	93755032	GO:0000045	66615	4140	2366	2238	1919	4099	2421	2567
21425	511.0872231	0.207733111	0.102803241	2.020686405	0.043312238	0.999694478	Tfeb	transcription factor EB	NM_001161722	Mm.2305	47785743	GO:0000978	21425	NA	416	416	427	915	473	529
72658	193.4685677	-0.218764158	0.108294965	-2.020076916	0.04337541	0.999694478	2700097O09Rik	RIKEN cDNA 2700097O09 gene	NM_028314	Mm.434380	-55045660	GO:0005575	72658	NA	218	192	192	224	187	145
100129	633.4843709	0.213733693	0.105895381	2.018347644	0.043555068	0.999694478	Gpr153	G protein-coupled receptor 153	NM_178406	Mm.23235	152274361	GO:0003674	100129	NA	546	569	439	1148	523	731
268973	23.49423157	-0.172255403	0.085367471	-2.017810784	0.043610971	0.999694478	Nlrc4	NLR family, CARD domain containing 4	NM_001033367	Mm.311884	-74426294	GO:0000166	268973	4621	25	32	28	14	15	22
22156	1168.075541	-0.20099533	0.099638638	-2.017242849	0.043670176	0.999694478	Tuft1	tuftelin 1	NM_001293728	Mm.10214	-94612752	GO:0005515	22156	NA	1105	1126	1285	1488	1006	1011
276905	380.3858564	0.198134725	0.098420578	2.013143274	0.044099559	0.999694478	Armc7	armadillo repeat containing 7	NM_177778	Mm.38019	115475676	GO:0003674	276905	NA	361	318	275	616	392	386
16408	65.61673094	-0.215505441	0.107197308	-2.010362424	0.044392844	0.999694478	Itgal	integrin alpha L	NM_001253872	Mm.1618	127296259	GO:0001772	16408	4514	67	79	70	86	39	55
21973	162.1693599	-0.218650378	0.108793701	-2.009770557	0.044455478	0.999694478	Top2a	topoisomerase (DNA) II alpha	NM_011623	Mm.4237	-98992946	GO:0000166	21973	NA	177	173	158	223	140	112
380753	697.349104	-0.180828567	0.090043395	-2.008237993	0.044618007	0.999694478	Atxn7l1	ataxin 7-like 1	NM_001033436	Mm.41540	33147685	GO:0003674	380753	NA	704	790	594	875	644	607
217127	4912.145687	0.140620238	0.070137122	2.004933118	0.044970198	0.999694478	Kat7	K(lysine) acetyltransferase 7	NM_001195003	Mm.90213	-95271852	GO:0000123	217127	NA	4555	4560	3746	7499	4895	4904
68074	64.49426534	-0.216234621	0.10799741	-2.002220431	0.045261029	0.999694478	A930013F10Rik	RIKEN cDNA A930013F10 gene	NR_027886	Mm.463136	-22634383	NA	68074	NA	74	71	66	84	52	42
118453	1062.216639	0.190034867	0.094957689	2.001258348	0.045364556	0.999694478	Mmp28	matrix metallopeptidase 28 (epilysin)	NM_080453	Mm.264648	-83441875	GO:0004222	118453	NA	901	928	849	1826	1108	969
360198	12.10154887	0.143689238	0.07181435	2.000842981	0.045409314	0.999694478	Hist1h3a	histone cluster 1, H3a	NM_013550	Mm.221301	-23761884	GO:0000228	360198	5322	10	6	4	25	18	14
11758	1369.680241	0.167267873	0.083776764	1.996590277	0.04586971	0.999694478	Prdx6	peroxiredoxin 6	NM_001303408	Mm.186185	-161240111	GO:0000302	11758	360	1189	1323	1019	2054	1475	1342
66283	828.3716632	-0.206503463	0.103494558	-1.995307443	0.046009359	0.999694478	Gkn1	gastrokine 1	NM_025466	Mm.46414	-87345652	GO:0005576	66283	NA	785	1098	672	1018	691	745
27416	3950.607903	-0.21104828	0.105791796	-1.994939957	0.046049429	0.999694478	Abcc5	ATP-binding cassette, sub-family C (CFTR/MRP), member 5	NM_013790	Mm.20845	-20331303	GO:0000166	27416	2010	3205	5257	3746	4571	3435	3510
27389	74.01087254	0.215630174	0.108149418	1.993817242	0.046172031	0.999694478	Dusp13	dual specificity phosphatase 13	NM_001007268	Mm.390674	-21733394	GO:0004721	27389	NA	50	65	53	134	67	93
77940	64.36591517	0.210205091	0.105430995	1.993769396	0.046177262	0.999694478	A930004D18Rik	RIKEN cDNA A930004D18 gene	NR_028376	Mm.272221	-18036679	GO:0003674	77940	NA	52	42	48	135	59	71
52389	61.02094083	0.205807697	0.103236342	1.9935586	0.046200313	0.999694478	Adgra1	adhesion G protein-coupled receptor A1	NM_177469	Mm.39863	139834173	GO:0003674	52389	NA	47	49	37	111	48	90
29870	74.40080831	-0.215511719	0.108153896	-1.992639442	0.046300943	0.999694478	Gtse1	G two S phase expressed protein 1	NM_001168672	Mm.20858	85859706	GO:0005737	29870	4115	88	97	60	92	49	64
108012	331.5841448	-0.207070766	0.103960559	-1.991820446	0.046390762	0.999694478	Ap1s2	adaptor-related protein complex 1, sigma 2 subunit	NM_001290378	Mm.426783	163909016	GO:0005515	108012	4142	352	324	337	472	258	270
19252	2596.751565	-0.208106775	0.104618595	-1.989194898	0.046679695	0.999694478	Dusp1	dual specificity phosphatase 1	NM_013642	Mm.239041	-26505590	GO:0001706	19252	4010	2682	3458	1921	3491	2140	2131
69546	546.3243409	-0.1952575	0.09824547	-1.987445333	0.046873068	0.999694478	Mapk1ip1	mitogen-activated protein kinase 1 interacting protein 1	NM_001045483	Mm.31598	-138835817	GO:0005575	69546	NA	502	605	540	642	494	494
66988	781.3212751	-0.185013495	0.093104605	-1.987157296	0.046904969	0.999694478	Lap3	leucine aminopeptidase 3	NM_024434	Mm.286830	45493373	GO:0004177	66988	330	782	765	783	956	713	695
434689	30.33544446	0.182294243	0.091873356	1.984190528	0.047234604	0.999694478	Gm10220	predicted gene 10220	NM_001134299	Mm.484129	-26114763	GO:0003674	434689	NA	22	24	15	55	48	26
20308	109.2209668	-0.21754808	0.109676896	-1.983536072	0.047307582	0.999694478	Ccl9	chemokine (C-C motif) ligand 9	NM_011338	Mm.416125	-83572916	GO:0005125	20308	4060	142	97	110	129	91	85
723864	20.80787408	0.174380148	0.087978938	1.982066982	0.047471744	0.999694478	Mir425	microRNA 425	NR_029947	NA	108568776	GO:0071222	723864	NA	13	13	14	35	24	30
15162	50.08634498	-0.203033572	0.102589069	-1.97909557	0.047805247	0.999694478	Hck	hemopoietic cell kinase	NM_001172117	Mm.715	153108467	GO:0000166	15162	4062	50	74	46	64	39	30
68947	258.5816378	0.193213017	0.097737928	1.976847884	0.048058827	0.999694478	Chst8	carbohydrate (N-acetylgalactosamine 4-0) sulfotransferase 8	NM_175140	Mm.29380	-34674467	GO:0001517	68947	NA	221	123	192	743	206	214
15368	4853.110876	-0.197639746	0.100029278	-1.975818981	0.048175283	0.999694478	Hmox1	heme oxygenase 1	NM_010442	Mm.276389	75093617	GO:0001525	15368	860	4978	4837	4843	5204	4849	4206
208869	32.12139948	-0.191583319	0.097005537	-1.974973016	0.04827121	0.999694478	Dock3	dedicator of cyto-kinesis 3	NM_153413	Mm.150259	-106892824	GO:0005085	208869	NA	41	31	38	33	25	22
70873	173.911615	-0.210881782	0.106811404	-1.974337692	0.048343358	0.999694478	Cnbd2	cyclic nucleotide binding domain containing 2	NM_027585	Mm.475234	156312472	GO:0005829	70873	NA	167	208	163	208	147	153
215493	31.80419728	-0.187877376	0.095210893	-1.973276053	0.04846412	0.999694478	A3galt2	alpha 1,3-galactosyltransferase 2 (isoglobotriaosylceramide synthase)	NM_001009819	Mm.300900	128759257	GO:0001962	215493	NA	35	42	34	42	23	16
56087	214.5903067	-0.216649871	0.10984705	-1.972286654	0.048576892	0.999694478	Dnah10	dynein, axonemal, heavy chain 10	NM_019536	Mm.261014	124725084	GO:0003341	56087	NA	239	235	209	195	229	161
12231	164.9043702	-0.212528881	0.107957182	-1.968640506	0.048994388	0.999694478	Btn1a1	butyrophilin, subfamily 1, member A1	NM_013483	Mm.1420	-23456992	GO:0005515	12231	NA	168	231	142	131	135	166
75973	227.5190368	0.20435949	0.103849888	1.967835448	0.049086974	0.999694478	Ccdc162	coiled-coil domain containing 162	NM_001177571	Mm.228517	-41538848	GO:0003674	75973	NA	193	216	156	376	233	235
216190	2311.439516	-0.191450064	0.097385924	-1.965890506	0.04931126	0.999694478	Appl2	adaptor protein, phosphotyrosine interaction, PH domain and leucine zipper containing 2	NM_145220	Mm.282985	-83600033	GO:0005634	216190	NA	2418	2295	2236	2558	2287	2014
330660	52.08476934	0.200635409	0.102124612	1.964613679	0.049458968	0.999694478	Btbd16	BTB (POZ) domain containing 16	NM_001081038	Mm.271550	130774068	GO:0003674	330660	NA	31	52	30	75	61	71
76486	343.6767499	0.215396451	0.109734315	1.962890564	0.049658891	0.999694478	Ly6k	lymphocyte antigen 6 complex, locus K	NM_029627	Mm.273319	-74796873	GO:0005576	76486	NA	238	279	280	531	275	508
74551	463.6814998	-0.201639102	0.102759297	-1.962246814	0.049733756	0.999694478	Pck2	phosphoenolpyruvate carboxykinase 2 (mitochondrial)	NM_028994	Mm.29856	55540265	GO:0000166	74551	10	456	501	453	494	419	442
69665	25.63578416	0.15408571	0.078561462	1.961339639	0.049839416	0.999694478	Upk3bl	uroplakin 3B-like	NM_027158	Mm.75713	136057266	GO:0003674	69665	NA	15	20	11	22	41	44
19277	167.2975159	0.208279829	0.106284785	1.959639188	0.050037978	0.999694478	Ptpro	protein tyrosine phosphatase, receptor type, O	NM_001164401	Mm.186361	137410720	GO:0000902	19277	NA	151	139	120	265	174	182
110596	252.4807493	-0.214543471	0.109487229	-1.959529652	0.050050791	0.999694478	Arhgef28	Rho guanine nucleotide exchange factor (GEF) 28	NM_012026	Mm.252718	-97898594	GO:0003723	110596	NA	200	353	259	312	158	239
13824	446.8646519	0.213684074	0.10918883	1.957014046	0.050345817	0.999694478	Epb41l4a	erythrocyte membrane protein band 4.1 like 4a	NM_013512	Mm.3465	-33796326	GO:0005737	13824	NA	364	317	346	1054	388	393
319480	156.5259522	-0.214962193	0.109879592	-1.956343207	0.050424738	0.999694478	Itga11	integrin alpha 11	NM_176922	Mm.34883	62677854	GO:0001649	319480	4510	162	217	122	186	140	118
67605	2570.923867	0.168511401	0.086170553	1.95555669	0.050517399	0.999694478	Akt1s1	AKT1 substrate 1 (proline-rich)	NM_001253920	Mm.148007	44849223	GO:0005634	67605	NA	2441	2247	1920	3995	2399	2810
30805	450.5564404	0.214737261	0.109833667	1.955113281	0.050569701	0.999694478	Slc22a4	solute carrier family 22 (organic cation transporter), member 4	NM_019687	Mm.274590	-53983125	GO:0000166	30805	NA	383	372	315	985	424	387
56226	129.4145114	-0.195477615	0.100013883	-1.954504802	0.050641548	0.999694478	Espn	espin	NM_019585	Mm.264215	-152120875	GO:0003779	56226	NA	147	83	199	129	92	107
328110	1495.35872	-0.171975762	0.087994494	-1.954392306	0.05065484	0.999694478	Prpf39	PRP39 pre-mRNA processing factor 39 homolog (yeast)	NM_177806	Mm.283339	65036333	GO:0000243	328110	NA	1429	1672	1348	2077	1353	1212
20977	237.7797924	0.213558487	0.109298451	1.953902236	0.05071278	0.999694478	Syp	synaptophysin	NM_009305	Mm.223674	7638579	GO:0005215	20977	NA	228	170	172	449	222	247
72039	235.1730784	-0.201120642	0.102950902	-1.95355882	0.050753415	0.999694478	Mccc1	methylcrotonoyl-Coenzyme A carboxylase 1 (alpha)	NM_023644	Mm.249016	-35959305	GO:0000166	72039	280	241	253	223	303	215	185
56277	64.95024231	-0.208988699	0.107139293	-1.950626083	0.051101542	0.999694478	Tmem45a	transmembrane protein 45a	NM_019631	Mm.262328	-56805160	GO:0003674	56277	NA	62	72	77	68	57	49
53325	670.0580888	-0.202401171	0.103779752	-1.950295385	0.051140922	0.999694478	Banp	BTG3 associated nuclear protein	NM_001110100	Mm.287163	121950491	GO:0002039	53325	NA	797	698	559	728	647	582
268567	1130.732972	0.16812892	0.086404967	1.945824708	0.0516758	0.999694478	Tmem229b	transmembrane protein 229B	NM_001170401	Mm.341747	-78961794	GO:0003674	268567	NA	983	991	924	1845	1076	1153
230678	1091.071127	0.212636374	0.109282023	1.945758026	0.051683813	0.999694478	Tmem125	transmembrane protein 125	NM_172383	Mm.23639	-118540940	GO:0003674	230678	NA	1070	853	705	2263	985	1031
14584	287.8299868	0.201225143	0.103489542	1.944400742	0.051847144	0.999694478	Gfpt2	glutamine fructose-6-phosphate transaminase 2	NM_013529	Mm.24402	49794154	GO:0004360	14584	250	225	278	211	411	302	333
666060	1984.242646	0.204129536	0.105003636	1.944023506	0.051892617	0.999694478	Frmpd1	FERM and PDZ domain containing 1	NM_001081172	Mm.24783	45184905	GO:0003674	666060	NA	1727	1745	1429	3928	1762	1896
16000	119.028656	-0.211934557	0.109019289	-1.944009716	0.051894279	0.999694478	Igf1	insulin-like growth factor 1	NM_001111274	Mm.268521	87861110	GO:0001775	16000	4114	171	106	107	130	98	99
72289	71981.26793	-0.205739094	0.105955803	-1.941744463	0.052168043	0.999694478	Malat1	metastasis associated lung adenocarcinoma transcript 1 (non-coding RNA)	NR_002847	Mm.298256	-5795689	GO:0000381	72289	NA	68311	94367	60271	106627	60721	50482
106068	4268.902636	0.2030543	0.104630167	1.940685998	0.052296376	0.999694478	Slc45a4	solute carrier family 45, member 4	NM_001033219	Mm.212813	-73580290	GO:0003674	106068	NA	4165	3460	2941	8147	3899	4160
70392	5.228081361	0.101239201	0.052208934	1.93911642	0.052487164	0.999694478	Asb12	ankyrin repeat and SOCS box-containing 12	NM_001313743	Mm.79122	-95470198	GO:0003674	70392	NA	2	2	2	13	5	10
245468	65.0007887	-0.205146402	0.105870402	-1.93771251	0.052658307	0.999694478	Pnma3	paraneoplastic antigen MA3	NM_153169	Mm.256249	73064786	GO:0003674	245468	NA	74	72	68	75	36	64
15166	92.37861075	0.192223496	0.099477033	1.932340457	0.053317498	0.999694478	Hcn2	hyperpolarization-activated, cyclic nucleotide-gated K+ 2	NM_008226	Mm.12956	79716633	GO:0000166	15166	NA	87	57	54	240	80	83
22401	820.5798915	-0.16194711	0.083854749	-1.931281317	0.053448273	0.999694478	Zmat3	zinc finger matrin type 3	NM_009517	Mm.35705	-32334793	GO:0003676	22401	4115	856	875	698	1059	739	740
66684	1558.280373	-0.17741582	0.092137231	-1.925560582	0.054159265	0.999694478	Tceal8	transcription elongation factor A (SII)-like 8	NM_001168578	Mm.182094	-136168983	GO:0005634	66684	NA	1583	1479	1565	1916	1355	1466
329513	32.37044741	0.161028073	0.083646638	1.925099161	0.054216954	0.999694478	A730036I17Rik	RIKEN cDNA A730036I17 gene	NM_177847	Mm.473529	129218968	NA	329513	NA	23	21	18	100	27	27
12778	790.1403964	0.1775672	0.09227761	1.924271766	0.054320528	0.999694478	Ackr3	atypical chemokine receptor 3	NM_001271607	Mm.6522	90203979	GO:0001525	12778	4060	724	687	602	1297	831	738
70024	77.83651212	-0.211068638	0.109689603	-1.924235593	0.05432506	0.999694478	Mcm10	minichromosome maintenance deficient 10 (S. cerevisiae)	NM_001305259	Mm.23828	-4990723	GO:0003677	70024	NA	82	87	79	90	67	61
67870	509.1779807	0.192736347	0.10022	1.923132581	0.054463402	0.999694478	Enoph1	enolase-phosphatase 1	NM_001163035	Mm.11311	100039993	GO:0000287	67870	270	475	431	372	896	498	494
16476	5135.090161	-0.210674517	0.109558526	-1.922940414	0.054487534	0.999694478	Jun	jun proto-oncogene	NM_010591	Mm.275071	-95049035	GO:0000122	16476	4010	5184	7575	3595	5511	4807	4209
20503	19.22628319	-0.163891123	0.085307702	-1.921176148	0.054709504	0.999694478	Slc16a7	solute carrier family 16 (monocarboxylic acid transporters), member 7	NM_011391	Mm.29161	-125227484	GO:0005737	20503	NA	26	28	16	20	13	12
382053	18.21528534	-0.093378521	0.048690846	-1.917783915	0.055138416	0.999694478	Ces3a	carboxylesterase 3A	NM_001164681	Mm.295534	105048598	GO:0005783	382053	983	58	3	20	15	9	1
84653	21.66490467	0.165693523	0.086486743	1.915825669	0.055387289	0.999694478	Hes7	hairy and enhancer of split 7 (Drosophila)	NM_033041	Mm.98505	69120452	GO:0000122	84653	NA	17	12	13	41	20	33
18725	51.73568958	-0.198831411	0.103790189	-1.915705263	0.055402622	0.999694478	Pira2	paired-Ig-like receptor A2	NM_011089	Mm.482470	-3836809	GO:0003674	18725	NA	49	72	52	68	32	40
59038	651.4995217	0.180831809	0.094406223	1.915464933	0.055433237	0.999694478	Pxmp4	peroxisomal membrane protein 4	NM_021534	Mm.24673	-154587043	GO:0003674	59038	4146	589	527	532	1023	623	709
14281	2609.340617	-0.210429012	0.109867235	-1.9153027	0.055453911	0.999694478	Fos	FBJ osteosarcoma oncogene	NM_010234	Mm.246513	85473900	GO:0000978	14281	4010	2951	3634	1780	3792	2165	1690
20304	19.76931392	-0.159011859	0.083093123	-1.913658471	0.055663809	0.999694478	Ccl5	chemokine (C-C motif) ligand 5	NM_013653	Mm.284248	-83525778	GO:0000165	20304	4060	17	25	29	19	11	15
12508	103.2120122	-0.208882423	0.109156025	-1.913613318	0.055669582	0.999694478	Cd53	CD53 antigen	NM_007651	Mm.316861	-106758860	GO:0001772	12508	NA	145	108	81	126	79	84
13655	22.00791232	-0.14363225	0.075086277	-1.912896147	0.055761349	0.999694478	Egr3	early growth response 3	NM_001289925	Mm.103737	70077444	GO:0001938	13655	NA	20	50	15	24	15	9
67073	2327.692107	-0.168034133	0.087849324	-1.912753845	0.055779572	0.999694478	Pi4k2b	phosphatidylinositol 4-kinase type 2 beta	NM_025951	Mm.248647	52741573	GO:0000166	67073	562	2315	2471	2117	2764	2280	2044
15117	15.05452905	0.143757471	0.075160375	1.912676329	0.055789501	0.999694478	Has2	hyaluronan synthase 2	NM_008216	Mm.5148	-56665626	GO:0001570	15117	NA	7	9	10	21	17	28
18491	69.72187426	-0.20324818	0.106617706	-1.906326705	0.056607832	0.999694478	Pappa	pregnancy-associated plasma protein A	NM_021362	Mm.317854	65124173	GO:0004175	18491	NA	58	92	78	87	55	49
50782	86.71378983	0.204774445	0.107436875	1.905997773	0.056650495	0.999694478	Rgs11	regulator of G-protein signaling 11	NM_001081069	Mm.109840	26202961	GO:0004871	50782	NA	88	52	57	154	87	102
234740	676.9365805	0.18362586	0.096437514	1.904091588	0.056898257	0.999694478	Tmem231	transmembrane protein 231	NM_001033321	Mm.87513	-111912017	GO:0001701	234740	NA	584	620	508	903	745	755
219148	1060.181389	0.189602884	0.09961717	1.903315311	0.056999414	0.999694478	Fam167a	family with sequence similarity 167, member A	NM_177628	Mm.37882	63436393	GO:0003674	219148	NA	1011	880	775	1877	968	1085
432572	2377.613525	0.164391204	0.086435574	1.901892891	0.057185159	0.999694478	Specc1	sperm antigen with calponin homology and coiled-coil domains 1	NM_001029936	Mm.438022	62077023	GO:0003674	432572	NA	2293	2154	1689	3778	2394	2353
16184	16.06084369	-0.151787707	0.079950683	-1.89851669	0.057628051	0.999694478	Il2ra	interleukin 2 receptor, alpha chain	NM_008367	Mm.915	11642791	GO:0002437	16184	4060	25	18	16	12	11	12
333654	3828.701566	0.158929522	0.083757875	1.897487515	0.057763625	0.999694478	Ppp1r13l	protein phosphatase 1, regulatory (inhibitor) subunit 13 like	NM_001010836	Mm.333640	19361215	GO:0000122	333654	NA	3723	3288	2880	5551	3908	4059
73902	23.51204694	-0.172413374	0.090896299	-1.896814004	0.05785249	0.999694478	Psmb11	proteasome (prosome, macropain) subunit, beta type, 11	NM_175204	Mm.32009	54625309	GO:0000502	73902	3050	28	27	27	20	17	19
22379	2685.240229	0.151919	0.080113394	1.896299634	0.057920435	0.999694478	Fmnl3	formin-like 3	NM_001310622	Mm.29043	-99317211	GO:0001525	22379	NA	2433	2528	2019	4319	2542	2724
27057	4012.00143	-0.175642987	0.092701096	-1.894723956	0.058128982	0.999694478	Ncoa4	nuclear receptor coactivator 4	NM_001033988	Mm.371598	32159886	GO:0003674	27057	5200	4160	3825	3936	4876	3910	3390
13653	736.4181704	-0.107857323	0.056925836	-1.894698994	0.058132291	0.999694478	Egr1	early growth response 1	NM_007913	Mm.181959	34861206	GO:0000122	13653	5020	678	2258	264	497	363	341
27372	656.7103057	-0.206079851	0.108834662	-1.893513032	0.058289677	0.999694478	Prl3c1	prolactin family 3, subfamily c, member 1	NM_001163218	Mm.291456	27196659	GO:0003674	27372	NA	667	747	628	651	715	493
360220	97.75256459	0.191668963	0.101385268	1.89050112	0.058690971	0.999694478	Speer4d	spermatogenesis associated glutamate (E)-rich protein 4D	NM_025759	Mm.425235	15619098	GO:0003674	360220	NA	64	106	46	206	123	78
73710	1188.793996	0.169317822	0.089583115	1.890064021	0.058749398	0.999694478	Tubb2b	tubulin, beta 2B class IIB	NM_023716	Mm.379227	-34127007	GO:0000166	73710	4145	1123	1041	885	1903	1103	1275
22629	4877.232333	-0.133696864	0.070752352	-1.889645514	0.058805386	0.999694478	Ywhah	tyrosine 3-monooxygenase/tryptophan 5-monooxygenase activation protein, eta polypeptide	NM_011738	Mm.332314	33018815	GO:0002028	22629	4110	4865	5202	4158	6582	4245	4567
319197	586.3728914	0.207170903	0.109831826	1.886255658	0.059260512	0.999694478	Gpr4	G protein-coupled receptor 4	NM_175668	Mm.135984	19212537	GO:0004871	319197	NA	568	499	329	1263	555	521
110308	25.2255291	0.145080427	0.076963742	1.885049024	0.059423219	0.999694478	Krt5	keratin 5	NM_027011	Mm.451847	-101707069	GO:0005198	110308	NA	25	5	15	48	36	29
225845	465.4127034	0.201633933	0.107061559	1.883345748	0.059653527	0.999694478	Pla2g16	phospholipase A2, group XVI	NM_139269	Mm.274810	7557458	GO:0004623	225845	NA	415	452	283	682	444	584
226040	489.8509402	-0.203127453	0.107863823	-1.883184252	0.059675402	0.999694478	Tmem252	transmembrane protein 252	NM_183160	Mm.391170	24674007	GO:0003674	226040	NA	650	318	598	633	378	356
13429	488.1979453	-0.191309372	0.10162458	-1.88251083	0.059766691	0.999694478	Dnm1	dynamin 1	NM_001301737	Mm.44736	-32308470	GO:0000166	13429	4144	516	447	507	615	442	408
12335	78.64015679	-0.204932172	0.10887895	-1.882201948	0.059808601	0.999694478	Capn3	calpain 3	NM_001109761	Mm.458021	120463592	GO:0001896	12335	NA	85	92	76	90	76	52
68943	6575.970426	0.15446077	0.082067365	1.882121709	0.059819493	0.999694478	Pink1	PTEN induced putative kinase 1	NM_026880	Mm.18539	-138313409	GO:0000166	68943	5012	5949	5915	5155	9298	6371	7429
54393	621.5503149	-0.179455104	0.095374554	-1.881582641	0.059892705	0.999694478	Gabbr1	gamma-aminobutyric acid (GABA) B receptor, 1	NM_019439	Mm.32191	37045965	GO:0001649	54393	4080	568	724	572	846	523	540
229841	95.34776155	-0.206218783	0.109659132	-1.880543638	0.060034025	0.999694478	Cenpe	centromere protein E	NM_173762	Mm.161470	135212562	GO:0000166	229841	NA	116	104	85	128	81	64
108114	4.131252166	0.085728663	0.045603515	1.87986963	0.060125848	0.999694478	Slc22a7	solute carrier family 22 (organic anion transporter), member 7	NM_144856	Mm.387538	-46432184	GO:0005886	108114	4976	2	2	0	10	5	8
66632	262.9993692	0.195158774	0.103866593	1.878936895	0.06025311	0.999694478	Dph6	diphthamine biosynthesis 6	NM_025675	Mm.117809	-114516417	GO:0000166	66632	NA	195	256	203	419	264	284
228913	1064.782935	-0.180742031	0.096230415	-1.878221473	0.060350874	0.999694478	Zfp217	zinc finger protein 217	NM_001033299	Mm.22858	-170108642	GO:0000118	228913	NA	1033	1027	1113	1458	919	891
330361	155.1125416	-0.201751316	0.107539183	-1.876072608	0.06064531	0.999694478	Gcfc2	GC-rich sequence DNA binding factor 2	NM_177884	Mm.474487	81923668	GO:0000122	330361	NA	159	165	153	179	140	133
69207	5197.822669	-0.146601376	0.078144791	-1.876022376	0.060652207	0.999694478	Srsf11	serine/arginine-rich splicing factor 11	NM_001093752	Mm.223946	-158010492	GO:0005654	69207	NA	5167	5604	4489	6917	4949	4395
17313	791.0021596	-0.199923067	0.106615102	-1.875185246	0.060767243	0.999694478	Mgp	matrix Gla protein	NM_008597	Mm.243085	-136872434	GO:0001503	17313	NA	867	947	632	795	704	778
22323	6073.166723	0.143695288	0.076655554	1.874558065	0.060853547	0.999694478	Vasp	vasodilator-stimulated phosphoprotein	NM_001282021	Mm.9684	-19256929	GO:0001843	22323	4510	5291	5810	4742	9657	5701	6208
218442	9092.670555	0.144903653	0.077349513	1.873362189	0.061018388	0.999694478	Serinc5	serine incorporator 5	NM_172588	Mm.297970	92611137	GO:0005783	218442	NA	8780	8071	6857	13316	9195	9422
56434	1670.743358	0.204282013	0.109079028	1.872789091	0.061097515	0.999694478	Tspan3	tetraspanin 3	NM_019793	Mm.28484	-56135883	GO:0005887	56434	NA	1491	1323	1225	3569	1444	1540
17969	76.31155228	-0.204248571	0.109209387	-1.870247379	0.061449473	0.999694478	Ncf1	neutrophil cytosolic factor 1	NM_001286037	Mm.425296	-134220258	GO:0001878	17969	4062	86	74	83	89	64	60
30938	1183.566292	0.178155467	0.095301106	1.869395585	0.061567798	0.999694478	Fgd3	FYVE, RhoGEF and PH domain containing 3	NM_015759	Mm.291089	-49263109	GO:0005085	30938	4810	1019	1196	808	1935	1124	1244
245695	1263.047747	0.1854751	0.099233308	1.869081107	0.061611531	0.999694478	Tceanc	transcription elongation factor A (SII) N-terminal and central domain containing	NM_001007577	Mm.336318	-166499814	GO:0003674	245695	NA	1190	1224	792	2024	1236	1346
209268	650.295914	-0.203791915	0.10903428	-1.869062777	0.061614081	0.999694478	Igsf1	immunoglobulin superfamily, member 1	NM_177591	Mm.110505	-49792966	GO:0004872	209268	NA	598	827	603	664	489	697
20194	4996.962293	0.156500644	0.083752281	1.868613511	0.061676605	0.999694478	S100a10	S100 calcium binding protein A10 (calpactin)	NM_009112	Mm.1	93555116	GO:0001765	20194	NA	4716	4283	3908	8155	4780	4987
11905	59.15582903	-0.185675089	0.099601497	-1.864179708	0.062296472	0.999694478	Serpinc1	serine (or cysteine) peptidase inhibitor, clade C (antithrombin), member 1	NM_080844	Mm.260770	160978605	GO:0002020	11905	4610	79	44	74	58	53	40
434341	377.1362408	-0.202650608	0.108710046	-1.864138736	0.062302224	0.999694478	Nlrc5	NLR family, CARD domain containing 5	NM_001033207	Mm.334720	94472762	GO:0000166	434341	NA	319	456	392	443	371	279
71710	412.3497643	-0.175445635	0.094139864	-1.863669943	0.062368069	0.999694478	Lrrcc1	leucine rich repeat and coiled-coil domain containing 1	NM_001163579	Mm.257449	14533787	GO:0003674	71710	NA	424	426	381	544	378	342
72960	324.3733056	-0.198664934	0.10668687	-1.862131047	0.062584621	0.999694478	Top1mt	DNA topoisomerase 1, mitochondrial	NM_028404	Mm.182401	-75657032	GO:0003677	72960	NA	309	346	336	345	315	280
723874	3.886287176	0.077930456	0.041888092	1.860444153	0.062822713	0.999694478	Mir483	microRNA 483	NR_030251	NA	-142654923	GO:0070482	723874	NA	2	0	1	9	10	3
83554	694.1247229	0.198781238	0.106900599	1.859496012	0.062956864	0.999694478	Fstl3	follistatin-like 3	NM_031380	Mm.251710	79777273	GO:0001503	83554	NA	672	485	543	1262	694	665
14751	6239.61655	-0.176526844	0.095019755	-1.857790992	0.063198701	0.999694478	Gpi1	glucose phosphate isomerase 1	NM_008155	Mm.589	-34201326	GO:0001525	14751	10	5933	6388	6256	7054	5954	5721
100039934	12.70979896	-0.135234898	0.072827993	-1.856908205	0.063324215	0.999694478	Gm15085	predicted gene 15085	NM_001122734	Mm.474426	149097951	GO:0003674	100039934	NA	15	16	17	16	5	7
269623	235.8869801	-0.190097375	0.102437034	-1.855748539	0.063489409	0.999694478	Rbm48	RNA binding motif protein 48	NM_172991	Mm.38014	-3583977	GO:0003674	269623	NA	241	241	231	288	207	210
17345	238.6555337	-0.203504406	0.109668101	-1.855639004	0.06350503	0.999694478	Mki67	antigen identified by monoclonal antibody Ki 67	NM_001081117	Mm.4078	-135689787	GO:0000775	17345	NA	284	206	253	335	168	199
100503272	62.63619021	-0.195347811	0.105429855	-1.852869951	0.063901001	0.999694478	Gm11423	predicted gene 11423	NR_126067	Mm.486964	-82779600	NA	100503272	NA	54	84	67	60	52	54
77037	156.5258183	-0.203577243	0.109872487	-1.852850043	0.063903855	0.999694478	Mrap	melanocortin 2 receptor accessory protein	NM_029844	Mm.22455	90738323	GO:0005783	77037	NA	134	203	157	158	139	140
330474	2133.790255	0.154616212	0.083464948	1.8524688	0.063958534	0.999694478	Zc3h4	zinc finger CCCH-type containing 4	NM_198631	Mm.333594	16401195	GO:0044822	330474	NA	1848	2094	1594	3395	2013	2212
79043	179.4627158	0.199520582	0.10775482	1.851616297	0.064080941	0.999694478	Spsb3	splA/ryanodine receptor domain and SOCS box containing 3	NM_001163750	Mm.274794	24887480	GO:0003674	79043	NA	161	135	142	298	196	176
13611	31.68634517	0.148897184	0.08043244	1.851208086	0.064139623	0.999694478	S1pr4	sphingosine-1-phosphate receptor 4	NM_010102	Mm.33065	-81497744	GO:0004871	13611	4080	26	17	17	97	34	20
381715	111.1767539	0.18934543	0.102302847	1.850832454	0.064193661	0.999694478	4930572O03Rik	spermatogenesis associated glutamate (E)-rich protein pseudogene	NR_073011	Mm.382859	-15652287	GO:0003674	381715	NA	82	119	48	225	142	90
18654	1395.592397	-0.202039357	0.109193208	-1.850292344	0.064271425	0.999694478	Pgf	placental growth factor	NM_001271705	Mm.4809	-85166638	GO:0001525	18654	4150	1121	2016	1344	1129	1213	1402
17309	913.0791916	-0.196055294	0.106047449	-1.848750683	0.064493822	0.999694478	Mgat3	mannoside acetylglucosaminyltransferase 3	NM_010795	Mm.299693	80173720	GO:0006044	17309	510	895	814	1055	1080	802	806
20018	2653.063515	0.143116865	0.077428085	1.848384415	0.064546752	0.999694478	Polr1d	polymerase (RNA) I polypeptide D	NM_009087	Mm.317557	147077345	GO:0001054	20018	230	2499	2462	1970	4098	2615	2668
18733	80.61518889	-0.200289416	0.108419072	-1.847363318	0.064694502	0.999694478	Pirb	paired Ig-like receptor B	NM_011095	Mm.326531	-3712504	GO:0001782	18733	4380	87	97	77	119	52	60
319535	512.3496975	-0.182990063	0.099084612	-1.846806077	0.064775251	0.999694478	Zfp182	zinc finger protein 182	NM_001013387	Mm.170163	-21026183	GO:0003676	319535	NA	481	600	465	731	414	431
12722	272.8254175	-0.189211689	0.102501204	-1.845946008	0.064900045	0.999694478	Clca3a1	chloride channel calcium activated 3A1	NM_009899	Mm.454553	-144729676	GO:0005229	12722	4740	280	192	414	332	247	151
24030	720.1086728	0.175750803	0.095256528	1.845026344	0.065033707	0.999694478	Mrps12	mitochondrial ribosomal protein S12	NM_011885	Mm.358650	-28739640	GO:0003735	24030	NA	660	636	535	980	751	822
75668	162.8317784	0.191653226	0.103940721	1.843870459	0.065202021	0.999694478	Rasl10a	RAS-like, family 10, member A	NM_145216	Mm.374836	5058127	GO:0000166	75668	NA	172	89	102	374	145	160
215384	168.3186344	-0.184096436	0.099890158	-1.842988731	0.065330656	0.999694478	Fcgbp	Fc fragment of IgG binding protein	NM_001122603	Mm.292276	28071235	GO:0005515	215384	NA	227	164	175	301	76	98
230777	76.14076409	-0.201855905	0.109571875	-1.842223705	0.065442434	0.999694478	Hcrtr1	hypocretin (orexin) receptor 1	NM_001163027	Mm.246595	-130130216	GO:0004871	230777	4080	85	89	69	94	65	57
14860	37.50633256	-0.175369625	0.095267566	-1.840811436	0.065649196	0.999694478	Gsta4	glutathione S-transferase, alpha 4	NM_010357	Mm.2662	78191965	GO:0004364	14860	480	41	49	39	48	33	16
121022	1290.3668	0.165229245	0.089851198	1.838920903	0.065926821	0.999694478	Mrps6	mitochondrial ribosomal protein S6	NM_080456	Mm.217354	92058335	GO:0003735	121022	NA	1201	1106	1003	2138	1201	1324
71988	13.83819615	-0.135125802	0.073547598	-1.837256494	0.066172039	0.999694478	Esco2	establishment of cohesion 1 homolog 2 (S. cerevisiae)	NM_028039	Mm.249280	-65819026	GO:0000785	71988	NA	16	13	22	11	11	7
214133	484.7371404	-0.183763289	0.100049143	-1.836730275	0.066249724	0.999694478	Tet2	tet methylcytosine dioxygenase 2	NM_001040400	Mm.347816	-133463676	GO:0001822	214133	NA	436	566	460	673	396	414
16905	6624.353389	0.130356947	0.070973835	1.836690185	0.066255645	0.999694478	Lmna	lamin A	NM_001002011	Mm.243014	-88481147	GO:0005198	16905	5410	6110	6324	4994	9702	6603	6819
232413	66.50014038	-0.192837411	0.105053555	-1.835610524	0.06641528	0.999694478	Clec12a	C-type lectin domain family 12, member a	NM_177686	Mm.90241	129350243	GO:0005886	232413	NA	55	80	82	85	53	44
19894	1824.281834	0.137450021	0.074898524	1.835149939	0.066483476	0.999694478	Rph3a	rabphilin 3A	NM_001302344	Mm.181166	-120940499	GO:0005509	19894	NA	1607	1766	1404	2727	1805	1874
20963	658.0395227	0.170717483	0.093029958	1.835080732	0.066493728	0.999694478	Syk	spleen tyrosine kinase	NM_001198977	Mm.375031	52596881	GO:0000166	20963	4380	570	636	480	1079	620	684
66606	846.1723257	-0.172502369	0.094008791	-1.834959989	0.066511618	0.999694478	Lrrc57	leucine rich repeat containing 57	NM_001159609	Mm.428639	-120604237	GO:0003674	66606	NA	898	896	733	970	787	796
72413	10.05303438	-0.089837377	0.049007361	-1.833140496	0.06678168	0.999694478	Kcnmb2	potassium large conductance calcium-activated channel, subfamily M, beta member 2	NM_028231	Mm.64790	31902702	GO:0001508	72413	4270	25	1	17	6	4	4
24083	8979.269994	0.126495164	0.069009053	1.833022755	0.066799187	0.999694478	Natd1	N-acetyltransferase domain containing 1	NM_025294	Mm.22780	-60902245	GO:0003674	24083	NA	8290	8096	7213	12925	9007	9288
16362	1150.606792	0.151679694	0.082856899	1.830622391	0.067156924	0.999694478	Irf1	interferon regulatory factor 1	NM_001159393	Mm.105218	53770013	GO:0000790	16362	5160	1036	1075	874	1688	1114	1257
239447	17.60594832	-0.119363433	0.065238731	-1.829640636	0.067303693	0.999694478	Colec10	collectin sub-family member 10	NM_173422	Mm.82400	54410773	GO:0005537	239447	NA	17	9	40	11	10	12
237940	130.0508194	-0.19981067	0.109316009	-1.827826246	0.067575633	0.999694478	Aoc2	amine oxidase, copper containing 2 (retina-specific)	NM_178932	Mm.302277	101325062	GO:0005507	237940	260	145	136	123	149	124	102
21814	4433.989755	0.181833798	0.09948957	1.827666938	0.067599553	0.999694478	Tgfbr3	transforming growth factor, beta receptor III	NM_011578	Mm.200775	-107106569	GO:0001568	21814	NA	3894	3887	3401	8281	4153	4093
23790	5199.781916	0.125850104	0.068870472	1.827344877	0.067647932	0.999694478	Coro1c	coronin, actin binding protein 1C	NM_011779	Mm.260158	-113842438	GO:0000147	23790	NA	4661	5041	4003	7729	5189	5236
194655	2038.969183	0.140926924	0.077125061	1.827252033	0.067661884	0.999694478	Klf11	Kruppel-like factor 11	NM_178357	Mm.9616	24651370	GO:0000083	194655	NA	1903	1919	1511	3071	2036	2072
18124	61.68491995	-0.18311373	0.100219628	-1.827124427	0.067681063	0.999694478	Nr4a3	nuclear receptor subfamily 4, group A, member 3	NM_001307989	Mm.247261	48045304	GO:0000122	18124	NA	50	78	78	91	37	40
108689	647.0128119	0.165334337	0.090547789	1.825934569	0.067860118	0.999694478	Obfc1	oligonucleotide/oligosaccharide-binding fold containing 1	NM_175360	Mm.218048	-47501047	GO:0000723	108689	NA	547	623	492	1005	613	700
19018	314.4777397	0.200369999	0.109786325	1.825090696	0.067987344	0.999694478	Scand1	SCAN domain-containing 1	NM_020255	Mm.389346	-156311845	GO:0000981	19018	NA	239	198	297	571	280	366
66343	374.2638747	0.187140058	0.102625515	1.823523693	0.068224112	0.999694478	Tmem177	transmembrane protein 177	NM_175106	Mm.49942	-119907898	GO:0003674	66343	NA	305	316	313	653	376	357
57339	32.29451139	-0.178194151	0.097719907	-1.823519446	0.068224755	0.999694478	Jph1	junctophilin 1	NM_020604	Mm.143761	-16994939	GO:0005783	57339	NA	35	39	35	31	29	22
108653	2399.944359	-0.1970187	0.108148288	-1.821745904	0.068493549	0.999694478	Rimklb	ribosomal modification protein rimK-like family member B	NM_027664	Mm.277939	-122453608	GO:0000166	108653	NA	1767	4095	1968	2742	1585	2318
71971	875.1602125	0.161169598	0.088664187	1.817753064	0.069101883	0.999694478	Zswim1	zinc finger SWIM-type containing 1	NM_028028	Mm.161149	164822685	GO:0003674	71971	NA	775	746	724	1357	925	843
18590	759.278928	0.19760776	0.108806059	1.816146656	0.069347878	0.999694478	Pdgfa	platelet derived growth factor, alpha	NM_008808	Mm.2675	-138976971	GO:0001525	18590	4010	656	646	550	1585	654	713
170732	21.90214147	0.135173986	0.074516664	1.814010154	0.069676163	0.999694478	Trhr2	thyrotropin releasing hormone receptor 2	NM_133202	Mm.154808	-122356966	GO:0004997	170732	4020	19	12	9	69	15	23
666945	31.62402617	0.167347991	0.092274077	1.813597028	0.069739788	0.999694478	Gm10638	predicted gene 10638	NR_027829	Mm.391806	86745698	NA	666945	NA	27	19	19	40	38	49
13113	12.79088083	-0.108233486	0.059695172	-1.813102847	0.06981596	0.999694478	Cyp3a13	cytochrome P450, family 3, subfamily a, polypeptide 13	NM_007819	Mm.289886	-137892932	GO:0004497	13113	140	21	4	25	10	6	7
224139	11712.8073	-0.155201718	0.085603057	-1.813039435	0.069825739	0.999694478	Golgb1	golgi autoantigen, golgin subfamily b, macrogolgin 1	NM_030035	Mm.244815	36885010	GO:0005793	224139	NA	11669	12728	10196	14246	11588	10155
69109	357.4374918	0.183654631	0.101343711	1.812195637	0.069955973	0.999694478	Fam58b	family with sequence similarity 58, member B	NM_197989	Mm.341420	-78750505	GO:0000079	69109	NA	334	303	261	495	382	404
233902	4219.31154	0.174461466	0.096303173	1.811585859	0.070050212	0.999694478	Fbxl19	F-box and leucine-rich repeat protein 19	NM_172748	Mm.259353	127746774	GO:0003677	233902	NA	3965	3724	3057	7534	3899	4101
668339	1197.942137	0.185272871	0.102329385	1.810553926	0.07020993	0.999694478	Gm9112	predicted gene 9112	NM_001177365	Mm.394985	-102706887	GO:0003674	668339	NA	1242	1012	765	1776	1259	1301
110332	9.043985415	-0.109050823	0.060258673	-1.809711665	0.070340513	0.999694478	Pp2d1	protein phosphatase 2C-like domain containing 1	NM_173449	Mm.444633	-53507459	GO:0003674	110332	NA	17	15	5	5	7	4
68512	1321.854202	0.174232751	0.096387021	1.807637067	0.070663005	0.999694478	Tomm5	translocase of outer mitochondrial membrane 5 homolog (yeast)	NM_001099675	Mm.282081	-45105209	GO:0005739	68512	NA	1276	1181	916	2262	1257	1315
278279	106.50591	-0.181827152	0.100593037	-1.807552056	0.070676246	0.999694478	Tmtc2	transmembrane and tetratricopeptide repeat containing 2	NM_177368	Mm.25225	-105187663	GO:0003674	278279	NA	91	198	74	130	80	74
59289	596.1277778	-0.189695222	0.104957111	-1.807359406	0.070706259	0.999694478	Ackr2	atypical chemokine receptor 2	NM_001276719	Mm.258105	121898354	GO:0004871	59289	NA	523	602	674	751	512	517
328329	1244.49704	-0.141754869	0.078434889	-1.807293545	0.070716522	0.999694478	Mast4	microtubule associated serine/threonine kinase family member 4	NM_175171	Mm.202606	-102732488	GO:0000166	328329	NA	1210	1326	1107	1702	1122	1091
71990	2340.655719	0.130692268	0.072328193	1.806933963	0.070772576	0.999694478	Ddx54	DEAD (Asp-Glu-Ala-Asp) box polypeptide 54	NM_028041	Mm.24495	120613129	GO:0000166	71990	NA	2145	2185	1817	3521	2265	2418
75623	700.2625119	0.196988422	0.109079755	1.805911858	0.070932109	0.999694478	Tex30	testis expressed 30	NM_029368	Mm.348017	-44086616	GO:0003674	75623	NA	671	477	489	1633	594	621
212996	32.52272998	0.169074967	0.093797698	1.802549222	0.071459038	0.999694478	Wbscr17	Williams-Beuren syndrome chromosome region 17 homolog (human)	NM_145218	Mm.299204	-130874950	GO:0000009	212996	512	24	28	17	75	35	30
218503	2784.847229	-0.142679282	0.0791919	-1.801690351	0.071594137	0.999694478	Fcho2	FCH domain only 2	NM_172591	Mm.23928	-98723405	GO:0001786	218503	NA	2903	2796	2455	3943	2485	2371
51800	2756.592649	0.189878841	0.105395331	1.801586842	0.071610433	0.999694478	Bok	BCL2-related ovarian killer	NM_016778	Mm.3295	93685574	GO:0005634	51800	NA	1992	3005	1893	4278	2564	3267
18846	46.69042779	-0.18461416	0.102482092	-1.801428482	0.07163537	0.999694478	Plxna3	plexin A3	NM_008883	Mm.1685	74329065	GO:0005886	18846	4360	46	47	60	52	38	34
333473	7498.720115	0.177957974	0.098860849	1.800085423	0.071847151	0.999694478	Zfp36l3	zinc finger protein 36, C3H type-like 3	NM_001009549	Mm.327378	-53772685	GO:0000288	333473	NA	7248	6439	5327	13235	6603	7818
18952	3103.935384	0.196284147	0.109134349	1.798555161	0.072089076	0.999694478	4-Sep	septin 4	NM_001284392	Mm.2214	87581060	GO:0000166	18952	NA	2869	2313	2345	6559	2764	2789
66570	26.00360105	-0.158038244	0.087923139	-1.797459084	0.072262768	0.999694478	Cenpm	centromere protein M	NM_001080158	Mm.23596	-82233775	GO:0000775	66570	NA	41	21	29	30	15	19
50760	51.55759512	0.158125618	0.087971972	1.797454518	0.072263492	0.999694478	Fbxo17	F-box protein 17	NM_001310687	Mm.358659	28716789	GO:0001948	50760	NA	45	19	39	134	40	57
70134	255.4915146	0.194895402	0.108478966	1.796619288	0.07239608	0.999694478	2210011C24Rik	RIKEN cDNA 2210011C24 gene	NM_001291292	Mm.41017	-84010227	GO:0003674	70134	NA	212	168	210	580	217	240
26904	5.592521762	-0.092542215	0.051523358	-1.796121599	0.07247518	0.999694478	Sh2d1b1	SH2 domain containing 1B1	NM_012009	Mm.57009	170277323	GO:0001784	26904	4650	5	12	7	5	1	3
76974	37.90261212	-0.144327329	0.080412243	-1.794842718	0.072678763	0.999694478	Urah	urate (5-hydroxyiso-) hydrolase	NM_029821	Mm.272359	140835495	GO:0005739	76974	230	55	18	61	41	28	19
68895	663.9852	0.196364977	0.109424488	1.79452498	0.072729415	0.999694478	Rasl11a	RAS-like, family 11, member A	NM_026864	Mm.266978	146845070	GO:0000166	68895	NA	651	572	357	1470	594	601
235283	2923.694047	-0.188571621	0.105102936	-1.794161306	0.072787426	0.999694478	Gramd1b	GRAM domain containing 1B	NM_172768	Mm.138434	-40297906	GO:0003674	235283	NA	2657	3619	2649	3025	2911	2584
73656	75.99353887	-0.190516354	0.106242881	-1.793215249	0.072938513	0.999694478	Ms4a6c	membrane-spanning 4-domains, subfamily A, member 6C	NM_001166376	Mm.440719	11469367	GO:0016020	73656	NA	103	90	57	107	54	53
110606	2955.265278	0.140768613	0.078516882	1.792845167	0.072997685	0.999694478	Fntb	farnesyltransferase, CAAX box, beta	NM_145927	Mm.151174	76837466	GO:0003824	110606	NA	2582	2605	2496	4550	2849	3040
16998	4771.264766	0.191516502	0.10685746	1.792261402	0.073091103	0.999694478	Ltbp3	latent transforming growth factor beta binding protein 3	NM_008520	Mm.182396	5740903	GO:0001501	16998	NA	4007	4518	3307	9636	4119	4530
20638	2266.956188	0.148003696	0.082584639	1.792145574	0.07310965	0.999694478	Snrpb	small nuclear ribonucleoprotein B	NM_009225	Mm.88216	-130171635	GO:0000387	20638	3040	1950	2241	1707	3229	2285	2440
68260	284.7447923	0.181936062	0.101586171	1.790953046	0.07330083	0.999694478	Trmt12	tRNA methyltranferase 12	NM_026642	Mm.278805	58872648	GO:0003674	68260	NA	249	265	203	403	312	308
619310	33.760876	-0.168374987	0.094016336	-1.790912033	0.073307412	0.999694478	Zfp872	zinc finger protein 872	NM_001033813	Mm.335016	22188165	GO:0003674	619310	NA	51	27	37	35	26	24
432731	1715.775688	-0.142220484	0.079431617	-1.790477013	0.073377259	0.999694478	Zscan26	zinc finger and SCAN domain containing 26	NM_001013786	Mm.441899	-21442174	GO:0003676	432731	NA	1674	1850	1503	2229	1625	1504
12751	7160.769302	-0.178695104	0.099847451	-1.789681173	0.073505181	0.999694478	Tpp1	tripeptidyl peptidase I	NM_009906	Mm.20837	-105744846	GO:0004175	12751	4142	7214	6623	7532	8074	6603	6691
53381	4404.453221	0.131579412	0.07357634	1.788338635	0.07372139	0.999694478	Prdx4	peroxiredoxin 4	NM_001313711	Mm.247542	-155323917	GO:0004601	53381	NA	4153	3963	3436	6754	4421	4309
106931	134.7809719	0.195177412	0.109275741	1.78610011	0.07408305	0.999694478	Kctd1	potassium channel tetramerisation domain containing 1	NM_001142731	Mm.329299	-14968684	GO:0003714	106931	NA	130	106	83	277	126	131
21767	4509.724247	0.150288974	0.084170062	1.785539545	0.074173843	0.999694478	Tex264	testis expressed gene 264	NM_001081654	Mm.22266	-106658745	GO:0003674	21767	NA	4024	4038	3613	7392	4098	4666
211389	1178.488393	0.151171391	0.084669003	1.785439608	0.074190039	0.999694478	Suox	sulfite oxidase	NM_173733	Mm.23352	-128669886	GO:0005739	211389	920	1114	1095	852	1764	1167	1239
53315	19.87574689	-0.104721781	0.05866212	-1.785168708	0.074233956	0.999694478	Sult1d1	sulfotransferase family 1D, member 1	NM_016771	Mm.6824	-87554649	GO:0000103	53315	NA	8	56	18	10	19	5
76491	227.8806372	-0.196068174	0.10983643	-1.785092384	0.074246333	0.999694478	Abhd14b	abhydrolase domain containing 14b	NM_029631	Mm.335427	106448639	GO:0003923	76491	NA	238	205	262	230	198	215
83984	20.9980841	0.155818903	0.087300733	1.784852161	0.0742853	0.999694478	Tssk6	testis-specific serine kinase 6	NM_032004	Mm.432504	69902214	GO:0000166	83984	NA	17	13	12	31	27	29
77583	111.8695696	-0.179364234	0.100520849	-1.784348569	0.074367043	0.999694478	Notum	notum pectinacetylesterase homolog (Drosophila)	NM_175263	Mm.32839	-120653788	GO:0004620	77583	NA	83	183	109	85	90	108
192285	1722.360797	-0.142378515	0.07982384	-1.783659049	0.074479084	0.999694478	Phf21a	PHD finger protein 21A	NM_001109690	Mm.330408	92184181	GO:0000118	192285	NA	1648	1740	1640	2318	1525	1560
72776	62.78571444	-0.19076427	0.106967155	-1.783391077	0.074522665	0.999694478	Sass6	spindle assembly 6 homolog (C. elegans)	NM_001289568	Mm.440836	116594957	GO:0003674	72776	NA	79	61	63	80	53	42
69655	2.949411363	-0.069815752	0.039155967	-1.78301691	0.074583551	0.999694478	Cd164l2	CD164 sialomucin-like 2	NM_027152	Mm.285685	133220808	GO:0003674	69655	NA	3	6	5	2	0	1
233406	148.9715305	-0.190638768	0.107065651	-1.780578245	0.074981376	0.999694478	Prc1	protein regulator of cytokinesis 1	NM_001285997	Mm.227274	80294450	GO:0000226	233406	NA	156	164	137	197	122	126
68952	176.6493925	0.184800711	0.103867966	1.779188706	0.075208829	0.999694478	Fam57b	family with sequence similarity 57, member B	NM_001146347	Mm.440393	126823302	GO:0005783	68952	NA	137	115	142	442	130	173
665270	143.7963579	0.188853173	0.106214974	1.778027765	0.075399295	0.999694478	Plb1	phospholipase B1	NM_001081407	Mm.160067	32239083	GO:0004622	665270	564	137	96	96	334	134	124
27386	34.63756569	-0.171400787	0.096419029	-1.777665558	0.0754588	0.999694478	Npas3	neuronal PAS domain protein 3	NM_013780	Mm.247044	53248676	GO:0000981	27386	NA	38	40	39	37	18	34
668357	358.7883874	0.195252055	0.109868839	1.7771377	0.075545587	0.999694478	Dmrtc1c2	DMRT-like family C1c2	NM_001142690	Mm.422619	102802962	GO:0000987	668357	NA	326	252	276	762	345	309
75847	183.6602527	0.187251515	0.105369119	1.777100512	0.075551704	0.999694478	Ispd	isoprenoid synthase domain containing	NM_001289502	Mm.261764	36381449	GO:0003720	75847	NA	145	172	140	287	196	190
101359	5.948392267	0.09589513	0.053968514	1.776871788	0.075589337	0.999694478	Prrt4	proline-rich transmembrane protein 4	NM_001101443	Mm.22818	-29169229	GO:0003674	101359	NA	1	4	3	16	7	8
72171	209.0590734	0.188469504	0.10607114	1.776821703	0.07559758	0.999694478	Shq1	SHQ1 homolog (S. cerevisiae)	NM_181590	Mm.256022	-100571810	GO:0003674	72171	NA	193	193	135	313	222	229
320802	233.2037155	0.183486425	0.103266749	1.77682001	0.075597859	0.999694478	Ifitm10	interferon induced transmembrane protein 10	NM_177265	Mm.154486	-142326109	GO:0003674	320802	NA	205	191	187	378	244	232
328576	19.00898992	0.152119988	0.085640766	1.776256738	0.07569061	0.999694478	Gm20556	predicted gene, 20556	NR_040347	Mm.400211	-84714628	NA	328576	NA	16	13	9	34	23	24
77134	2021.306538	0.138994663	0.078297057	1.775222049	0.07586123	0.999694478	Hnrnpa0	heterogeneous nuclear ribonucleoprotein A0	NM_029872	Mm.490274	-58125878	GO:0000166	77134	NA	1721	1901	1649	3084	1923	2120
23877	1133.173873	0.158048896	0.089097412	1.773888749	0.076081554	0.999694478	Fiz1	Flt3 interacting zinc finger protein 1	NM_001110328	Mm.38911	-5007055	GO:0001934	23877	NA	1006	1104	818	1612	1135	1253
64099	55.96316931	-0.185662265	0.104680079	-1.773616029	0.076126684	0.999694478	Parvg	parvin, gamma	NM_001162500	Mm.251356	84326118	GO:0003779	64099	4510	60	51	70	62	46	43
17684	35694.94454	-0.149818218	0.084502009	-1.772954512	0.076236245	0.999694478	Cited2	Cbp/p300-interacting transactivator, with Glu/Asp-rich carboxy-terminal domain, 2	NM_010828	Mm.272321	17723227	GO:0000122	17684	NA	36507	38297	30411	42223	33932	33441
225207	80.81973669	-0.191009008	0.107752059	-1.772671534	0.076283151	0.999694478	Zfp521	zinc finger protein 521	NM_145492	Mm.40325	-13687013	GO:0003676	225207	NA	82	101	78	110	72	47
14419	45.7303537	0.145328271	0.082040496	1.771421161	0.076490692	0.999694478	Gal	galanin	NM_010253	Mm.4655	-3409916	GO:0005179	14419	NA	46	24	19	38	78	67
20969	3474.877752	0.174053543	0.098275728	1.771073554	0.076548471	0.999694478	Sdc1	syndecan 1	NM_011519	Mm.2580	8771395	GO:0001948	20969	4512	3544	2967	2339	5033	3871	3523
16558	948.6590642	0.183636251	0.10370932	1.770682244	0.076613557	0.999694478	Kif16b	kinesin family member 16B	NM_001081133	Mm.251934	-142618344	GO:0000166	16558	NA	831	850	698	1803	904	857
381651	8.667067053	0.112245261	0.06339978	1.770436134	0.076654515	0.999694478	Gm1045	predicted gene 1045	NM_001177577	Mm.332494	91987472	GO:0003674	381651	NA	7	5	2	17	13	11
21679	3922.755196	0.152662959	0.086234775	1.770317826	0.07667421	0.999694478	Tead4	TEA domain family member 4	NM_001080979	Mm.14774	-128227142	GO:0000978	21679	NA	3442	3343	3318	5532	4277	3969
229599	54.39054487	-0.187931709	0.106204954	-1.769519229	0.076807265	0.999694478	Ciart	circadian associated repressor of transcription	NM_001033302	Mm.331218	-95878504	GO:0001046	229599	NA	58	59	59	66	48	36
16909	112.0550857	-0.194236132	0.109778891	-1.769339531	0.07683723	0.999694478	Lmo2	LIM domain only 2	NM_001142335	Mm.29266	103969556	GO:0000977	16909	NA	112	131	107	141	80	105
211652	1677.739676	0.193622822	0.109437191	1.769259803	0.076850528	0.999694478	Wwc1	WW, C2 and coiled-coil domain containing 1	NM_170779	Mm.31267	-35839177	GO:0000122	211652	NA	1571	1338	1068	3968	1370	1469
14766	6023.22177	0.171073713	0.096719945	1.76875322	0.076935067	0.999694478	Adgrg1	adhesion G protein-coupled receptor G1	NM_001198894	Mm.290834	94977108	GO:0001525	14766	NA	6120	4976	4264	10066	5761	6105
208092	2104.111794	0.137260176	0.077699677	1.766547569	0.077304028	0.999694478	Chmp6	charged multivesicular body protein 6	NM_001085498	Mm.306673	119913809	GO:0000815	208092	4144	1915	1867	1706	3009	2105	2235
66462	510.9833997	0.177784361	0.100665751	1.766085878	0.077381442	0.999694478	2810428I15Rik	RIKEN cDNA 2810428I15 gene	NM_025577	Mm.28242	-70504295	GO:0003674	66462	NA	407	501	383	715	509	604
67026	1812.13788	0.141884175	0.080384203	1.765075349	0.077551103	0.999694478	Thap4	THAP domain containing 4	NM_001310761	Mm.272356	-93705390	GO:0003674	67026	NA	1610	1758	1363	2648	1765	1950
16319	442.6504222	-0.168675485	0.095584634	-1.764671561	0.077618981	0.999694478	Incenp	inner centromere protein	NM_016692	Mm.29755	-9872296	GO:0000775	16319	NA	474	489	362	563	400	391
56036	4023.164758	-0.154521194	0.087708996	-1.761748517	0.078111797	0.999694478	Ccnl2	cyclin L2	NM_018856	Mm.23492	155812488	GO:0000079	56036	NA	3577	4405	3863	5135	3684	3616
11656	1954.922033	0.1103091	0.062620373	1.761552922	0.078144864	0.999694478	Alas2	aminolevulinic acid synthase 2, erythroid	NM_001102446	Mm.302724	150547416	GO:0001666	11656	260	1454	269	1321	3730	2786	2670
109225	89.87545059	-0.183623333	0.104247058	-1.761424602	0.078166564	0.999694478	Ms4a7	membrane-spanning 4-domains, subfamily A, member 7	NM_001025610	Mm.491251	-11321038	GO:0003674	109225	NA	131	113	55	106	63	76
69161	1759.795948	0.143277789	0.081347662	1.761301854	0.078187326	0.999694478	Manbal	mannosidase, beta A, lysosomal-like	NM_026968	Mm.228619	157367593	GO:0003674	69161	NA	1545	1658	1378	2519	1710	1938
14537	670.73427	0.187800803	0.106661041	1.760725384	0.078284894	0.999694478	Gcnt1	glucosaminyl (N-acetyl) transferase 1, core 2	NM_001136484	Mm.244825	-17326140	GO:0003829	14537	512	683	445	416	1656	587	545
268807	36.01839514	0.169517176	0.096330987	1.759736739	0.078452454	0.999694478	Klhl38	kelch-like 38	NM_177755	Mm.124498	-58314572	GO:0003674	268807	NA	25	32	21	79	31	42
245839	98.21011947	-0.188541713	0.107155723	-1.759511374	0.07849069	0.999694478	Gzmn	granzyme N	NM_001305808	Mm.207063	-56165795	GO:0004252	245839	NA	78	146	94	104	77	88
11981	3451.678506	0.15033711	0.085464736	1.759054284	0.078568289	0.999694478	Atp9a	ATPase, class II, type 9A	NM_001289445	Mm.330819	-168634437	GO:0000166	11981	NA	3105	3023	2793	4669	3668	3712
110749	139.9334081	-0.193262131	0.109886066	-1.758750112	0.078619962	0.999694478	Chaf1b	chromatin assembly factor 1, subunit B (p60)	NM_028083	Mm.274222	93883900	GO:0000790	110749	NA	147	174	119	147	107	143
19731	4812.425857	-0.163579487	0.093155463	-1.755983837	0.079091168	0.999694478	Rgl1	ral guanine nucleotide dissociation stimulator,-like 1	NM_016846	Mm.245270	-152517529	GO:0005085	19731	NA	4702	5014	4550	5508	4804	4254
67144	320.3729719	-0.168359619	0.095956713	-1.754537164	0.079338508	0.999694478	Lrrc40	leucine rich repeat containing 40	NM_001289524	Mm.358704	158036681	GO:0003674	67144	NA	325	341	290	426	275	284
319185	43.25271984	0.173111655	0.09867548	1.754353318	0.079369985	0.999694478	Hist1h2bl	histone cluster 1, H2bl	NM_178199	NA	-21715712	GO:0000788	319185	5322	28	31	34	53	59	56
73833	131.0502038	0.19198661	0.109473214	1.753731369	0.079476548	0.999694478	Fam98c	family with sequence similarity 98, member C	NM_001146023	Mm.260890	-29152509	GO:0008150	73833	NA	91	129	91	216	111	174
77519	465.866371	-0.171430128	0.09781101	-1.752666983	0.079659186	0.999694478	Zfp266	zinc finger protein 266	NM_001082485	Mm.431849	-20495068	GO:0003674	77519	NA	449	525	422	657	364	419
67465	1850.365778	0.134784987	0.076993115	1.750610904	0.080012956	0.999694478	Sf3a1	splicing factor 3a, subunit 1	NM_026175	Mm.156914	4160353	GO:0000389	67465	3040	1744	1644	1452	2812	1813	1884
67516	6.758022359	0.100961047	0.057673082	1.750574837	0.080019173	0.999694478	Kctd4	potassium channel tetramerisation domain containing 4	NM_026214	Mm.390712	75955002	GO:0003674	67516	NA	2	5	3	17	7	10
66259	640.142026	-0.176168184	0.100670074	-1.749955833	0.080125935	0.999694478	Camk2n1	calcium/calmodulin-dependent protein kinase II inhibitor 1	NM_025451	Mm.41603	138455147	GO:0004860	66259	NA	645	587	678	826	536	582
66625	3303.933068	-0.140156633	0.080095865	-1.749861028	0.080142297	0.999694478	Pnisr	PNN interacting serine/arginine-rich	NM_025669	Mm.100117	21847582	GO:0005634	66625	NA	3165	3547	2957	4684	2978	2786
18641	2425.947868	-0.178542878	0.102058066	-1.749424473	0.080217674	0.999694478	Pfkl	phosphofructokinase, liver, B-type	NM_008826	Mm.269649	-77986948	GO:0000166	18641	10	2368	2461	2450	2528	2281	2344
320453	38.82337145	0.166720778	0.095377847	1.74800316	0.08046348	0.999694478	A730090H04Rik	RIKEN cDNA A730090H04 gene	NR_040279	Mm.442212	95145052	GO:0003674	320453	NA	35	30	19	88	43	34
170765	79.22100827	0.182090441	0.104278048	1.746201099	0.080776014	0.999694478	Ripply3	ripply3 homolog (zebrafish)	NM_133229	Mm.42604	94328421	GO:0000122	170765	NA	55	64	60	168	58	97
73363	30.28787138	0.159743804	0.091508974	1.745662706	0.080869579	0.999694478	1700056E22Rik	RIKEN cDNA 1700056E22 gene	NM_028516	Mm.50115	-184033031	GO:0003674	73363	NA	19	22	22	61	23	44
54635	112.1432723	0.184552415	0.105749676	1.745181849	0.08095322	0.999694478	Pdgfc	platelet-derived growth factor, C polypeptide	NM_019971	Mm.331089	81036415	GO:0005161	54635	4060	68	115	75	249	104	105
107771	280.5779924	0.186960661	0.107196552	1.74409212	0.081143028	0.999694478	Bmyc	brain expressed myelocytomatosis oncogene	NM_023326	Mm.330057	25706878	GO:0003700	107771	NA	253	201	236	464	265	311
385493	4907.19983	0.188903707	0.108311263	1.744081834	0.081144821	0.999694478	AU015836	expressed sequence AU015836	NM_001033480	Mm.328014	93968655	GO:0003674	385493	NA	4743	3691	3613	9983	4479	4425
68039	256.9674487	-0.183350747	0.105198889	-1.742896231	0.081351743	0.999694478	Nmb	neuromedin B	NM_001291280	Mm.22246	-80902226	GO:0005576	68039	NA	196	415	232	208	212	255
17389	14.29873272	-0.134491648	0.077228587	-1.741474935	0.081600363	0.999694478	Mmp16	matrix metallopeptidase 16	NM_019724	Mm.187315	17853481	GO:0001503	17389	NA	18	18	16	12	7	13
244152	514.5528098	0.177545618	0.101997639	1.740683598	0.081739055	0.999694478	Tsku	tsukushi, small leucine rich proteoglycan	NM_001024619	Mm.25317	-98350667	GO:0005515	244152	NA	511	436	354	877	506	509
12889	29.21445257	0.146562944	0.084253031	1.73955693	0.081936848	0.999694478	Cplx1	complexin 1	NM_007756	Mm.5195	-108518553	GO:0000149	12889	NA	15	15	27	61	22	44
231148	119.7743748	0.19107068	0.109843194	1.739485832	0.081949342	0.999694478	Ablim2	actin-binding LIM protein 2	NM_001177696	Mm.254446	35757879	GO:0003674	231148	4360	109	101	78	222	104	136
66427	2728.781053	0.14483616	0.083291561	1.738905584	0.082051372	0.999694478	Cyb5b	cytochrome b5 type B	NM_025558	Mm.20242	107150660	GO:0005739	66427	NA	2499	2468	2127	4470	2713	2567
20817	1187.136046	-0.149165269	0.085812819	-1.738263235	0.082164441	0.999694478	Srpk2	serine/arginine-rich protein specific kinase 2	NM_009274	Mm.288728	-23503355	GO:0000166	20817	NA	1166	1291	1041	1664	1082	981
77522	5.460461778	-0.079096767	0.045507222	-1.738114585	0.082190625	0.999694478	Tmem213	transmembrane protein 213	NM_029921	Mm.387207	38109352	GO:0003674	77522	NA	2	13	9	2	4	1
67367	1576.436498	-0.154524862	0.088911276	-1.737966979	0.082216632	0.999694478	Paxbp1	PAX3 and PAX7 binding protein 1	NM_026110	Mm.347	-91014036	GO:0000978	67367	NA	1426	1761	1464	1966	1427	1463
207839	3459.569467	-0.188366193	0.108465821	-1.736641004	0.082450557	0.999694478	Galnt6	UDP-N-acetyl-alpha-D-galactosamine:polypeptide N-acetylgalactosaminyltransferase 6	NM_001161767	Mm.22969	-100689914	GO:0004653	207839	512	3284	3582	3707	3457	3761	2706
76722	3.773430605	-0.075875117	0.043698674	-1.736325386	0.082506317	0.999694478	Ckmt2	creatine kinase, mitochondrial 2	NM_198415	Mm.316438	-91853386	GO:0000166	76722	330	6	6	5	3	2	0
641454	374.5670737	-0.168748257	0.097215505	-1.735816285	0.082596324	0.999694478	5830444B04Rik	RIKEN cDNA 5830444B04 gene	NR_102283	Mm.150322	-155400968	GO:0003674	641454	NA	354	397	365	499	333	318
240095	102.6542872	-0.190640204	0.109886824	-1.734877723	0.082762466	0.999694478	H2-M5	histocompatibility 2, M region locus 5	NM_001115075	Mm.246609	-36986854	GO:0002474	240095	NA	97	112	111	135	84	80
108101	106.2409847	-0.187045245	0.107829825	-1.734633671	0.082805712	0.999694478	Fermt3	fermitin family homolog 3 (Drosophila)	NM_153795	Mm.157591	-6998957	GO:0002102	108101	NA	145	95	101	156	72	78
241634	1.441409005	-0.047699267	0.027501917	-1.734397869	0.082847513	0.999694478	Spdye4c	speedy/RINGO cell cycle regulator family, member E4C	NM_001310641	Mm.297682	128592340	GO:0005575	241634	NA	4	2	2	0	0	0
228033	2883.090287	0.127475888	0.073523066	1.733821716	0.082949721	0.999694478	Atp5g3	ATP synthase, H+ transporting, mitochondrial F0 complex, subunit C3 (subunit 9)	NM_001301721	Mm.2966	-73908446	GO:0005739	228033	190	2560	2617	2381	4153	2876	3008
223433	248.9431544	0.184587904	0.106517247	1.732939118	0.083106491	0.999694478	Fam105a	family with sequence similarity 105, member A	NM_001242423	Mm.266485	-27655070	GO:0003674	223433	NA	237	166	170	600	224	204
74180	39.914733	-0.176266625	0.10172631	-1.732753547	0.083139483	0.999694478	Muc5b	mucin 5, subtype B, tracheobronchial	NM_028801	Mm.200752	141839071	GO:0003674	74180	4970	44	51	37	38	32	35
17857	50.69263422	-0.176875195	0.102085915	-1.73261115	0.083164806	0.999694478	Mx1	MX dynamin-like GTPase 1	NM_010846	Mm.33996	-97447034	GO:0000166	17857	NA	50	63	54	58	50	28
226548	3165.534649	0.123420286	0.071316687	1.730594782	0.083524063	0.999694478	Aph1a	anterior pharynx defective 1a homolog (C. elegans)	NM_146104	Mm.306954	95893920	GO:0001656	226548	4330	2865	2888	2572	4827	3038	3222
16904	75.43005998	0.162214741	0.093749324	1.730303059	0.083576143	0.999694478	Gzmm	granzyme M (lymphocyte met-ase 1)	NM_001302485	Mm.378960	79689019	GO:0004175	16904	NA	82	32	46	181	77	67
103573	3275.432149	-0.135699179	0.078480315	-1.729085562	0.083793783	0.999694478	Xpo1	exportin 1, CRM1 homolog (yeast)	NM_001035226	Mm.217547	23256040	GO:0000055	103573	3008	3389	3230	2933	4363	3106	2820
103844	161.0118065	-0.184992965	0.107098525	-1.727315702	0.084110981	0.999694478	Inca1	inhibitor of CDK, cyclin A1 interacting protein 1	NM_001252482	Mm.101581	-70688360	GO:0004861	103844	NA	158	179	155	219	134	131
106581	3513.064498	0.150290027	0.087017874	1.727116749	0.084146698	0.999694478	Fam234a	family with sequence similarity 234, member A	NM_001206335	Mm.28844	-26212691	GO:0003674	106581	NA	3053	3263	2776	5929	3224	3499
140474	1397.161652	-0.151533851	0.087756627	-1.726751083	0.084212377	0.999694478	Muc4	mucin 4	NM_080457	Mm.214599	32735885	GO:0001953	140474	NA	1547	1363	1209	1777	1301	1244
67903	2572.037749	0.1418609	0.08225969	1.7245494	0.084608709	0.999694478	Gipc1	GIPC PDZ domain containing family, member 1	NM_018771	Mm.20945	83652677	GO:0003779	67903	NA	2300	2352	2040	3656	2472	2875
72514	217.3847515	-0.189292464	0.109786701	-1.724183914	0.084674647	0.999694478	Fgfbp3	fibroblast growth factor binding protein 3	NM_028263	Mm.41674	-36917549	GO:0005576	72514	NA	230	265	184	218	228	171
246727	92.46916649	-0.188122392	0.109205251	-1.722649682	0.084951895	0.999694478	Oas3	2'-5' oligoadenylate synthetase 3	NM_145226	Mm.204887	-120753097	GO:0000166	246727	5160	117	108	70	101	81	78
56615	1098.930411	-0.188190121	0.109267009	-1.722295885	0.085015933	0.999694478	Mgst1	microsomal glutathione S-transferase 1	NM_019946	Mm.14796	138140536	GO:0004364	56615	480	1127	873	1345	1346	927	945
20918	9973.851443	0.117274351	0.068168361	1.720363365	0.085366412	0.999694478	Eif1	eukaryotic translation initiation factor 1	NM_011508	Mm.13886	100319995	GO:0003674	20918	3013	8910	9613	7840	14368	9832	10377
16009	4329.423607	-0.166175715	0.096778295	-1.717076278	0.085965236	0.999694478	Igfbp3	insulin-like growth factor binding protein 3	NM_008343	Mm.29254	-7206090	GO:0001558	16009	4115	3913	5338	3714	6049	3500	3866
73679	1421.38956	0.144787406	0.084338522	1.716741088	0.086026489	0.999694478	Tex19.1	testis expressed gene 19.1	NM_028602	Mm.390423	121146142	GO:0001701	73679	NA	1368	1263	1066	2138	1374	1509
216869	514.9577571	-0.15896651	0.092598092	-1.716736343	0.086027357	0.999694478	Arrb2	arrestin, beta 2	NM_001271358	Mm.203747	70432579	GO:0001664	216869	4010	516	537	471	624	479	472
66420	1762.264982	0.132419957	0.077158137	1.716215062	0.086122687	0.999694478	Polr2e	polymerase (RNA) II (DNA directed) polypeptide E	NM_025554	Mm.18579	-80035952	GO:0001054	66420	230	1614	1658	1349	2638	1687	1858
229096	2347.802499	-0.129822853	0.075660717	-1.715855441	0.086188504	0.999694478	Ythdf3	YTH domain family 3	NM_001145919	Mm.23834	16183182	GO:0003723	229096	NA	2296	2479	2063	3308	2105	2042
19373	85.98853573	-0.178402398	0.103984982	-1.715655422	0.086225128	0.999694478	Rag1	recombination activating gene 1	NM_009019	Mm.828	-101638251	GO:0002250	19373	5340	109	62	106	90	75	66
66245	806.5246113	0.165500056	0.096473234	1.715502302	0.086253174	0.999694478	Hspbp1	HSPA (heat shock 70kDa) binding protein, cytoplasmic cochaperone 1	NM_024172	Mm.6803	-4660520	GO:0003674	66245	4141	709	764	590	1156	758	956
66573	165.1637995	-0.182191956	0.1062067	-1.715446915	0.08626332	0.999694478	Dzip1	DAZ interacting protein 1	NM_025943	Mm.87456	-118875519	GO:0005515	66573	NA	179	175	149	212	147	136
71951	460.6618064	-0.177587379	0.103552726	-1.714946432	0.086355049	0.999694478	Gpc2	glypican 2 (cerebroglycan)	NM_172412	Mm.77066	-138273659	GO:0005576	71951	NA	426	545	421	508	431	427
19895	2164.595117	0.136506959	0.07962831	1.714301843	0.086473305	0.999694478	Rpia	ribose 5-phosphate isomerase A	NM_009075	Mm.17905	-70765719	GO:0004751	19895	30	2027	1943	1686	3441	2082	2149
69253	68.40634642	0.167793071	0.097879835	1.714276187	0.086478014	0.999694478	Hspb2	heat shock protein 2	NM_001164708	Mm.1980	-50751071	GO:0005634	69253	NA	68	42	40	160	78	51
54426	61.24370627	-0.176090144	0.102722962	-1.714223772	0.086487637	0.999694478	Hgfac	hepatocyte growth factor activator	NM_019447	Mm.27369	35041508	GO:0004252	54426	NA	69	58	72	55	42	64
12805	11.92726569	-0.121116526	0.070673701	-1.713742515	0.086576025	0.999694478	Cntn1	contactin 1	NM_001159647	Mm.4911	92128127	GO:0001948	12805	4514	17	17	11	12	10	4
104759	117.1731711	-0.187460536	0.109401747	-1.713505884	0.086619512	0.999694478	Pld4	phospholipase D family, member 4	NM_178911	Mm.203915	112760654	GO:0002244	104759	NA	132	131	101	157	97	93
68723	24.87449443	-0.097125762	0.056694742	-1.713135273	0.086687656	0.999694478	Hrnr	hornerin	NM_133698	Mm.208047	93319748	GO:0001533	68723	NA	65	21	16	24	21	1
14000	2923.789885	-0.167649603	0.097889063	-1.712648983	0.086777136	0.999694478	Drosha	drosha, ribonuclease type III	NM_001130149	Mm.293142	12824814	GO:0001530	14000	3008	3330	2817	2583	3271	2677	2833
14570	27.90586566	0.140249645	0.08197435	1.710896695	0.087100185	0.999694478	Arhgdig	Rho GDP dissociation inhibitor (GDI) gamma	NM_008113	Mm.1383	-26199182	GO:0005092	14570	NA	30	10	15	65	33	26
100040861	6.329784921	0.056606427	0.033094561	1.710445012	0.087183613	0.999694478	Gm13057	predicted gene 13057	NM_001113735	Mm.484960	143511311	GO:0003674	100040861	NA	0	3	0	23	0	18
11987	5865.6639	0.187594764	0.109681659	1.710356742	0.087199925	0.999694478	Slc7a1	solute carrier family 7 (cationic amino acid transporter, y+ system), member 1	NM_001301424	Mm.275489	-148327409	GO:0000064	11987	NA	5507	4687	4074	12846	5204	4998
18429	2.701167097	0.06582482	0.03849337	1.710030063	0.087260314	0.999694478	Oxt	oxytocin	NM_011025	Mm.16745	130576168	GO:0002027	18429	NA	0	1	1	5	5	5
68564	2591.354284	-0.131252719	0.076771022	-1.709664861	0.087327864	0.999694478	Nufip2	nuclear fragile X mental retardation protein interacting protein 2	NM_001024205	Mm.428996	77686138	GO:0003723	68564	NA	2609	2725	2226	3696	2273	2268
74610	944.3087436	0.148699108	0.087037426	1.708450206	0.087552838	0.999694478	Abcb8	ATP-binding cassette, sub-family B (MDR/TAP), member 8	NM_029020	Mm.283914	24394155	GO:0000166	74610	2010	844	811	784	1463	898	995
105404	7.968494381	-0.09407756	0.0550682	-1.708382692	0.087565357	0.999694478	BB123696	expressed sequence BB123696	NR_027893	Mm.184173	-52729369	NA	105404	NA	13	5	14	10	2	3
53901	56.10870666	-0.172922872	0.101229786	-1.70822126	0.087595295	0.999694478	Rcan2	regulator of calcineurin 2	NM_001286653	Mm.251242	43953190	GO:0000166	53901	NA	65	63	58	90	31	37
11890	3.897192522	-0.07698215	0.045127962	-1.705863669	0.088033465	0.999694478	Asgr2	asialoglycoprotein receptor 2	NM_001313925	Mm.1357	70092643	GO:0006897	11890	NA	8	4	5	1	2	2
16480	17016.95738	0.140487828	0.082383657	1.705287585	0.088140802	0.999694478	Jup	junction plakoglobin	NM_010593	Mm.299774	-100368855	GO:0002159	16480	5200	16569	14707	13059	26828	16217	17336
330938	893.9627171	-0.164094943	0.09634996	-1.703113757	0.088546782	0.999694478	Dixdc1	DIX domain containing 1	NM_001311069	Mm.82598	-50662752	GO:0003779	330938	NA	808	1078	784	1157	756	831
20756	21.18041758	-0.101608941	0.05967431	-1.70272502	0.08861954	0.999694478	Sprr2b	small proline-rich protein 2B	NM_011469	Mm.445310	92316704	GO:0001533	20756	NA	26	5	49	11	15	12
26417	3175.381775	-0.157736681	0.09282948	-1.69920893	0.089279824	0.999694478	Mapk3	mitogen-activated protein kinase 3	NM_011952	Mm.8385	126759625	GO:0000165	26417	4010	3017	3064	3265	4001	2738	3021
227737	9355.603351	0.127750501	0.075233195	1.698060288	0.089496384	0.999694478	Fam129b	family with sequence similarity 129, member B	NM_146119	Mm.301646	32876133	GO:0005654	227737	NA	8495	8691	7381	14993	8862	9220
77596	10.52498238	-0.10659471	0.062803721	-1.697267425	0.089646113	0.999694478	Adgrf1	adhesion G protein-coupled receptor F1	NM_133776	Mm.159950	43270346	GO:0004871	77596	NA	11	25	6	9	6	6
52815	77.82894397	-0.185481069	0.10929328	-1.697094905	0.089678719	0.999694478	Ldhd	lactate dehydrogenase D	NM_027570	Mm.27589	-111626270	GO:0003824	52815	620	79	81	85	102	57	65
59095	2251.560702	0.14065102	0.082882425	1.696994514	0.089697698	0.999694478	Fxyd6	FXYD domain-containing ion transport regulator 6	NM_022004	Mm.208287	45370184	GO:0005216	59095	NA	1925	1192	1351	6541	2047	1807
237868	23.89275741	0.153252853	0.090313954	1.696890083	0.089717443	0.999694478	Sarm1	sterile alpha and HEAT/Armadillo motif containing 1	NM_001168521	Mm.210332	-78472329	GO:0002376	237868	NA	16	20	14	42	34	23
170770	349.8521976	0.172602583	0.101836081	1.694905986	0.090093257	0.999694478	Bbc3	BCL2 binding component 3	NM_133234	Mm.7660	16309582	GO:0001836	170770	4115	300	332	255	594	317	372
19415	1260.360465	0.155874979	0.091967164	1.694898188	0.090094736	0.999694478	Rasal1	RAS protein activator like 1 (GAP1 like)	NM_001281999	Mm.41209	120648811	GO:0005096	19415	NA	1228	1011	998	1903	1311	1270
72058	77.80323307	-0.176097505	0.103931973	-1.694353519	0.090198126	0.999694478	Igsf5	immunoglobulin superfamily, member 5	NM_001177886	Mm.119714	96361760	GO:0005515	72058	4530	103	56	92	93	59	61
18216	462.8656962	0.18151981	0.107148909	1.694089214	0.090248332	0.999694478	Ntsr1	neurotensin receptor 1	NM_018766	Mm.301712	180499975	GO:0001659	18216	4020	361	485	310	688	427	574
229706	110.9774132	0.169459369	0.100045444	1.693823947	0.090298742	0.999694478	Slc6a17	solute carrier family 6 (neurotransmitter transporter), member 17	NM_001293689	Mm.212867	-107467547	GO:0005328	229706	NA	81	127	43	186	158	98
12654	57.10608967	-0.143821998	0.084943772	-1.693143535	0.090428149	0.999694478	Chil1	chitinase-like 1	NM_007695	Mm.38274	134182403	GO:0004553	12654	520	108	31	60	44	54	36
211286	2501.320575	0.141590775	0.083747701	1.690682523	0.090897454	0.999694478	Cln5	ceroid-lipofuscinosis, neuronal 5	NM_001033242	Mm.295289	103070215	GO:0005537	211286	4142	2369	2366	1798	3938	2427	2515
103012	5452.883919	-0.135689629	0.080283766	-1.690125364	0.091003973	0.999694478	Firre	functional intergenic repeating RNA element	NR_015505	Mm.482523	-50563119	GO:0003674	103012	NA	5051	5951	4923	7070	5166	4823
68636	280.2523019	0.17728228	0.104956619	1.689100529	0.091200166	0.999694478	Fahd1	fumarylacetoacetate hydrolase domain containing 1	NM_023480	Mm.347964	-24848895	GO:0003824	68636	NA	235	223	240	429	266	324
109754	28568.239	0.143578131	0.085037309	1.688413398	0.0913319	0.999694478	Cyb5r3	cytochrome b5 reductase 3	NM_029787	Mm.22560	-83153500	GO:0004128	109754	520	27631	26628	20264	40673	28899	30564
22694	512.7098261	0.154241405	0.091401055	1.687523256	0.091502782	0.999694478	Zfp35	zinc finger protein 35	NM_011755	Mm.290596	23989633	GO:0002437	22694	NA	479	467	378	800	519	512
225875	299.3553144	0.167540621	0.099304638	1.68713792	0.091576835	0.999694478	Lrfn4	leucine rich repeat and fibronectin type III domain containing 4	NM_153388	Mm.329675	-4611783	GO:0005515	225875	NA	252	272	236	441	296	335
20947	2015.622319	-0.183631296	0.108856598	-1.686910104	0.091620639	0.999694478	Swap70	SWA-70 protein	NM_009302	Mm.334144	110221702	GO:0003677	20947	NA	1579	2892	1766	2439	1694	1796
73486	63.89009707	0.181708504	0.107810667	1.685440855	0.091903547	0.999694478	1700084J12Rik	ribosomal protein L7-like 1 pseudogene	NM_028551	Mm.483393	-33405208	NA	73486	NA	54	56	40	108	60	79
668272	67.13004507	0.178728508	0.106079169	1.684859616	0.09201566	0.999694478	Gm9079	transmembrane emp24 domain trafficking protein 2 pseudogene	NR_004052	Mm.236764	-122078111	NA	668272	NA	46	66	43	92	90	73
12306	23359.77306	0.125802119	0.074734387	1.683323093	0.092312562	0.999694478	Anxa2	annexin A2	NM_007585	Mm.238343	69453682	GO:0001525	12306	NA	21245	20319	19627	34522	23917	23126
100217432	2.554280672	-0.058192824	0.034572834	-1.68319509	0.092337331	0.999694478	Snord71	small nucleolar RNA, C/D box 71	NR_028532	NA	109839311	GO:0003674	100217432	NA	4	8	1	1	1	0
381944	1.405950962	-0.044997674	0.026744743	-1.682486685	0.092474505	0.999694478	Usp17lb	ubiquitin specific peptidase 17-like B	NM_201409	Mm.334094	-104840311	GO:0004197	381944	NA	3	4	1	0	0	0
56742	148.8960749	-0.176650243	0.104999124	-1.682397296	0.092491825	0.999694478	Psrc1	proline/serine-rich coiled-coil 1	NM_001190161	Mm.389499	108383803	GO:0000922	56742	NA	110	170	196	127	134	134
13116	173.8181521	-0.184858797	0.109882349	-1.682333863	0.092504118	0.999694478	Cyp46a1	cytochrome P450, family 46, subfamily a, polypeptide 1	NM_010010	Mm.41911	108334380	GO:0004497	13116	120	164	219	160	165	171	153
14119	256.3808418	0.18075035	0.107441587	1.682312734	0.092508213	0.999694478	Fbn2	fibrillin 2	NM_010181	Mm.20271	-58008622	GO:0001527	14119	NA	198	266	176	443	241	271
230751	43.88206658	-0.172088549	0.102334088	-1.681634662	0.092639705	0.999694478	Oscp1	organic solute carrier partner 1	NM_172701	Mm.38907	126058564	GO:0005886	230751	NA	54	51	39	40	38	38
73172	376.7750855	0.163892589	0.097548016	1.680122217	0.092933539	0.999694478	Exo5	exonuclease 5	NM_001160043	Mm.151436	-120921201	GO:0003677	73172	NA	308	333	317	562	374	411
13654	23.99893566	-0.120499353	0.071753475	-1.679352153	0.093083432	0.999694478	Egr2	early growth response 2	NM_010118	Mm.290421	67537868	GO:0000978	13654	NA	28	55	9	26	15	13
210719	53.22148733	-0.17845787	0.106283628	-1.679072053	0.093138002	0.999694478	Mkx	mohawk homeobox	NM_177595	Mm.257186	-6934965	GO:0000122	210719	NA	58	63	51	70	35	45
71889	2655.38858	0.184366325	0.109887045	1.677780354	0.093389986	0.999694478	Epn3	epsin 3	NM_027984	Mm.248620	-94489598	GO:0005634	71889	4144	2811	1755	1842	5511	2361	2503
110094	605.2749432	-0.168727284	0.100568914	-1.677728017	0.093400207	0.999694478	Phka2	phosphorylase kinase alpha 2	NM_001177878	Mm.350712	160502433	GO:0003824	110094	4020	553	735	531	774	487	583
233189	302.8475857	0.165292539	0.098522608	1.677711781	0.093403378	0.999694478	Ctu1	cytosolic thiouridylase subunit 1 homolog (S. pombe)	NM_145582	Mm.26514	43672030	GO:0000049	233189	4122	279	272	222	476	299	317
12912	1013.863479	-0.138698713	0.082682161	-1.677492598	0.093446196	0.999694478	Creb1	cAMP responsive element binding protein 1	NM_001037726	Mm.422634	64532803	GO:0000785	12912	4380	1024	1093	857	1370	868	947
212448	1.999876898	-0.053439058	0.031912171	-1.674566661	0.094019285	0.999694478	9330159F19Rik	RIKEN cDNA 9330159F19 gene	NM_001162537	Mm.132789	29211642	GO:0003674	212448	NA	2	4	4	0	0	1
74196	263.3084461	0.171387214	0.102372272	1.674156598	0.094099827	0.999694478	Ttc27	tetratricopeptide repeat domain 27	NM_152817	Mm.209503	74717749	GO:0003674	74196	NA	211	262	194	416	265	275
71970	2533.222061	0.15041085	0.089844555	1.674123144	0.0941064	0.999694478	Zbed5	zinc finger, BED type containing 5	NM_183088	Mm.422716	129895722	GO:0003674	71970	NA	2348	2156	2028	3423	2613	2823
26386	78.72070282	-0.171041542	0.102212168	-1.673397075	0.094249153	0.999694478	Hsf4	heat shock transcription factor 4	NM_001256042	Mm.89204	105269800	GO:0000122	26386	NA	80	62	111	78	69	62
16618	4.95396439	0.078240917	0.046773445	1.672763615	0.09437384	0.999694478	Klk1b26	kallikrein 1-related petidase b26	NM_010644	Mm.439663	44012677	GO:0002035	16618	NA	4	2	0	8	10	7
407789	12.06434713	0.101549607	0.060709938	1.67270155	0.094386064	0.999694478	BC048644	cDNA sequence BC048644	NM_001033485	Mm.436576	121907832	NA	407789	NA	10	8	2	40	14	8
74720	44.0366187	0.167703871	0.100273759	1.672460211	0.094433607	0.999694478	Tmem114	transmembrane protein 114	NM_029070	Mm.159318	-8409275	GO:0003674	74720	NA	44	27	27	74	57	44
208908	208.8497473	-0.171909422	0.102802315	-1.672232996	0.094478386	0.999694478	Ccdc62	coiled-coil domain containing 62	NM_001134767	Mm.243679	123930688	GO:0005634	208908	NA	220	224	185	266	184	183
211948	573.2661404	-0.157528746	0.094209782	-1.672106048	0.094503412	0.999694478	Pde12	phosphodiesterase 12	NM_178668	Mm.290758	-26664116	GO:0003674	211948	NA	625	561	514	811	483	494
20842	3043.211516	0.132602224	0.079335419	1.671412662	0.094640197	0.999694478	Stag1	stromal antigen 1	NM_009282	Mm.42135	100643622	GO:0000785	20842	4110	2884	2695	2383	4671	3136	2909
224697	543.7044678	-0.172294089	0.10308894	-1.671314971	0.094659481	0.999694478	Adamts10	a disintegrin-like and metallopeptidase (reprolysin type) with thrombospondin type 1 motif, 10	NM_172619	Mm.29304	33524195	GO:0001527	224697	NA	471	569	586	716	467	470
17428	2739.658254	0.120319364	0.071994817	1.67122257	0.094677724	0.999694478	Mnt	max binding protein	NM_010813	Mm.3759	74830923	GO:0000122	17428	NA	2426	2578	2212	3944	2820	2747
13057	1278.409946	-0.178148653	0.106670151	-1.670089067	0.094901743	0.999694478	Cyba	cytochrome b-245, alpha polypeptide	NM_001301284	Mm.271671	-122424770	GO:0001938	13057	4145	1322	1073	1447	1496	1139	1153
76383	3.162636576	0.069177502	0.041445099	1.669135889	0.095090452	0.999694478	1700012L04Rik	RIKEN cDNA 1700012L04 gene	NM_029588	Mm.440761	9283763	GO:0000790	76383	5322	1	1	1	6	3	8
213389	1122.930738	-0.174163353	0.104448349	-1.667459138	0.095423143	0.999694478	Prdm9	PR domain containing 9	NM_144809	Mm.215162	-15543078	GO:0003676	213389	NA	1052	1355	993	1198	1138	978
64660	455.9574833	0.157284594	0.094338445	1.667237515	0.095467186	0.999694478	Mrps24	mitochondrial ribosomal protein S24	NM_026080	Mm.7328	-5703982	GO:0003735	64660	NA	402	406	361	660	446	511
16565	968.4117482	-0.180459592	0.108270118	-1.666753438	0.095563442	0.999694478	Kif21b	kinesin family member 21B	NM_001039472	Mm.276135	136131400	GO:0000166	16565	NA	763	1325	887	1171	804	888
66805	201.0033326	0.154548107	0.092725777	1.666722166	0.095569663	0.999694478	Tspan1	tetraspanin 1	NM_133681	Mm.45994	-116161880	GO:0005737	66805	NA	211	92	125	571	191	131
406223	5.205578905	0.076445635	0.045907256	1.665219011	0.09586907	0.999694478	Gm5414	predicted gene 5414	NM_001003670	Mm.475602	-101624027	GO:0003674	406223	NA	4	1	1	4	10	11
242594	22.5974739	0.128823038	0.077402673	1.664322861	0.096047926	0.999694478	1700024P16Rik	RIKEN cDNA 1700024P16 gene	NM_001162980	Mm.65181	104913455	GO:0003674	242594	NA	15	22	7	28	42	24
15497	192.449864	0.180619385	0.108580752	1.663456755	0.096221041	0.999694478	Hsd3b6	hydroxy-delta-5-steroid dehydrogenase, 3 beta- and steroid delta-isomerase 6	NM_013821	Mm.14435	-98805503	GO:0000252	15497	140	196	151	129	306	212	193
13807	214.2061274	-0.182699093	0.109865602	-1.662932622	0.096325923	0.999694478	Eno2	enolase 2, gamma neuronal	NM_001302642	Mm.3913	-124760052	GO:0000015	13807	10	178	301	190	243	185	190
214292	331.248079	0.18213224	0.109634331	1.661270132	0.096659206	0.999694478	Syna	syncytin a	NM_001013751	Mm.425290	-134557253	GO:0000768	214292	NA	303	277	217	725	261	327
230082	2444.300712	0.131767075	0.079318059	1.66124936	0.096663376	0.999694478	Nol6	nucleolar protein family 6 (RNA-associated)	NM_139236	Mm.285797	-41114426	GO:0000794	230082	3008	2165	2307	1928	3646	2611	2313
19111	103.1483385	-0.182347255	0.10988648	-1.659414831	0.09703223	0.999694478	Prl6a1	prolactin family 6, subfamily a, member 1	NM_011166	Mm.7512	27312626	GO:0003674	19111	NA	115	105	101	141	73	90
170638	194.8419891	0.180015682	0.108527321	1.658713026	0.097173633	0.999694478	Hpcal4	hippocalcin-like 4	NM_174998	Mm.270641	123183503	GO:0005246	170638	NA	140	166	172	306	188	224
239556	96.32988479	0.180435098	0.108791315	1.658543216	0.097207872	0.999694478	Cacna1i	calcium channel, voltage-dependent, alpha 1I subunit	NM_001044308	Mm.291058	80287237	GO:0005245	239556	4010	71	98	60	138	96	128
14017	29.06232408	-0.149674263	0.090301238	-1.657499573	0.097418515	0.999694478	Evi2a	ecotropic viral integration site 2a	NM_001033711	Mm.439665	-79526560	GO:0016020	14017	NA	46	30	24	29	27	17
71956	342.6132817	0.166425147	0.100478444	1.656326877	0.09765564	0.999694478	Rnf135	ring finger protein 135	NM_028019	Mm.22985	80183871	GO:0002376	71956	NA	311	304	257	585	335	332
22214	10472.81436	0.126048375	0.076147564	1.655317226	0.097860166	0.999694478	Ube2h	ubiquitin-conjugating enzyme E2H	NM_001169576	Mm.332967	-30211289	GO:0000166	22214	4120	9906	9275	8310	16439	10000	10461
18211	12.26592783	0.124106313	0.074982898	1.655128259	0.097898484	0.999694478	Ntrk1	neurotrophic tyrosine kinase, receptor, type 1	NM_001033124	Mm.80682	-87778243	GO:0000166	18211	4010	8	8	7	20	16	17
80859	1222.317461	-0.151372589	0.091475646	-1.654785672	0.097967981	0.999694478	Nfkbiz	nuclear factor of kappa light polypeptide gene enhancer in B cells inhibitor, zeta	NM_001159394	Mm.247272	-55811376	GO:0003712	80859	NA	1356	1252	1011	1637	1152	1011
382207	4612.378682	0.118550912	0.071672309	1.654068534	0.098113589	0.999694478	Jade3	jade family PHD finger 3	NM_001289684	Mm.281517	20425687	GO:0000123	382207	NA	4293	4341	3548	6753	4746	4539
72726	618.0177777	0.150652406	0.091086583	1.653947273	0.098138226	0.999694478	Tbcc	tubulin-specific chaperone C	NM_178385	Mm.33780	46890620	GO:0000902	72726	NA	558	552	485	944	575	679
110821	330.3740232	0.173231373	0.104748812	1.653778886	0.098172448	0.999694478	Pcca	propionyl-Coenzyme A carboxylase, alpha polypeptide	NM_144844	Mm.23876	122534327	GO:0000166	110821	280	274	293	263	600	311	317
73826	5840.366125	0.115232291	0.069709377	1.653038612	0.098323006	0.999694478	Poldip3	polymerase (DNA-directed), delta interacting protein 3	NM_178627	Mm.23758	-83125977	GO:0000166	73826	NA	5364	5505	4576	8956	5565	5893
258216	1.973321408	-0.052309464	0.031648158	-1.65284388	0.098362641	0.999694478	Olfr1034	olfactory receptor 1034	NM_001011872	Mm.330363	86046443	GO:0004930	258216	4740	2	5	3	0	1	0
216799	17.50547705	-0.132436892	0.080171201	-1.651926011	0.098549635	0.999694478	Nlrp3	NLR family, pyrin domain containing 3	NM_145827	Mm.54174	59542685	GO:0000166	216799	4621	29	21	13	19	13	10
235086	12.71461539	-0.100612212	0.060909135	-1.651841088	0.09856695	0.999694478	Igsf9b	immunoglobulin superfamily, member 9B	NM_001033323	Mm.335029	27299227	GO:0007156	235086	NA	25	12	13	21	4	3
15936	652.8023705	-0.181343404	0.109880094	-1.650375404	0.098866178	0.999694478	Ier2	immediate early response 2	NM_010499	Mm.399	-84661330	GO:0003677	15936	NA	559	995	500	858	493	569
69123	99.62161841	0.180254994	0.109257898	1.649812035	0.098981387	0.999694478	Eci3	enoyl-Coenzyme A delta isomerase 3	NM_026947	Mm.482475	-34946613	GO:0004165	69123	NA	68	81	86	136	110	124
75135	296.5610181	0.173315742	0.105078993	1.649385258	0.099068733	0.999694478	4930526I15Rik	RIKEN cDNA 4930526I15 gene	NR_015516	Mm.476814	124423786	NA	75135	NA	239	256	246	415	291	359
76960	18.31761221	-0.124902665	0.075730708	-1.649300112	0.099086167	0.999694478	Bcas1	breast carcinoma amplified sequence 1	NM_001164369	Mm.240850	-170346990	GO:0005737	76960	NA	30	13	23	25	10	9
19015	1477.156947	-0.13687556	0.083007481	-1.648954509	0.099156955	0.999694478	Ppard	peroxisome proliferator activator receptor delta	NM_011145	Mm.328914	28232753	GO:0000122	19015	3320	1379	1526	1403	1915	1328	1373
19099	369.1007399	0.179836663	0.109094732	1.648444984	0.099261392	0.999694478	Mapk8ip1	mitogen-activated protein kinase 8 interacting protein 1	NM_001202445	Mm.2720	-92383675	GO:0005078	19099	4010	374	303	236	687	321	391
320563	383.6017884	0.172712021	0.104787761	1.648207958	0.099310004	0.999694478	Islr2	immunoglobulin superfamily containing leucine-rich repeat 2	NM_001161535	Mm.186499	-58196296	GO:0005515	320563	NA	300	410	260	604	377	417
230587	1465.136919	0.177559252	0.107752193	1.64784815	0.099383836	0.999694478	Glis1	GLIS family zinc finger 1	NM_147221	Mm.331757	107434718	GO:0000122	230587	NA	1529	1132	987	2725	1286	1508
654796	1.259118813	-0.043088738	0.026162392	-1.646972423	0.099563714	0.999694478	9530036O11Rik	RIKEN cDNA 9530036O11Rik	NR_015562	Mm.57202	28466983	GO:0003674	654796	NA	2	3	2	0	0	0
52793	6.05661336	-0.093105306	0.056552726	-1.646345154	0.099692718	0.999694478	Fam3b	family with sequence similarity 3, member B	NM_020622	Mm.327932	-97471085	GO:0005125	52793	NA	9	7	8	4	4	3
11816	10509.04658	-0.176132291	0.106999777	-1.646099615	0.099743252	0.999694478	Apoe	apolipoprotein E	NM_001305819	Mm.305152	-19696243	GO:0001540	11816	5010	12910	6180	13867	10690	9239	8942
227644	1007.013874	-0.141182316	0.086064046	-1.640433172	0.100915133	0.999694478	Snapc4	small nuclear RNA activating complex, polypeptide 4	NM_001290419	Mm.207460	-26362764	GO:0003677	227644	NA	940	1083	927	1272	917	939
18087	6691.429911	-0.142388461	0.08682154	-1.640013072	0.101002449	0.999694478	Nktr	natural killer tumor recognition sequence	NM_010918	Mm.32842	121719180	GO:0000413	18087	NA	6527	6990	6106	8464	6707	5587
58222	21.75443961	-0.131448796	0.080169857	-1.63962867	0.101082398	0.999694478	Rab37	RAB37, member RAS oncogene family	NM_001163753	Mm.143789	115154177	GO:0000166	58222	NA	31	26	21	33	7	15
67701	99.53441397	-0.179245906	0.109325395	-1.63956331	0.101095997	0.999694478	Wfdc2	WAP four-disulfide core domain 2	NM_026323	Mm.27289	164562715	GO:0004867	67701	NA	98	129	87	101	81	98
320139	25.00678205	-0.147870891	0.090302242	-1.637510743	0.101523796	0.999694478	Ptpn7	protein tyrosine phosphatase, non-receptor type 7	NM_177081	Mm.258388	135132724	GO:0004721	320139	4010	28	27	30	29	22	13
75379	13.75307957	0.12066048	0.073690348	1.637398701	0.101547189	0.999694478	4930599N23Rik	RIKEN cDNA 4930599N23 gene	NR_045813	Mm.348014	39118472	NA	75379	NA	14	7	5	27	17	17
106582	513.7021662	0.162713522	0.099412706	1.636747735	0.10168319	0.999694478	Nrm	nurim (nuclear envelope membrane protein)	NM_134122	Mm.390992	35861317	GO:0003674	106582	NA	483	465	366	881	481	513
381801	2542.139777	0.154757654	0.094573092	1.636381461	0.101759777	0.999694478	Tatdn2	TatD DNase domain containing 2	NM_001033463	Mm.333322	113697498	GO:0004536	381801	NA	2391	2418	1758	4281	2328	2591
76074	117.2897392	-0.17802586	0.108848048	-1.635544805	0.10193489	0.999694478	Gbp8	guanylate-binding protein 8	NM_029509	Mm.458519	-105014152	GO:0003674	76074	NA	125	144	104	180	96	70
213053	2686.719159	0.172025995	0.105217451	1.634956882	0.102058087	0.999694478	Slc39a14	solute carrier family 39 (zinc transporter), member 14	NM_001135151	Mm.270647	-70303466	GO:0005385	213053	NA	2608	2266	1890	5149	2425	2515
17940	27.38932066	-0.15268221	0.093422402	-1.634321174	0.10219143	0.999694478	Naip1	NLR family, apoptosis inhibitory protein 1	NM_008670	Mm.6898	-100407769	GO:0000166	17940	4621	26	41	26	30	21	20
56449	1979.1952	0.124745619	0.076335377	1.634178334	0.10222141	0.999694478	Ybx3	Y box protein 3	NM_011733	Mm.458000	-131364857	GO:0000122	56449	4530	1692	1850	1649	2893	1985	2023
22296	4.950849022	-0.076831698	0.047038497	-1.633379101	0.10238929	0.999694478	Vmn1r51	vomeronasal 1 receptor 51	NM_011683	Mm.20471	90122642	GO:0004871	22296	NA	6	7	8	5	3	0
20568	765.0272803	-0.177215474	0.108540339	-1.632715312	0.102528885	0.999694478	Slpi	secretory leukocyte peptidase inhibitor	NM_011414	Mm.371583	-164354069	GO:0004867	20568	NA	550	1273	628	934	565	682
14403	234.0554736	-0.171797579	0.105273869	-1.631910941	0.102698249	0.999694478	Gabrd	gamma-aminobutyric acid (GABA) A receptor, subunit delta	NM_008072	Mm.388925	-155384978	GO:0004890	14403	4080	229	251	225	268	226	203
227697	646.5121037	0.147100368	0.090155025	1.631638023	0.102755763	0.999694478	Dolk	dolichol kinase	NM_177648	Mm.26690	-30284228	GO:0004168	227697	510	563	586	522	990	602	704
17287	4.879354076	-0.079251846	0.048631693	-1.629633694	0.103178939	0.999694478	Mep1a	meprin 1 alpha	NM_008585	Mm.5346	-43474328	GO:0004222	17287	4974	9	9	3	4	3	1
243385	27.41061188	0.143997671	0.088392764	1.629066276	0.10329899	0.999694478	Gprin3	GPRIN family member 3	NM_183183	Mm.138080	-59352460	GO:0003674	243385	NA	22	22	14	63	34	21
80291	764.9627129	0.15586308	0.095687833	1.628870417	0.103340454	0.999694478	Rilpl2	Rab interacting lysosomal protein-like 2	NM_030259	Mm.425280	-124463264	GO:0003382	80291	NA	740	614	606	1236	746	771
104346	508.0962691	0.156900972	0.096405815	1.627505268	0.103629831	0.999694478	Gas8	growth arrest specific 8	NM_018855	Mm.117265	123518834	GO:0005737	104346	NA	407	497	400	831	507	495
70591	284.7936715	0.165668005	0.101835315	1.626822732	0.103774752	0.999694478	5730455P16Rik	RIKEN cDNA 5730455P16 gene	NM_027472	Mm.86860	-80360491	GO:0003674	70591	NA	245	262	215	402	324	290
12774	38.4572251	-0.149791087	0.092100247	-1.6263918	0.103866334	0.999694478	Ccr5	chemokine (C-C motif) receptor 5	NM_009917	Mm.14302	124121542	GO:0001948	12774	4060	32	56	42	28	27	40
381714	100.4961328	0.168961421	0.103929709	1.625727834	0.104007566	0.999694478	Gm9758	predicted gene 9758	NM_198666	Mm.368256	-14910123	GO:0003674	381714	NA	78	109	47	198	120	84
11428	1751.018953	0.163371544	0.100497287	1.625631383	0.104028095	0.999694478	Aco1	aconitase 1	NM_007386	Mm.331547	40143264	GO:0003723	11428	20	1551	1592	1318	3228	1547	1699
100504715	1210.174171	0.141565715	0.087113574	1.62507068	0.104147499	0.999694478	Tmppe	transmembrane protein with metallophosphoesterase domain	NM_001200002	Mm.290516	114401094	GO:0003674	100504715	NA	1130	1016	991	1910	1191	1200
84036	50.52638662	0.14489319	0.089165049	1.624999831	0.104162595	0.999694478	Kcnn1	potassium intermediate/small conductance calcium-activated channel, subfamily N, member 1	NM_032397	Mm.32074	-70842048	GO:0005516	84036	NA	58	33	17	103	68	42
15458	116.6556993	-0.144802858	0.089129503	-1.624634422	0.104240478	0.999694478	Hpx	hemopexin	NM_017371	Mm.3485	-105591610	GO:0002639	15458	NA	134	55	198	101	101	85
14009	13.155627	-0.106839259	0.065856249	-1.622310105	0.104736966	0.999694478	Etv1	ets variant 1	NM_001163154	Mm.4866	38783710	GO:0000978	14009	NA	16	11	22	20	5	5
14939	50.72656288	-0.156729424	0.096640959	-1.62177017	0.104852568	0.999694478	Gzmb	granzyme B	NM_013542	Mm.14874	-56258857	GO:0001913	14939	4650	34	79	56	50	44	38
381591	244.5453909	0.176617938	0.108917053	1.621582057	0.104892867	0.999694478	L1td1	LINE-1 type transposase domain containing 1	NM_001081202	Mm.34340	98726753	GO:0003674	381591	NA	227	179	196	450	223	249
243753	33.4766737	0.148142806	0.091404651	1.620735974	0.105074275	0.999694478	2010107G12Rik	RIKEN cDNA 2010107G12 gene	NM_001025573	Mm.440221	-34945294	GO:0003674	243753	NA	15	32	24	45	39	49
73673	52.93832907	0.169046081	0.104335408	1.620217758	0.105185508	0.999694478	Rec114	REC114 meiotic recombination protein	NM_028598	Mm.205196	-58652855	GO:0005515	73673	NA	32	44	45	98	55	56
18707	376.7558652	-0.177849193	0.10980637	-1.619661891	0.105304927	0.999694478	Pik3cd	phosphatidylinositol 3-kinase catalytic delta polypeptide	NM_001029837	Mm.229108	-149649167	GO:0000166	18707	562	416	292	442	449	335	314
76972	367.834547	0.166732579	0.102944222	1.619639987	0.105309635	0.999694478	Snhg20	small nucleolar RNA host gene 20	NR_027059	Mm.309167	117076782	NA	76972	NA	302	324	301	489	389	427
78889	2602.966164	-0.144532395	0.089278273	-1.618897742	0.105469267	0.999694478	Wsb1	WD repeat and SOCS box-containing 1	NM_001042565	Mm.307022	-79239381	GO:0003674	78889	NA	2384	3055	2239	3390	2410	2294
71797	204.6578256	0.169174203	0.104512638	1.618696136	0.105512659	0.999694478	Chst13	carbohydrate (chondroitin 4) sulfotransferase 13	NM_027928	Mm.49071	-90308350	GO:0001537	71797	532	192	191	95	426	143	256
16012	1424.01575	0.177746637	0.109811692	1.618649472	0.105522704	0.999694478	Igfbp6	insulin-like growth factor binding protein 6	NM_008344	Mm.358609	102144185	GO:0001558	16012	NA	1432	1019	988	3024	1073	1492
446101	40.62567281	0.157803589	0.097520816	1.61815288	0.105629655	0.999694478	Xrra1	X-ray radiation resistance associated 1	NM_001164258	Mm.440757	99859217	GO:0003674	446101	NA	33	37	21	90	38	41
108115	2069.79282	0.177647965	0.109820987	1.617613989	0.105745812	0.999694478	Slco4a1	solute carrier organic anion transporter family, member 4a1	NM_148933	Mm.133687	180460977	GO:0005215	108115	NA	2056	1466	1473	4511	2012	1629
74080	244.3439993	0.168632558	0.104294626	1.616886359	0.105902813	0.999694478	Nmnat3	nicotinamide nucleotide adenylyltransferase 3	NM_144533	Mm.294082	98296582	GO:0000166	74080	760	194	222	198	340	263	271
106757	116.0011768	-0.156829461	0.097018873	-1.616484046	0.1059897	0.999694478	Catsperd	catsper channel auxiliary subunit delta	NM_175350	Mm.23401	56628142	GO:0003674	106757	NA	165	121	102	175	105	41
56360	1014.633719	0.174760242	0.10815815	1.615784311	0.106140955	0.999694478	Acot9	acyl-CoA thioesterase 9	NM_001313718	Mm.268710	155262442	GO:0003986	56360	NA	850	1026	662	2001	911	946
381232	569.5236501	0.168525791	0.1043457	1.615071732	0.106295162	0.999694478	Mirt1	myocardial infarction associated transcript 1	NR_028427	Mm.248624	-53441211	NA	381232	NA	582	364	365	1461	491	431
69769	29.90348961	-0.157389115	0.097459611	-1.614916308	0.10632882	0.999694478	Tnfaip8l2	tumor necrosis factor, alpha-induced protein 8-like 2	NM_027206	Mm.34368	-95139520	GO:0002376	69769	NA	33	34	32	32	22	25
240595	220.5637023	-0.176785256	0.109471005	-1.614904845	0.106331303	0.999694478	Kcnv2	potassium channel, subfamily V, member 2	NM_183179	Mm.269759	27322618	GO:0005216	240595	NA	195	307	193	217	169	234
13660	7291.82742	0.164791383	0.102063004	1.614604474	0.106396376	0.999694478	Ehd1	EH-domain containing 1	NM_010119	Mm.30169	6276895	GO:0000166	13660	4144	6506	5806	6095	13370	6406	7224
319554	391.4496309	-0.172998377	0.107147154	-1.614586763	0.106400214	0.999694478	Idi1	isopentenyl-diphosphate delta isomerase	NM_145360	Mm.29847	8885605	GO:0000287	319554	900	387	286	549	529	334	258
20538	5855.17117	0.128610681	0.079671238	1.614267391	0.10646944	0.999694478	Slc6a2	solute carrier family 6 (neurotransmitter transporter, noradrenalin), member 2	NM_009209	Mm.57040	92961046	GO:0005328	20538	NA	5368	5500	4498	8982	6177	5430
20480	776.8925049	0.152173656	0.094306714	1.61360364	0.106613427	0.999694478	Clpb	ClpB caseinolytic peptidase B	NM_009191	Mm.3990	101663767	GO:0000166	20480	NA	727	754	529	1140	779	836
67343	1.294576856	-0.041434171	0.025684605	-1.613190898	0.10670304	0.999694478	Tex43	testis expressed 43	NM_026099	Mm.87057	56588347	GO:0003674	67343	NA	3	1	3	0	0	0
71481	284.8331551	-0.177199274	0.109852726	-1.613062139	0.106731008	0.999694478	Alpk1	alpha-kinase 1	NM_027808	Mm.158704	-127670309	GO:0002230	71481	NA	248	409	232	313	256	253
94352	3408.005323	-0.118869491	0.073748632	-1.611819612	0.107001199	0.999694478	Loxl2	lysyl oxidase-like 2	NM_033325	Mm.116714	69609475	GO:0001666	94352	NA	3519	3524	2849	4487	3079	3205
216859	101.8292248	-0.176401934	0.109471065	-1.611402371	0.107092051	0.999694478	Acap1	ArfGAP with coiled-coil, ankyrin repeat and PH domains 1	NM_153788	Mm.288671	-69881566	GO:0003674	216859	4144	105	134	82	108	96	85
103425	3020.206066	0.119961187	0.074458838	1.611107431	0.107156309	0.999694478	Ncln	nicalin homolog (zebrafish)	NM_134009	Mm.302791	-81486458	GO:0003674	103425	NA	2667	2865	2423	4431	2876	3211
64833	299.8371519	0.173167866	0.107496032	1.610923329	0.107196434	0.999694478	Acot10	acyl-CoA thioesterase 10	NM_022816	Mm.352763	-20665213	GO:0005739	64833	NA	242	303	207	550	288	285
71856	22.77762801	-0.140628907	0.087311055	-1.610665538	0.107252641	0.999694478	Wfdc3	WAP four-disulfide core domain 3	NM_027961	Mm.330770	-164731225	GO:0003674	71856	NA	20	31	27	20	15	21
50783	842.383977	0.154648651	0.096058294	1.609945852	0.107409678	0.999694478	Lsm4	LSM4 homolog, U6 small nuclear RNA associated (S. cerevisiae)	NM_015816	Mm.248188	70673230	GO:0000245	50783	3018	710	835	623	1197	806	978
96875	318.1249827	0.175193451	0.108844893	1.609569789	0.107491808	0.999694478	Prg4	proteoglycan 4 (megakaryocyte stimulating factor, articular superficial zone protein)	NM_001110146	Mm.174256	-150449411	GO:0005044	96875	NA	238	324	201	631	222	393
278240	42.67354784	0.147370552	0.091565404	1.609456685	0.107516519	0.999694478	Spin2c	spindlin family, member 2C	NM_001005370	Mm.293363	153832292	GO:0003674	278240	NA	47	23	22	99	42	41
112405	1881.619003	-0.136075654	0.084559056	-1.609238091	0.10756429	0.999694478	Egln1	egl-9 family hypoxia-inducible factor 1	NM_053207	Mm.140619	-124908586	GO:0001666	112405	5200	1770	1887	1825	2417	1714	1740
213019	3206.654535	0.126077005	0.078379108	1.608553707	0.107713964	0.999694478	Pdlim2	PDZ and LIM domain 2	NM_001253736	Mm.283968	-70164217	GO:0001725	213019	NA	3081	2812	2520	4662	3180	3342
15018	3546.862162	-0.166122486	0.103360273	-1.607217943	0.108006567	0.999694478	H2-Q7	histocompatibility 2, Q region locus 7	NM_001198560	Mm.431282	35439154	GO:0002376	15018	4144	3393	4262	3039	3978	3725	2883
320040	49.35640897	0.131655699	0.08205873	1.604408187	0.108624107	0.999694478	Rnf222	ring finger protein 222	NM_177060	Mm.305696	68888552	GO:0008134	320040	NA	58	32	12	124	49	47
96957	690.4693618	0.155983228	0.097223592	1.60437631	0.10863113	0.999694478	Tmem62	transmembrane protein 62	NM_175285	Mm.315212	120977061	GO:0003674	96957	NA	604	673	500	1185	654	671
69188	2289.628923	-0.142203921	0.08865387	-1.604035125	0.10870631	0.999694478	Kmt2e	lysine (K)-specific methyltransferase 2E	NM_026984	Mm.205190	23434428	GO:0002446	69188	NA	2322	2396	2014	3425	1963	1882
11818	50.1397787	-0.134805909	0.084065574	-1.603580432	0.108806567	0.999694478	Apoh	apolipoprotein H	NM_013475	Mm.2266	108395296	GO:0001937	11818	NA	76	22	73	58	33	34
100861755	151.1450378	0.160745313	0.100260861	1.603270831	0.108874873	0.999694478	Gm21190	predicted gene, 21190	NM_001310449	Mm.382859	-15524455	NA	100861755	NA	109	176	62	301	196	115
76873	839.4024818	-0.175939134	0.109773945	-1.60274038	0.108991985	0.999694478	4930447F24Rik	RIKEN cDNA 4930447F24 gene	NR_126077	Mm.436935	108136854	NA	76873	NA	759	1258	609	968	731	744
14934	48.65801892	0.107259065	0.066926663	1.602635775	0.109015091	0.999694478	Gypa	glycophorin A	NM_010369	Mm.13123	80494044	GO:0005887	14934	5144	57	4	25	105	75	43
74168	773.7233772	0.153455427	0.095760263	1.602495884	0.109045997	0.999694478	Zdhhc16	zinc finger, DHHC domain containing 16	NM_023740	Mm.20387	41933471	GO:0005575	74168	NA	709	717	568	1307	785	708
14612	1658.198973	0.169604757	0.10586921	1.602021561	0.109150842	0.999694478	Gja4	gap junction protein, alpha 4	NM_008120	Mm.24615	-127311419	GO:0001568	14612	NA	1311	1426	1405	2165	1569	2169
270058	1798.506539	0.146655302	0.091565268	1.601647721	0.109233532	0.999694478	Map1s	microtubule-associated protein 1S	NM_173013	Mm.248559	70905973	GO:0000226	270058	NA	1574	1646	1426	2352	1912	1997
215814	458.2501063	-0.14825413	0.092615907	-1.600741547	0.109434175	0.999694478	Ccdc28a	coiled-coil domain containing 28A	NM_144820	Mm.296565	-18213684	GO:0003674	215814	NA	451	483	417	584	394	439
26443	2333.08682	0.118853629	0.074303745	1.599564454	0.109695239	0.999694478	Psma6	proteasome (prosome, macropain) subunit, alpha type 6	NM_001310583	Mm.30210	55398824	GO:0000502	26443	3050	2203	2131	1819	3547	2286	2327
66184	3859.463386	0.140915105	0.088113315	1.599248697	0.109765354	0.999694478	Rps4l	ribosomal protein S4-like	NM_025405	Mm.391542	148354655	GO:0003674	66184	NA	3582	3293	3128	5313	3825	4336
381318	20.6561704	-0.138132675	0.086408491	-1.598600711	0.109909352	0.999694478	Nsl1	NSL1, MIND kinetochore complex component, homolog (S. cerevisiae)	NM_198654	Mm.32504	191063020	GO:0000444	381318	NA	22	23	26	27	12	14
64242	14.68736003	-0.117115369	0.073321892	-1.597276959	0.110203984	0.999694478	Ngb	neuroglobin	NM_001294308	Mm.41395	-87097530	GO:0005344	64242	NA	18	21	15	23	6	7
215456	257.3657499	0.167550473	0.104917991	1.596966084	0.110273268	0.999694478	Gpat2	glycerol-3-phosphate acyltransferase 2, mitochondrial	NM_001081089	Mm.440454	127425198	GO:0004366	215456	561	220	218	209	413	230	295
23876	671.6381406	-0.17100542	0.107083834	-1.596930307	0.110281243	0.999694478	Fbln5	fibulin 5	NM_011812	Mm.288381	-101746564	GO:0005178	23876	NA	571	872	602	908	495	633
20617	295.291421	0.090985168	0.056978471	1.596834135	0.110302685	0.999694478	Snca	synuclein, alpha	NM_001042451	Mm.17484	-60731572	GO:0000287	20617	5010	201	31	219	618	427	366
20539	3694.908205	0.175250266	0.109772804	1.59648164	0.110381302	0.999694478	Slc7a5	solute carrier family 7 (cationic amino acid transporter, y+ system), member 5	NM_011404	Mm.22374	-121881145	GO:0003333	20539	NA	3582	2532	2884	7774	3252	3323
18438	3035.663509	-0.139106361	0.087159561	-1.595996579	0.110489557	0.999694478	P2rx4	purinergic receptor P2X, ligand-gated ion channel 4	NM_001310718	Mm.290884	122707543	GO:0001614	18438	4020	2818	3376	2711	3697	2763	2928
17884	13.03206804	-0.101153503	0.063412606	-1.595163955	0.110675577	0.999694478	Myh4	myosin, heavy polypeptide 4, skeletal muscle	NM_010855	Mm.297382	67237811	GO:0000166	17884	4530	27	6	16	8	8	10
381724	6.867431353	-0.081294398	0.050979742	-1.594641207	0.110792492	0.999694478	BC061212	cDNA sequence BC061212	NM_198667	Mm.380154	-94066453	GO:0003674	381724	NA	10	8	10	6	6	0
216150	2924.670328	0.128766257	0.080751338	1.594602142	0.110801233	0.999694478	Cdc34	cell division cycle 34	NM_177613	Mm.21981	79682194	GO:0000166	216150	4120	2817	2531	2309	4493	2816	2984
93716	15.6588711	0.116479463	0.07306727	1.594140067	0.110904666	0.999694478	Pcdhga8	protocadherin gamma subfamily A, 8	NM_033591	Mm.247203	37725705	GO:0003674	93716	NA	16	9	5	33	13	24
12125	612.5679504	-0.167325811	0.105037035	-1.593017268	0.111156317	0.999694478	Bcl2l11	BCL2-like 11 (apoptosis facilitator)	NM_001284410	Mm.141083	128126037	GO:0001701	12125	NA	529	641	662	709	572	549
171170	4607.533947	0.141458006	0.088850653	1.592087418	0.111365064	0.999694478	Mbnl3	muscleblind-like 3 (Drosophila)	NM_001310515	Mm.295324	-51113493	GO:0005634	171170	NA	4080	4345	3551	7782	4128	4649
329154	671.6038789	-0.152314996	0.095696612	-1.591644603	0.111464582	0.999694478	Ankrd44	ankyrin repeat domain 44	NM_001081433	Mm.397910	-54645339	GO:0003674	329154	NA	687	771	542	953	579	567
16010	1339.670905	-0.16577818	0.10415651	-1.591625719	0.111468828	0.999694478	Igfbp4	insulin-like growth factor binding protein 4	NM_010517	Mm.233799	99041259	GO:0001558	16010	NA	1392	1161	1439	1888	1168	1063
70397	537.2765027	0.141205241	0.088750638	1.591033519	0.111602032	0.999694478	Tmem70	transmembrane protein 70	NM_026392	Mm.194225	16665190	GO:0003674	70397	NA	490	475	429	825	538	540
100038847	15.62238257	0.111784195	0.070280475	1.590544092	0.111712215	0.999694478	Gm10406	predicted gene 10406	NM_001164727	Mm.443041	-7006114	GO:0003674	100038847	NA	15	9	5	22	31	14
12845	43.36121745	-0.12445151	0.0782684	-1.590060737	0.111821115	0.999694478	Comp	cartilage oligomeric matrix protein	NM_016685	Mm.45071	70373547	GO:0001968	12845	4145	57	21	72	45	41	17
670775	22.4277251	0.138871228	0.087353423	1.58976287	0.111888266	0.999694478	Gm11468	predicted gene 11468	NR_033467	Mm.384326	166273907	NA	670775	NA	12	19	16	47	27	21
217198	543.619401	0.156673857	0.098628699	1.588521986	0.112168354	0.999694478	Plekhh3	pleckstrin homology domain containing, family H (with MyTH4 domain) member 3	NM_146030	Mm.273254	-101162679	GO:0003674	217198	NA	532	472	390	840	505	605
20646	1.285653566	0.042286339	0.026620482	1.588488877	0.112175834	0.999694478	Snrpn	small nuclear ribonucleoprotein N	NM_001082961	Mm.274995	-59982501	GO:0000398	20646	NA	0	0	0	5	2	2
244421	489.4356212	-0.152503542	0.096012567	-1.588370625	0.112202556	0.999694478	Lonrf1	LON peptidase N-terminal domain and ring finger 1	NM_001081150	Mm.324032	-36216063	GO:0003674	244421	NA	503	486	457	596	473	429
474160	147.6377302	0.166307645	0.104780369	1.587202314	0.112466831	0.999694478	Platr17	pluripotency associated transcript 17	NR_040470	Mm.206186	33905134	NA	474160	NA	137	82	120	333	135	132
76406	14.13501516	0.114825795	0.072395776	1.586084187	0.112720213	0.999694478	1700019B03Rik	RIKEN cDNA 1700019B03 gene	NM_029598	Mm.74996	3470861	GO:0003674	76406	NA	15	8	4	29	17	17
15245	87.99243338	-0.169240699	0.1067035	-1.586083862	0.112720287	0.999694478	Hhip	Hedgehog-interacting protein	NM_020259	Mm.254493	-79965850	GO:0003824	15245	4340	94	74	109	104	82	61
320916	221.7171269	0.174088111	0.109800284	1.58549782	0.112853272	0.999694478	Wscd2	WSC domain containing 2	NM_177292	Mm.102783	113550419	GO:0003674	320916	NA	170	246	127	378	195	266
18005	41.96487172	-0.162990561	0.102820999	-1.585187484	0.112923743	0.999694478	Nek2	NIMA (never in mitosis gene a)-related expressed kinase 2	NM_010892	Mm.33773	191821472	GO:0000070	18005	NA	41	49	46	55	30	32
73813	80.81164965	-0.140255376	0.088479161	-1.585179776	0.112925494	0.999694478	Fam83e	family with sequence similarity 83, member E	NM_001033170	Mm.322591	45721219	GO:0003674	73813	NA	115	42	114	107	67	37
76073	1821.981106	0.143276472	0.090413277	1.584683976	0.113038154	0.999694478	Pcgf5	polycomb group ring finger 5	NM_029508	Mm.259180	36379066	GO:0003674	76073	NA	1786	1534	1401	2818	1927	1724
56734	19.10388246	-0.129118337	0.081479319	-1.584676197	0.113039923	0.999694478	Tulp2	tubby-like protein 2	NM_001045555	Mm.439742	45513705	GO:0005576	56734	NA	14	31	22	18	14	14
80284	1980.893198	0.130413628	0.082301627	1.584581413	0.113061471	0.999694478	Smim12	small integral membrane protein 12	NM_030252	Mm.139607	127243783	GO:0003674	80284	NA	1854	1789	1540	2750	2000	2135
219140	475.592359	-0.173689313	0.109655018	-1.58396138	0.113202508	0.999694478	Spata13	spermatogenesis associated 13	NM_001033272	Mm.149776	60634704	GO:0005085	219140	NA	365	666	439	646	382	392
19179	2289.69063	0.116727741	0.07372195	1.583351253	0.113341427	0.999694478	Psmc1	protease (prosome, macropain) 26S subunit, ATPase 1	NM_008947	Mm.157105	100112330	GO:0000166	19179	3050	2004	2190	1846	3388	2204	2381
244416	1822.634008	-0.173514796	0.10964265	-1.582548368	0.11352444	0.999694478	Ppp1r3b	protein phosphatase 1, regulatory (inhibitor) subunit 3B	NM_177741	Mm.247126	35375740	GO:0000164	244416	4910	1493	1867	2254	1666	1946	1482
223646	84.08490829	-0.167087114	0.105610273	-1.582110428	0.113624363	0.999694478	Naprt	nicotinate phosphoribosyltransferase	NM_172607	Mm.288368	-75890963	GO:0004514	223646	NA	77	76	112	87	72	72
245423	101.0414878	0.170114884	0.107535214	1.581945838	0.113661935	0.999694478	Gm364	predicted gene 364	NM_001128625	NA	57409148	GO:0003674	245423	NA	88	91	60	122	139	112
71001	2.58463069	0.057802358	0.036549486	1.581482121	0.113767844	0.999694478	Mgat4e	MGAT4 family, member E	NM_001145300	Mm.158529	-134540940	GO:0000009	71001	NA	1	0	1	4	3	7
70059	635.9977156	-0.162736787	0.102911067	-1.581334168	0.113801651	0.999694478	Degs2	degenerative spermatocyte homolog 2 (Drosophila), lipid desaturase	NM_001171002	Mm.207605	-108690221	GO:0000170	70059	600	395	1028	647	531	455	698
74104	225.6323346	0.161752789	0.102346504	1.580442739	0.11400551	0.999694478	Abcb6	ATP-binding cassette, sub-family B (MDR/TAP), member 6	NM_023732	Mm.28663	-75171640	GO:0000166	74104	2010	189	207	177	354	220	241
11564	673.3721654	0.142206513	0.089981268	1.580401297	0.114014995	0.999694478	Adsl	adenylosuccinate lyase	NM_009634	Mm.38151	80948489	GO:0003824	11564	230	612	650	490	1016	647	720
16149	519.4906073	-0.145379656	0.092002625	-1.580168571	0.114068267	0.999694478	Cd74	CD74 antigen (invariant polypeptide of major histocompatibility complex, class II antigen-associated)	NM_001042605	Mm.439737	60803848	GO:0000187	16149	4612	506	567	460	733	451	446
19074	3.738548568	0.065749465	0.041614186	1.579977211	0.114112086	0.999694478	Prg2	proteoglycan 2, bone marrow	NM_008920	Mm.142727	84980460	GO:0002215	19074	5310	0	3	1	5	7	7
69539	134.7476088	0.173568297	0.109876521	1.579666839	0.114183184	0.999694478	Trnp1	TMF1-regulated nuclear protein 1	NM_001081156	Mm.151594	-133491099	GO:0003677	69539	NA	139	104	87	228	145	133
12576	2381.041721	-0.138856752	0.087923085	-1.579297988	0.114267723	0.999694478	Cdkn1b	cyclin-dependent kinase inhibitor 1B	NM_009875	Mm.2958	134920400	GO:0000082	12576	4012	2248	2468	2248	2868	2283	2199
11593	979.5180925	-0.151090551	0.095676872	-1.579175279	0.114295859	0.999694478	Aga	aspartylglucosaminidase	NM_001005847	Mm.334535	53511701	GO:0003948	11593	511	895	1000	989	1195	875	931
66989	2527.195725	0.121323261	0.076834141	1.579028005	0.114329634	0.999694478	Kctd20	potassium channel tetramerisation domain containing 20	NM_025888	Mm.435	28953215	GO:0005515	66989	NA	2245	2431	1981	3956	2513	2417
234683	518.2053983	-0.150965233	0.095631041	-1.578621656	0.114422864	0.999694478	Elmo3	engulfment and cell motility 3	NM_172760	Mm.237966	105305600	GO:0005515	234683	NA	540	491	498	718	454	442
14470	3291.411051	0.141028101	0.089363927	1.578132327	0.114535213	0.999694478	Rabac1	Rab acceptor 1 (prenylated)	NM_010261	Mm.22473	-24969749	GO:0005515	14470	NA	2823	3095	2622	4423	3271	3769
666048	351.4940176	0.167430779	0.106142957	1.577408284	0.114701611	0.999694478	Trabd2b	TraB domain containing 2B	NM_001085549	Mm.331779	114406723	GO:0004222	666048	NA	340	244	238	857	256	330
628686	1.836407123	-0.048460439	0.030723703	-1.57729812	0.114726945	0.999694478	D030068K23Rik	RIKEN cDNA D030068K23 gene	NR_126329	Mm.203332	109075221	GO:0003674	628686	NA	3	2	4	0	0	1
14765	3176.192197	0.149244934	0.094623112	1.577256665	0.114736479	0.999694478	Gpr50	G-protein-coupled receptor 50	NM_001308501	Mm.33336	71663666	GO:0004871	14765	4080	3237	2830	2157	4815	3115	3369
18551	66.36651605	-0.160712063	0.101951694	-1.576354998	0.114944013	0.999694478	Pcsk4	proprotein convertase subtilisin/kexin type 4	NM_008793	Mm.299916	-80321282	GO:0002080	18551	NA	60	61	91	62	56	59
27204	158.4276603	0.169713904	0.10766723	1.576281887	0.114960854	0.999694478	Syn3	synapsin III	NM_001164495	Mm.394931	-86291592	GO:0000166	27204	NA	121	141	132	241	162	174
242705	52.36271593	0.159580367	0.101302926	1.575278948	0.115192071	0.999694478	E2f2	E2F transcription factor 2	NM_001305399	Mm.307932	136172273	GO:0001047	242705	4110	39	29	49	87	64	54
68226	64.98881101	0.166147186	0.1055022	1.574822005	0.115297536	0.999694478	Efcab2	EF-hand calcium binding domain 2	NM_026626	Mm.252132	178405880	GO:0005509	68226	NA	47	71	35	113	67	73
18988	890.453252	0.160480468	0.101997222	1.573380774	0.115630676	0.999694478	Pou2f3	POU domain, class 2, transcription factor 3	NM_011139	Mm.436650	-43123938	GO:0000978	18988	NA	815	897	569	1242	910	1014
75050	171.3057047	-0.160653922	0.102135076	-1.572955429	0.115729139	0.999694478	Kif27	kinesin family member 27	NM_175214	Mm.446094	-58287515	GO:0000166	75050	NA	195	103	246	201	135	134
50518	1.338631972	0.04134695	0.026310146	1.571521078	0.116061662	0.999694478	a	nonagouti	NM_015770	Mm.315593	155013569	GO:0005515	50518	4916	0	0	0	4	1	4
66255	22.32594553	-0.136250369	0.08674519	-1.570696537	0.116253154	0.999694478	Hsbp1l1	heat shock factor binding protein 1-like 1	NM_001136181	Mm.272341	-80229755	GO:0003674	66255	NA	26	21	29	27	18	12
68180	325.956255	-0.172366882	0.109742433	-1.57064935	0.11626412	0.999694478	Hyi	hydroxypyruvate isomerase homolog (E. coli)	NM_026601	Mm.193212	118359998	GO:0005575	68180	630	258	362	375	387	248	320
14708	46.33814066	0.133742473	0.085157106	1.57053802	0.116289996	0.999694478	Gng7	guanine nucleotide binding protein (G protein), gamma 7	NM_001038655	Mm.222496	-80948623	GO:0001662	14708	4062	52	23	22	118	54	32
216867	25.56589029	-0.114549856	0.072952149	-1.570205363	0.116367342	0.999694478	Slc16a11	solute carrier family 16 (monocarboxylic acid transporters), member 11	NM_001114970	Mm.289238	70213909	GO:0005783	216867	NA	44	10	37	30	16	14
74015	42.48450617	-0.154418855	0.098349525	-1.570102695	0.116391222	0.999694478	Fcho1	FCH domain only 1	NM_028715	Mm.22025	-71708386	GO:0005886	74015	NA	39	44	55	38	39	34
15469	1029.667957	0.124574114	0.079350178	1.569928599	0.116431723	0.999694478	Prmt1	protein arginine N-methyltransferase 1	NM_001252476	Mm.27545	-44976754	GO:0000179	15469	NA	913	990	803	1520	1018	1060
12859	2711.562527	0.128582181	0.081903617	1.569920665	0.116433569	0.999694478	Cox5b	cytochrome c oxidase subunit Vb	NM_009942	Mm.180182	36691486	GO:0005739	12859	190	2445	2429	2215	3910	2565	2990
69368	1684.809065	0.158355809	0.100913183	1.569228166	0.116594784	0.999694478	Wdfy1	WD repeat and FYVE domain containing 1	NM_001111279	Mm.293273	-79702261	GO:0005545	69368	NA	1380	1615	1305	3090	1516	1608
171286	61.30147556	0.16815708	0.107167654	1.569102936	0.116623956	0.999694478	Slc12a8	solute carrier family 12 (potassium/chloride transporters), member 8	NM_001083902	Mm.35253	33518328	GO:0006810	171286	NA	54	47	43	92	79	61
677296	16.93400161	-0.128283827	0.081809872	-1.568072693	0.116864169	0.999694478	Fcrl6	Fc receptor-like 6	NM_001164725	Mm.439612	-172596639	GO:0008150	677296	NA	15	24	20	16	12	13
68810	767.6793679	-0.138830068	0.088540556	-1.567982794	0.116885148	0.999694478	Nexn	nexilin	NM_199465	Mm.200188	-152236983	GO:0003779	68810	NA	741	859	657	1023	714	664
242860	439.2561762	-0.164230906	0.104858734	-1.566211035	0.11729922	0.999694478	Rsbn1l	round spermatid basic protein 1-like	NM_001080977	Mm.254286	-20893023	GO:0003674	242860	NA	421	426	466	632	381	340
624219	11.65853	-0.098111365	0.062656338	-1.565864967	0.117380233	0.999694478	Gm6484	predicted gene 6484	NM_001080940	Mm.440264	21835509	GO:0005179	624219	NA	15	6	22	10	9	5
17756	16.50649817	0.120844719	0.077180274	1.565746183	0.11740805	0.999694478	Map2	microtubule-associated protein 2	NM_001039934	Mm.256966	66175328	GO:0001578	17756	NA	9	18	6	30	18	23
245038	8.570660957	0.094812153	0.060555825	1.565698322	0.117419259	0.999694478	Dclk3	doublecortin-like kinase 3	NM_172928	Mm.26361	111439080	GO:0000166	245038	NA	4	3	7	18	15	7
218973	187.2777245	-0.168833681	0.107862868	-1.565262304	0.117521418	0.999694478	Wdhd1	WD repeat and HMG-box DNA binding protein 1	NM_172598	Mm.265615	-47240943	GO:0000775	218973	NA	196	217	159	275	147	151
67731	6024.968765	0.132528976	0.084672555	1.565194004	0.117537427	0.999694478	Fbxo32	F-box protein 32	NM_026346	Mm.25683	-58175878	GO:0005515	67731	NA	5068	5461	5150	8297	6359	6285
11811	46.1803457	-0.115667615	0.073919759	-1.56477262	0.117636234	0.999694478	Apobec2	apolipoprotein B mRNA editing enzyme, catalytic polypeptide 2	NM_009694	Mm.281793	-48419230	GO:0003824	11811	NA	63	14	84	50	32	26
109161	2517.898816	0.156682591	0.100143725	1.564577217	0.117682074	0.999694478	Ube2q2	ubiquitin-conjugating enzyme E2Q (putative) 2	NM_180600	Mm.207894	55149368	GO:0000166	109161	4120	2352	2220	1869	4593	2224	2451
235041	1555.446718	-0.140065612	0.08959741	-1.56327747	0.117987345	0.999694478	Kank2	KN motif and ankyrin repeat domains 2	NM_145611	Mm.257371	-21766772	GO:0000122	235041	NA	1451	1820	1312	2031	1363	1454
74480	754.8113918	0.165159639	0.105670288	1.562971417	0.118059318	0.999694478	Samd4	sterile alpha motif domain containing 4	NM_001037221	Mm.214454	47001339	GO:0003723	74480	NA	677	766	475	1354	733	711
66113	16.67196108	-0.078587091	0.050299608	-1.562379779	0.118198548	0.999694478	Apoa5	apolipoprotein A-V	NM_080434	Mm.29738	46268607	GO:0005543	66113	3320	41	1	25	7	10	10
78600	11.41199332	-0.108246464	0.069373158	-1.560350821	0.118677	0.999694478	Pde6h	phosphodiesterase 6H, cGMP-specific, cone, gamma	NM_023898	Mm.290622	136954522	GO:0000187	78600	230	9	20	13	9	7	9
12359	2297.048136	-0.128550216	0.082401725	-1.56004278	0.118749772	0.999694478	Cat	catalase	NM_009804	Mm.4215	-103453903	GO:0000302	12359	380	2282	2301	2099	2842	2079	2239
230761	2283.959371	0.127341667	0.081650973	1.559585411	0.118857886	0.999694478	Zfp362	zinc finger protein 362	NM_001081098	Mm.22616	-128773084	GO:0003674	230761	NA	2188	2115	1696	3379	2192	2425
68416	48.40244222	-0.137531806	0.088223944	-1.558894329	0.119021393	0.999694478	Sycn	syncollin	NM_026716	Mm.25210	28540884	GO:0006887	68416	NA	70	25	67	52	39	32
67442	1273.390182	0.166749236	0.10697216	1.558809655	0.119041438	0.999694478	Retsat	retinol saturase (all trans retinol 13,14 reductase)	NM_026159	Mm.305108	72598627	GO:0005640	67442	830	1296	1188	740	2206	1200	1306
67030	79.61300182	-0.170170725	0.109233895	-1.557856417	0.119267289	0.999694478	Fancl	Fanconi anemia, complementation group L	NM_001277273	Mm.18875	26387083	GO:0002230	67030	4120	73	103	74	101	67	63
66681	1713.332634	-0.147948842	0.094982673	-1.55764033	0.119318533	0.999694478	Pgm1	phosphoglucomutase 1	NM_025700	Mm.2325	64092949	GO:0000287	66681	10	1625	1724	1690	2022	1685	1528
66396	563.1268045	-0.163917462	0.105235056	-1.55763173	0.119320573	0.999694478	Ccdc82	coiled-coil domain containing 82	NM_025534	Mm.290620	13246978	GO:0003674	66396	NA	563	719	427	667	502	522
100041979	182.1531542	-0.169190105	0.108652379	-1.5571689	0.11943039	0.999694478	Gm3604	predicted gene 3604	NM_001162910	Mm.445930	-62367715	GO:0003700	100041979	NA	176	227	154	205	160	172
17995	2015.316622	0.131968336	0.084797847	1.556269893	0.119643927	0.999694478	Ndufv1	NADH dehydrogenase (ubiquinone) flavoprotein 1	NM_133666	Mm.29842	-4007498	GO:0003954	17995	190	1763	2019	1499	2986	1916	2173
117158	9.503190944	-0.089306373	0.057421698	-1.555272243	0.119881245	0.999694478	Scgb3a2	secretoglobin, family 3A, member 2	NM_001289643	Mm.210437	43764300	GO:0005515	117158	NA	16	8	13	13	1	6
54713	1.347597798	0.040413676	0.025998407	1.554467378	0.120072972	0.999694478	Fezf2	Fez family zinc finger 2	NM_080433	Mm.34644	-12341891	GO:0000122	54713	NA	0	0	0	7	2	1
68774	60.38317439	-0.160592099	0.103317092	-1.554361386	0.120098239	0.999694478	Ms4a6d	membrane-spanning 4-domains, subfamily A, member 6D	NM_026835	Mm.290390	-11586605	GO:0003674	68774	NA	52	89	55	66	41	59
66214	1713.151657	0.132799328	0.08544875	1.55414009	0.120151004	0.999694478	Rgcc	regulator of cell cycle	NM_025427	Mm.29811	-79288749	GO:0000082	66214	NA	1522	1717	1250	2516	1661	1833
327747	128.5797016	0.17071083	0.109885359	1.553535727	0.120295201	0.999694478	Mettl24	methyltransferase like 24	NM_177793	Mm.80407	40683281	GO:0000179	327747	NA	117	110	88	238	140	111
192976	641.2142356	0.16918329	0.108912615	1.553385619	0.120331037	0.999694478	Lrrc75a	leucine rich repeat containing 75A	NM_198861	Mm.339972	-62604883	GO:0003674	192976	NA	485	532	564	1257	544	635
243548	196.8201499	0.170400039	0.109746722	1.552666318	0.120502873	0.999694478	Prickle2	prickle homolog 2 (Drosophila)	NM_001081146	Mm.248820	-92370891	GO:0005515	243548	4310	149	180	155	386	173	193
76798	48.75092873	0.15708601	0.101285056	1.550929791	0.12091851	0.999694478	Srrm4os	serine/arginine repetitive matrix 4, opposite strand	NR_015595	Mm.444322	116438721	NA	76798	NA	27	50	34	71	54	63
104932	288.9374373	-0.153929619	0.099259695	-1.550776676	0.120955212	0.999694478	AU015791	expressed sequence AU015791	NR_102381	Mm.274150	105513432	NA	104932	NA	163	300	461	314	269	193
333883	102.7208543	-0.170198689	0.109768684	-1.550521362	0.12101643	0.999694478	Cd59b	CD59b antigen	NM_181858	Mm.359026	104071009	GO:0001848	333883	4610	111	104	100	121	93	87
74190	4436.606083	0.162010308	0.10452743	1.549931043	0.121158068	0.999694478	Exoc3l4	exocyst complex component 3-like 4	NM_001289487	Mm.248640	111417429	GO:0000145	74190	NA	4223	4229	2852	7983	3786	4644
54006	1422.314253	0.127168515	0.082049544	1.549899102	0.121165735	0.999694478	Deaf1	deformed epidermal autoregulatory factor 1 (Drosophila)	NM_001282072	Mm.28392	-141297175	GO:0001662	54006	NA	1344	1336	1056	2108	1376	1497
64177	1110.331328	-0.165058174	0.10654028	-1.549256054	0.121320179	0.999694478	Trpv6	transient receptor potential cation channel, subfamily V, member 6	NM_022413	Mm.296889	-41620618	GO:0005216	64177	4970	790	1504	1228	852	902	1230
434423	48.08348455	0.147988519	0.095614717	1.547758789	0.121680382	0.999694478	Dppa5a	developmental pluripotency associated 5A	NM_025274	Mm.139314	-78367053	GO:0003676	434423	NA	44	26	36	111	50	40
18441	749.5723376	-0.168757131	0.109043788	-1.547608856	0.121716498	0.999694478	P2ry1	purinergic receptor P2Y, G-protein coupled 1	NM_001282016	Mm.281452	61002784	GO:0001934	18441	4080	654	777	837	738	710	719
171543	1101.268573	-0.153993336	0.099533817	-1.547145888	0.121828071	0.999694478	Bmf	BCL2 modifying factor	NM_001311140	Mm.210125	-118528756	GO:0001669	171543	NA	1067	1098	1093	1237	1087	1000
666744	8.066418386	-0.091411977	0.059102777	-1.546661269	0.121944947	0.999694478	Gm8267	predicted gene 8267	NM_001162954	Mm.387002	-44717166	GO:0003674	666744	NA	14	6	11	10	3	4
232227	5562.04797	0.143949786	0.093149335	1.545365679	0.122257837	0.999694478	Iqsec1	IQ motif and Sec7 domain 1	NM_001134383	Mm.196943	-90659597	GO:0005085	232227	4144	5277	4987	4147	9648	5169	5307
94219	865.6595386	0.161640858	0.104606935	1.545221247	0.122292757	0.999694478	Cnnm2	cyclin M2	NM_001102471	Mm.306903	46761608	GO:0003674	94219	NA	722	809	662	1614	728	877
66333	54.04500137	-0.15017323	0.097219654	-1.544679742	0.122423747	0.999694478	Aqp11	aquaporin 11	NM_175105	Mm.29756	-97726378	GO:0001822	66333	NA	60	38	77	66	40	40
11815	148.9975086	-0.168657706	0.10919277	-1.544586759	0.122446251	0.999694478	Apod	apolipoprotein D	NM_001301353	Mm.2082	-31296191	GO:0000302	11815	NA	197	147	123	148	154	118
14105	2044.765011	-0.112163413	0.072630225	-1.544307665	0.122513817	0.999694478	Srsf10	serine/arginine-rich splicing factor 10	NM_001080387	Mm.10229	135856070	GO:0000166	14105	3040	2032	2142	1741	2726	1886	1878
12311	1.804344302	0.048851992	0.031663695	1.542839275	0.122869777	0.999694478	Calcr	calcitonin receptor	NM_001042725	Mm.4642	-3685719	GO:0001669	12311	4080	0	1	0	5	3	3
66039	13630.79023	0.11888503	0.077079762	1.542363737	0.122985229	0.999694478	Tmem254a	transmembrane protein 254a	NM_025311	Mm.33344	-25923297	GO:0003674	66039	NA	12369	12708	10824	18975	13278	14892
108682	1033.484533	-0.163596949	0.106101349	-1.541893209	0.123099547	0.999694478	Gpt2	glutamic pyruvate transaminase (alanine aminotransferase) 2	NM_173866	Mm.200423	85492616	GO:0003824	108682	250	1134	615	1466	1313	811	814
71071	15.00832543	-0.117928027	0.076498545	-1.54157215	0.123177598	0.999694478	4933412O06Rik	RIKEN cDNA 4933412O06 gene	NR_045507	Mm.380845	-15781663	NA	71071	NA	16	25	13	16	7	13
210544	145.0108154	-0.167429997	0.10863764	-1.541178523	0.123273343	0.999694478	Tbc1d31	TBC1 domain family, member 31	NM_001081396	Mm.390835	57912198	GO:0003674	210544	NA	158	145	137	164	130	134
80292	3489.331391	0.125323166	0.081325023	1.54101605	0.12331288	0.999694478	Zxdc	ZXD family zinc finger C	NM_030260	Mm.100116	90369493	GO:0003676	80292	NA	3156	3476	2555	4989	3518	3642
71768	65.27534515	0.165036541	0.107162016	1.540065662	0.123544349	0.999694478	Vwce	von Willebrand factor C and EGF domains	NM_027913	Mm.169261	10634232	GO:0005509	71768	NA	52	50	51	86	74	83
28194	17.86144615	-0.125342063	0.081435225	-1.539162731	0.123764574	0.999694478	Apon	apolipoprotein N	NM_133996	Mm.439846	128254130	GO:0003674	28194	NA	24	16	22	23	12	10
217364	554.8925283	0.148568744	0.096528883	1.539111802	0.123777004	0.999694478	Engase	endo-beta-N-acetylglucosaminidase	NM_172573	Mm.473963	118476959	GO:0003674	217364	511	514	501	414	757	620	572
233890	706.2811441	0.141592712	0.092005964	1.538951457	0.123816147	0.999694478	Zfp768	zinc finger protein 768	NM_146202	Mm.23031	-127342794	GO:0003676	233890	NA	603	675	552	977	709	787
68920	82.97702832	0.16859413	0.109619603	1.537992533	0.12405044	0.999694478	1110065P20Rik	RIKEN cDNA 1110065P20 gene	NM_001142727	Mm.272397	-124849484	GO:0003674	68920	NA	69	81	52	132	86	93
270210	1278.489529	0.131512895	0.085512017	1.537946363	0.12406173	0.999694478	Zfp651	zinc finger protein 651	NM_001166644	Mm.473702	121760032	GO:0003674	270210	NA	1079	1191	1062	1795	1278	1383
20887	288.5110898	-0.157934435	0.102702687	-1.537782896	0.124101707	0.999694478	Sult1a1	sulfotransferase family 1A, phenol-preferring, member 1	NM_133670	Mm.368982	-126672869	GO:0000166	20887	920	264	322	276	400	233	257
56295	790.792643	-0.14537311	0.094552546	-1.537484886	0.124174613	0.999694478	Higd1a	HIG1 domain family, member 1A	NM_019814	Mm.347915	-121848559	GO:0003674	56295	NA	763	802	760	968	780	683
11540	175.2857275	-0.168664312	0.109725976	-1.537141137	0.124258751	0.999694478	Adora2a	adenosine A2a receptor	NM_009630	Mm.333734	75316876	GO:0001609	11540	4020	168	177	189	183	174	150
100039139	13.93339521	-0.114465366	0.074466923	-1.537130332	0.124261396	0.999694478	Ccdc152	coiled-coil domain containing 152	NM_001166063	Mm.455610	-3280626	GO:0003674	100039139	NA	16	12	21	12	11	9
14255	688.6744053	0.167331059	0.108862611	1.537084747	0.124272558	0.999694478	Flt3	FMS-like tyrosine kinase 3	NM_010229	Mm.194	-147330741	GO:0000166	14255	4060	588	478	573	1588	628	537
67046	561.1597008	0.139437464	0.090768902	1.536181007	0.124493993	0.999694478	Tbc1d7	TBC1 domain family, member 7	NM_001252639	Mm.269213	-43151741	GO:0005096	67046	NA	469	545	443	827	552	599
327655	769.7952141	-0.152092195	0.099037041	-1.535710212	0.124609469	0.999694478	Ppip5k1	diphosphoinositol pentakisphosphate kinase 1	NM_178795	Mm.386076	-121310560	GO:0000166	327655	NA	789	707	777	1091	675	632
216971	1056.227253	-0.120391382	0.07840129	-1.535579095	0.124641644	0.999694478	Fam222b	family with sequence similarity 222, member B	NM_145430	Mm.119387	78094672	GO:0003674	216971	NA	1027	1092	945	1447	948	955
225348	731.9099797	0.13915147	0.090628987	1.535396948	0.124686353	0.999694478	Wdr36	WD repeat domain 36	NM_001110015	Mm.38816	32837224	GO:0001895	225348	3008	647	646	604	1172	748	687
78906	282.6237133	-0.16772904	0.109247669	-1.535310015	0.124707695	0.999694478	Misp	mitotic spindle positioning	NM_030218	Mm.33087	79821020	GO:0003674	78906	NA	350	198	324	326	248	237
73469	3774.486455	-0.105852981	0.068946397	-1.53529387	0.124711659	0.999694478	Rnf38	ring finger protein 38	NM_001038993	Mm.262859	-44126211	GO:0004842	73469	NA	3813	3775	3283	5102	3504	3429
241639	56.23176498	0.151889404	0.098963231	1.534806432	0.124831382	0.999694478	Fermt1	fermitin family homolog 1 (Drosophila)	NM_198029	Mm.209784	-132904178	GO:0005737	241639	NA	54	51	24	120	54	56
16485	21.75381781	-0.133097574	0.086764653	-1.534006877	0.125027961	0.999694478	Kcna1	potassium voltage-gated channel, shaker-related subfamily, member 1	NM_010595	Mm.40424	-126636462	GO:0001964	16485	NA	19	30	25	19	19	16
57914	1338.747686	0.136619963	0.089074733	1.533767871	0.12508677	0.999694478	Crlf2	cytokine receptor-like factor 2	NM_001164735	Mm.35771	-109554708	GO:0002380	57914	4060	1325	1151	1010	2076	1286	1381
80976	914.4841739	0.144422561	0.09417994	1.533474757	0.125158922	0.999694478	Syt13	synaptotagmin XIII	NM_030725	Mm.33490	92915100	GO:0005623	80976	NA	728	881	750	1255	985	964
75345	27.2714842	-0.137322571	0.089561957	-1.533268985	0.125209593	0.999694478	Slamf7	SLAM family member 7	NM_144539	Mm.164642	-171632402	GO:0004872	75345	NA	23	45	25	28	18	24
12517	61.11922544	-0.164136663	0.107079326	-1.532851107	0.125312545	0.999694478	Cd72	CD72 antigen	NM_001110320	Mm.188157	-43447723	GO:0005887	12517	4662	61	78	55	64	57	50
14107	4840.955146	-0.125706999	0.082024832	-1.532548089	0.12538724	0.999694478	Fat1	FAT tumor suppressor homolog 1 (Drosophila)	NM_001081286	Mm.27365	44950207	GO:0005515	14107	NA	4766	4742	4542	6865	4429	4089
67615	5845.660282	0.114197293	0.074518468	1.532469675	0.125406575	0.999694478	Ube2r2	ubiquitin-conjugating enzyme E2R 2	NM_026275	Mm.389540	41136020	GO:0000166	67615	4120	5645	5341	4470	8551	5790	5967
17119	1047.231897	-0.161367651	0.105311531	-1.532288531	0.12545125	0.999694478	Mxd1	MAX dimerization protein 1	NM_010751	Mm.279580	-86647044	GO:0000122	17119	NA	1088	885	1143	1269	970	915
53627	542.2594699	0.159707392	0.104238599	1.532132951	0.12548963	0.999694478	Porcn	porcupine homolog (Drosophila)	NM_001308474	Mm.443425	-8193845	GO:0004147	53627	4310	446	581	357	772	557	609
11832	131.757262	0.166329353	0.108572072	1.531971811	0.125529391	0.999694478	Aqp7	aquaporin 7	NM_007473	Mm.8728	-41033073	GO:0005215	11832	3320	127	117	73	163	171	149
14873	2209.641191	-0.122421739	0.079913154	-1.531934756	0.125538536	0.999694478	Gsto1	glutathione S-transferase omega 1	NM_010362	Mm.378931	47854988	GO:0004364	14873	480	2333	2154	1931	2985	1908	2096
55993	41.92346768	-0.154943301	0.101144915	-1.531894129	0.125548563	0.999694478	Msh4	mutS homolog 4 (E. coli)	NM_001282054	Mm.272226	-153857140	GO:0000166	55993	NA	43	40	52	53	31	32
54219	1501.396197	0.130332748	0.085090803	1.531690187	0.125598905	0.999694478	Cd320	CD320 antigen	NM_001305169	Mm.11175	33843090	GO:0005783	54219	NA	1436	691	994	3939	1421	1275
16822	76.41581214	-0.164893471	0.107669456	-1.531478627	0.125651145	0.999694478	Lcp2	lymphocyte cytosolic protein 2	NM_010696	Mm.265350	34047200	GO:0005515	16822	4380	87	97	60	112	54	58
110115	46.67731163	0.131252993	0.085717963	1.531219236	0.125715218	0.999694478	Cyp11b1	cytochrome P450, family 11, subfamily b, polypeptide 1	NM_001033229	Mm.322606	-74834891	GO:0002017	110115	140	18	57	24	57	74	54
67637	1.944743845	0.048607831	0.031751928	1.530862354	0.125803415	0.999694478	4930470P17Rik	RIKEN cDNA 4930470P17 gene	NM_026287	Mm.158163	-170579417	GO:0003674	67637	NA	0	0	1	3	3	5
237459	839.5037362	-0.140523831	0.091840945	-1.530078242	0.125997363	0.999694478	Cdk17	cyclin-dependent kinase 17	NM_146239	Mm.217404	93160875	GO:0000166	237459	NA	816	922	735	1217	746	687
81898	9060.78885	-0.11994076	0.078396057	-1.529933588	0.126033169	0.999694478	Sf3b1	splicing factor 3b, subunit 1	NM_031179	Mm.279736	-54985169	GO:0000245	81898	3040	8297	9875	8118	11821	8450	8283
213233	439.4054727	0.147353751	0.096336228	1.529577747	0.126121281	0.999694478	Tapbpl	TAP binding protein-like	NM_145391	Mm.296902	-125224211	GO:0002376	213233	NA	385	410	338	676	402	489
329984	2.500917217	0.053152693	0.034760973	1.529091056	0.126241872	0.999694478	Pramef25	PRAME family member 25	NM_001126315	NA	-143948182	GO:0003674	329984	NA	1	1	0	8	1	6
319587	10.51533126	0.09787661	0.064020458	1.52883333	0.126305767	0.999694478	4930539J05Rik	RIKEN cDNA 4930539J05 gene	NR_030689	Mm.358971	-135436220	GO:0003674	319587	NA	4	5	9	12	18	15
16832	6168.554427	0.142679707	0.093326083	1.528829914	0.126306614	0.999694478	Ldhb	lactate dehydrogenase B	NM_001302765	Mm.9745	-142490248	GO:0003824	16832	10	6239	5377	4394	9796	5708	6518
74129	317.1344087	-0.154986681	0.101382093	-1.528738219	0.126329353	0.999694478	Dmgdh	dimethylglycine dehydrogenase precursor	NM_028772	Mm.21789	93674435	GO:0005542	74129	260	229	462	338	224	226	376
66440	746.4448006	0.137017697	0.089655163	1.528274477	0.126444404	0.999694478	Cdc26	cell division cycle 26	NM_139291	Mm.109930	-62394588	GO:0003674	66440	4110	666	674	598	1041	814	753
73218	1006.504656	0.135388131	0.088611498	1.527884471	0.126541224	0.999694478	Sppl2b	signal peptide peptidase like 2B	NM_175195	Mm.3285	80855274	GO:0004190	73218	NA	846	971	803	1440	970	1116
13866	342.2413912	-0.163927102	0.107309709	-1.527607371	0.126610051	0.999694478	Erbb2	v-erb-b2 erythroblastic leukemia viral oncogene homolog 2, neuro/glioblastoma derived oncogene homolog (avian)	NM_001003817	Mm.290822	98412483	GO:0000166	13866	4012	380	303	347	503	267	282
102141	276.4411466	-0.158744214	0.103930846	-1.527402313	0.126661002	0.999694478	Snx25	sorting nexin 25	NM_207213	Mm.267258	-46033260	GO:0005768	102141	NA	291	255	278	368	230	248
381399	111.3369289	0.16778381	0.109865874	1.527169488	0.126718871	0.999694478	Bpifb4	BPI fold containing family B, member 4	NM_001034875	Mm.315572	153940861	GO:0005575	381399	NA	102	95	76	153	131	122
319562	2.906122387	-0.05913783	0.038734989	-1.526728978	0.126828419	0.999694478	9630028B13Rik	RIKEN cDNA 9630028B13 gene	NM_176943	Mm.184335	-185429356	NA	319562	NA	4	4	5	3	1	0
67272	39.38037242	0.10624386	0.069623407	1.525979045	0.127015083	0.999694478	Cmtm5	CKLF-like MARVEL transmembrane domain containing 5	NM_026066	Mm.41614	54936469	GO:0003674	67272	NA	46	9	19	129	29	33
225861	200.894179	-0.167592722	0.109860059	-1.525510949	0.127131705	0.999694478	Snx32	sorting nexin 32	NM_001024560	Mm.20071	-5495277	GO:0005768	225861	NA	172	271	178	225	161	199
170758	60.75876468	-0.153735287	0.100787095	-1.52534694	0.127172586	0.999694478	Rac3	RAS-related C3 botulinum substrate 3	NM_133223	Mm.34008	120721467	GO:0000166	170758	4010	65	50	80	83	36	51
68465	4266.26034	-0.109036119	0.071487218	-1.525253352	0.127195918	0.999694478	Adipor2	adiponectin receptor 2	NM_197985	Mm.291826	-119353149	GO:0004872	68465	4920	4349	4245	3712	5572	3934	4015
13864	754.7760212	0.143001708	0.093769147	1.525040093	0.127249098	0.999694478	Nr2f6	nuclear receptor subfamily 2, group F, member 6	NM_010150	Mm.28989	-71374118	GO:0000122	13864	NA	684	695	575	1111	691	866
68666	17.66290335	0.112217617	0.073595908	1.524780657	0.127313816	0.999694478	Svop	SV2 related protein	NM_026805	Mm.63584	-114026912	GO:0006810	68666	NA	12	8	14	51	17	14
13011	12.64554633	-0.090901308	0.059623774	-1.524581585	0.127363493	0.999694478	Cst7	cystatin F (leukocystatin)	NM_009977	Mm.12965	150570414	GO:0004869	13011	NA	7	27	15	15	2	10
71041	493.1829216	-0.149189756	0.097880798	-1.524198405	0.127459156	0.999694478	Pcgf6	polycomb group ring finger 6	NM_027654	Mm.35413	-47033618	GO:0000122	71041	NA	446	513	496	665	438	426
22268	94.90554436	-0.160611291	0.105478275	-1.522695472	0.127834911	0.999694478	Upk1b	uroplakin 1B	NM_178924	Mm.130793	-38773183	GO:0005887	22268	NA	135	73	94	133	67	73
100504501	59.22848569	-0.152462852	0.100129187	-1.522661434	0.127843431	0.999694478	Gm20257	caspase 8 pseudogene	NR_045007	Mm.440933	58652640	NA	100504501	NA	61	95	40	65	55	41
74032	2018.733425	-0.121177563	0.07961034	-1.522133459	0.127975644	0.999694478	Sdr42e1	short chain dehydrogenase/reductase family 42E, member 1	NM_028725	Mm.296302	-117661398	GO:0000252	74032	NA	1937	2197	1736	2581	1853	1908
216345	2689.533545	-0.13252352	0.087066105	-1.52210232	0.127983445	0.999694478	Zfc3h1	zinc finger, C3H1-type containing	NM_001033261	Mm.207621	115384958	GO:0005615	216345	NA	2830	2720	2321	3771	2549	2175
18611	9489.855602	0.121884995	0.080098594	1.521687069	0.128087509	0.999694478	Pea15a	phosphoprotein enriched in astrocytes 15A	NM_011063	Mm.544	-172196728	GO:0000077	18611	NA	8659	9337	7029	15056	9123	9292
74206	1791.582184	-0.142222311	0.093476166	-1.521482072	0.128138907	0.999694478	Sipa1l3	signal-induced proliferation-associated 1 like 3	NM_001081028	Mm.447042	-29320377	GO:0002244	74206	NA	1747	1658	1834	2376	1608	1593
12236	128.1472947	-0.167062388	0.109809147	-1.52138863	0.128162341	0.999694478	Bub1b	budding uninhibited by benzimidazoles 1 homolog, beta (S. cerevisiae)	NM_009773	Mm.29133	118598210	GO:0000166	12236	4110	126	129	136	142	124	107
638247	121.6497405	0.167122196	0.10988645	1.520862632	0.128294313	0.999694478	9530082P21Rik	RIKEN cDNA 9530082P21 gene	NR_015472	Mm.382600	23749235	GO:0003674	638247	NA	108	98	92	230	122	111
239606	160.2036687	0.166783163	0.10967578	1.520692748	0.128336959	0.999694478	Slc2a13	solute carrier family 2 (facilitated glucose transporter), member 13	NM_001033633	Mm.360596	-91267690	GO:0005215	239606	NA	112	165	114	314	162	141
228564	88.79898352	0.166102995	0.109291848	1.51981139	0.128558386	0.999694478	Frmd5	FERM domain containing 5	NM_172673	Mm.121514	-121545528	GO:0003674	228564	NA	84	63	67	158	95	85
68010	187.4736327	0.165708964	0.109034325	1.51978713	0.128564485	0.999694478	Bambi	BMP and activin membrane-bound inhibitor	NM_026505	Mm.284863	3507956	GO:0005109	68010	NA	182	158	128	339	171	192
64008	106.4062852	0.165871381	0.109199122	1.518980906	0.128767302	0.999694478	Aqp9	aquaporin 9	NM_001271843	Mm.449427	-71110658	GO:0005215	64008	4976	93	104	61	140	125	126
29876	22712.14917	0.105569005	0.069511796	1.51872071	0.128832811	0.999694478	Clic4	chloride intracellular channel 4 (mitochondrial)	NM_013885	Mm.257765	-135213969	GO:0001525	29876	NA	21449	20903	17919	34088	22923	21872
319508	30.08889959	-0.133900091	0.0881894	-1.518324094	0.128932717	0.999694478	Syt15	synaptotagmin XV	NM_176931	Mm.228006	34220045	GO:0005509	319508	NA	44	27	31	35	13	30
227059	919.1664118	0.163320849	0.107597664	1.517884703	0.129043467	0.999694478	Slc39a10	solute carrier family 39 (zinc transporter), member 10	NM_172653	Mm.233889	-46807543	GO:0002903	227059	NA	758	870	682	1830	794	853
97487	3897.013016	0.162551041	0.107116822	1.517511799	0.129137517	0.999694478	Cmtm4	CKLF-like MARVEL transmembrane domain containing 4	NM_153582	Mm.29658	-104348192	GO:0003674	97487	NA	3751	3116	2919	7704	3529	3472
320484	23.75034151	-0.127505799	0.084022947	-1.51751163	0.129137559	0.999694478	Rasal3	RAS protein activator like 3	NM_178785	Mm.122284	-32390660	GO:0005096	320484	NA	37	17	27	20	19	19
72022	221.6610607	0.150898775	0.099444235	1.517421047	0.129160413	0.999694478	Slc35f2	solute carrier family 35, member F2	NM_028060	Mm.26159	53771534	GO:0003674	72022	NA	208	127	165	598	175	171
21859	5430.912695	0.156691547	0.103316875	1.516611367	0.129364834	0.999694478	Timp3	tissue inhibitor of metalloproteinase 3	NM_011595	Mm.4871	86300411	GO:0002020	21859	NA	4298	4149	5205	8762	5455	5462
71446	1045.281406	0.150244393	0.099074264	1.516482551	0.129397379	0.999694478	Wrb	tryptophan rich basic protein	NM_207301	Mm.255063	96145418	GO:0003674	71446	NA	924	1071	704	1515	999	1196
225608	536.3817922	0.166298204	0.109669888	1.516352462	0.129430253	0.999694478	Sh3tc2	SH3 domain and tetratricopeptide repeats 2	NM_172628	Mm.262320	61953074	GO:0005515	225608	NA	468	392	436	1188	478	445
210808	200.7615711	-0.165769644	0.10934328	-1.516047843	0.129507255	0.999694478	Lacc1	laccase (multicopper oxidoreductase) domain containing 1	NM_172488	Mm.89278	-77024200	GO:0003674	210808	NA	212	192	207	301	168	143
622402	42.71727465	-0.133198593	0.087899417	-1.515352408	0.129683183	0.999694478	Akr1c12	aldo-keto reductase family 1, member C12	NM_013777	Mm.27447	-4268171	GO:0004033	622402	NA	35	32	74	49	31	30
56506	61.17171889	0.159906917	0.105592088	1.514383507	0.1299286	0.999694478	Cib2	calcium and integrin binding family member 2	NM_019686	Mm.42192	-54545351	GO:0001917	56506	NA	47	65	33	103	62	71
216154	757.5678595	0.138354609	0.091381937	1.514025785	0.1300193	0.999694478	Med16	mediator complex subunit 16	NM_001163276	Mm.260089	-79894706	GO:0003712	216154	NA	686	728	559	1198	695	803
18938	2561.364967	0.131027503	0.086561137	1.513698956	0.13010221	0.999694478	Ppp1r14b	protein phosphatase 1, regulatory (inhibitor) subunit 14B	NM_008889	Mm.140	6975047	GO:0004864	18938	NA	2254	2519	1931	3553	2509	2854
18933	1125.754061	-0.163278436	0.107882129	-1.513489181	0.130155447	0.999694478	Prrx1	paired related homeobox 1	NM_001025570	Mm.288642	-163245118	GO:0000122	18933	NA	1156	1520	777	1380	969	1023
58809	2416.134857	-0.147957198	0.097772459	-1.51328094	0.130208312	0.999694478	Rnase4	ribonuclease, RNase A family 4	NM_021472	Mm.202665	51091076	GO:0003676	58809	NA	2662	2185	2279	2817	2300	2240
66270	2901.683928	-0.132341414	0.087456282	-1.51322937	0.130221406	0.999694478	Fam134b	family with sequence similarity 134, member B	NM_001034851	Mm.25311	25843297	GO:0003674	66270	NA	2883	3291	2351	4157	2487	2553
105511	9.261221423	0.102294444	0.067600098	1.513229232	0.130221441	0.999694478	Fam170b	family with sequence similarity 170, member B	NM_001164485	Mm.32231	32833961	GO:0003674	105511	NA	7	5	5	17	12	12
105463124	46.94383255	-0.157003141	0.103762696	-1.513098128	0.130254735	0.999694478	Borg	BMP/OP-responsive gene	NR_131206	Mm.432448	-38713482	NA	105463124	NA	45	58	48	63	39	31
78934	133.7497286	-0.165331824	0.109276388	-1.512969335	0.130287448	0.999694478	4930581F22Rik	RIKEN cDNA 4930581F22 gene	NR_029475	Mm.391688	35116727	GO:0003674	78934	NA	117	133	163	192	99	105
56702	2.178426836	-0.050170729	0.033164816	-1.512769697	0.130338169	0.999694478	Hist1h1b	histone cluster 1, H1b	NM_020034	Mm.221314	-21779831	GO:0000786	56702	NA	2	2	6	1	1	0
108123	1034.80425	-0.137054779	0.090601329	-1.51272372	0.130349852	0.999694478	Napg	N-ethylmaleimide sensitive fusion protein attachment protein gamma	NM_028017	Mm.292687	62977915	GO:0005483	108123	NA	944	1055	1024	1401	908	933
20555	58.38541846	-0.156857259	0.10370659	-1.512510046	0.130404159	0.999694478	Slfn1	schlafen 1	NM_011407	Mm.10948	83116844	GO:0000122	20555	NA	82	60	47	83	44	40
98363	420.5154657	-0.149160241	0.09865999	-1.511861503	0.130569099	0.999694478	Efhd1	EF hand domain containing 1	NM_028889	Mm.247951	87264363	GO:0005509	98363	NA	422	447	378	557	327	417
77877	750.6794205	-0.137213127	0.090763137	-1.511771522	0.130591996	0.999694478	6030458C11Rik	RIKEN cDNA 6030458C11 gene	NM_001166360	Mm.207311	-12808176	GO:0003674	77877	NA	701	770	724	961	704	669
630294	1645.489387	-0.128143897	0.08477807	-1.511521746	0.130655572	0.999694478	Gm7030	predicted gene 7030	NM_001177467	Mm.484916	-36127608	GO:0005886	630294	NA	1584	1639	1562	2355	1434	1437
70747	392.7180477	-0.162143796	0.107278031	-1.511435229	0.130677599	0.999694478	Tspan2	tetraspanin 2	NM_001243132	Mm.27469	102734769	GO:0003674	70747	NA	318	494	375	496	325	363
20198	172.6685177	-0.164916383	0.109130538	-1.511184548	0.130741438	0.999694478	S100a4	S100 calcium binding protein A4	NM_011311	Mm.3925	90603769	GO:0003779	20198	NA	155	253	136	177	145	168
216161	3721.559868	0.141588211	0.093708195	1.510948016	0.130801696	0.999694478	Sbno2	strawberry notch homolog 2 (Drosophila)	NM_183426	Mm.262102	-80057013	GO:0002281	216161	NA	3257	3586	2811	6149	3192	4022
114872	61417.83027	-0.159413567	0.105513812	-1.510831271	0.130831445	0.999694478	Psg29	pregnancy-specific glycoprotein 29	NM_054064	Mm.322280	17203476	GO:0003674	114872	NA	66821	55647	61065	65008	64612	52340
14469	923.4375985	0.164683469	0.109003488	1.510809164	0.130837079	0.999694478	Gbp2	guanylate binding protein 2	NM_010260	Mm.24038	142620662	GO:0000166	14469	NA	749	1001	570	1679	766	1018
21819	77.9586659	-0.123000132	0.081415743	-1.510765944	0.130848094	0.999694478	Tg	thyroglobulin	NM_009375	Mm.441333	66670769	GO:0005102	21819	5320	177	45	51	57	59	69
72240	44.21746691	-0.15089204	0.099886695	-1.510632023	0.13088223	0.999694478	1600014C23Rik	RIKEN cDNA 1600014C23 gene	NM_028164	Mm.482897	-45732863	GO:0003674	72240	NA	40	43	59	49	33	38
12370	445.7104014	-0.164816831	0.109108258	-1.51058072	0.130895309	0.999694478	Casp8	caspase 8	NM_001080126	Mm.336851	58802501	GO:0001525	12370	4115	433	617	324	553	355	421
77739	118.5097204	-0.165950389	0.109862285	-1.51053102	0.13090798	0.999694478	Adamtsl1	ADAMTS-like 1	NM_029967	Mm.331690	86053914	GO:0003674	77739	NA	146	103	116	155	101	94
12140	2.00776666	0.046580341	0.03084199	1.510289752	0.130969505	0.999694478	Fabp7	fatty acid binding protein 7, brain	NM_021272	Mm.3644	57784922	GO:0001964	12140	3320	0	0	1	8	1	4
27405	14.68366741	-0.116253198	0.076994148	-1.509896537	0.131069827	0.999694478	Abcg3	ATP-binding cassette, sub-family G (WHITE), member 3	NM_030239	Mm.389663	-104935056	GO:0005524	27405	2010	16	21	15	14	14	7
80719	59.88160435	-0.163209584	0.10809954	-1.50980832	0.131092342	0.999694478	Igsf6	immunoglobulin superfamily, member 6	NM_030691	Mm.160384	-121064066	GO:0003674	80719	NA	63	73	53	73	51	48
18754	1506.285306	0.122069894	0.080881498	1.509243728	0.131236509	0.999694478	Prkce	protein kinase C, epsilon	NM_011104	Mm.24614	86167784	GO:0000139	18754	4270	1371	1481	1118	2288	1503	1490
320225	299.4437125	0.165602578	0.109789042	1.508370732	0.131459669	0.999694478	Catsperg1	catsper channel auxiliary subunit gamma 1	NM_001039721	Mm.349382	-29181531	GO:0003674	320225	NA	213	327	203	554	259	320
66330	245.4200226	0.160279075	0.106260938	1.508353656	0.131464038	0.999694478	1700020L24Rik	RIKEN cDNA 1700020L24 gene	NM_025492	Mm.44800	83437693	GO:0003674	66330	NA	209	205	203	388	217	287
20652	2817.485621	-0.158706789	0.105329703	-1.506761953	0.131871685	0.999694478	Soat1	sterol O-acyltransferase 1	NM_009230	Mm.28099	-156428107	GO:0000062	20652	100	2641	2699	3046	3077	2870	2439
210510	9.542549667	0.096773392	0.064244836	1.506321716	0.131984606	0.999694478	Tdrd6	tudor domain containing 6	NM_001161366	Mm.329058	-43615334	GO:0005515	210510	NA	4	8	5	15	18	9
20438	220.8423917	0.163848275	0.108789914	1.506098031	0.13204201	0.999694478	Siah1b	seven in absentia 1B	NM_001308385	Mm.37215	-164070702	GO:0004842	20438	4115	174	189	186	406	193	228
12262	481.4958227	-0.162194531	0.107693799	-1.506071224	0.132048891	0.999694478	C1qc	complement component 1, q subcomponent, C chain	NM_007574	Mm.439732	-136889801	GO:0002376	12262	4610	579	521	365	513	448	459
228801	5.886739743	0.078620013	0.052210113	1.505838788	0.132108563	0.999694478	Bpifb1	BPI fold containing family B, member 1	NM_001012392	Mm.3783	154200379	GO:0002227	228801	NA	1	5	3	17	6	7
66244	1391.18595	-0.140271693	0.093159887	-1.505709128	0.13214186	0.999694478	Nemf	nuclear export mediator factor	NM_025441	Mm.46705	-69311542	GO:0003674	66244	NA	1378	1478	1237	1716	1419	1158
55925	1027.83388	0.145805778	0.096857252	1.505367687	0.132229572	0.999694478	Syt8	synaptotagmin VIII	NM_001285857	Mm.213002	142434976	GO:0005623	55925	NA	1008	961	693	1448	1052	1122
50492	569.5607503	0.140446446	0.093314882	1.505080894	0.13230328	0.999694478	Thop1	thimet oligopeptidase 1	NM_022653	Mm.26995	81070082	GO:0004222	50492	4614	491	524	458	789	572	634
69051	400.485725	0.148577129	0.09878647	1.504023062	0.132575429	0.999694478	Pycr2	pyrroline-5-carboxylate reductase family, member 2	NM_133705	Mm.274180	180904273	GO:0004735	69051	330	344	357	325	558	396	459
15930	37.4541826	-0.147894831	0.098384373	-1.50323499	0.132778458	0.999694478	Ido1	indoleamine 2,3-dioxygenase 1	NM_001293690	Mm.392	-24584132	GO:0002534	15930	380	51	46	27	47	29	27
20861	13.17607335	-0.100843413	0.067184858	-1.50098423	0.133359641	0.999694478	Stfa1	stefin A1	NM_001082543	Mm.327618	36277147	GO:0004866	20861	NA	24	7	17	15	8	7
241556	997.2286022	0.12739488	0.084891104	1.500685864	0.133436831	0.999694478	Tspan18	tetraspanin 18	NM_183180	Mm.274159	-93201759	GO:0003674	241556	NA	905	910	794	1480	933	1083
71673	1433.17274	0.120056999	0.080025722	1.500230131	0.133554801	0.999694478	Rnf215	ring finger protein 215	NM_027859	Mm.240586	4135159	GO:0003674	71673	NA	1355	1297	1119	2153	1365	1495
66978	1799.431923	-0.110026243	0.073342088	-1.500178768	0.133568102	0.999694478	Luc7l	Luc7 homolog (S. cerevisiae)-like	NM_025881	Mm.440216	26252909	GO:0003729	66978	NA	1794	1862	1544	2445	1667	1617
68176	349.8109475	-0.146902505	0.097970846	-1.499451224	0.133756613	0.999694478	Fam212a	family with sequence similarity 212, member A	NM_026597	Mm.76166	-107984223	GO:0003674	68176	NA	360	341	331	439	308	329
98766	1137.868191	0.122200399	0.081501377	1.499366067	0.133778692	0.999694478	Ubac1	ubiquitin associated domain containing 1	NM_133835	Mm.247824	-25996957	GO:0003674	98766	NA	1071	1046	874	1638	1129	1195
16578	156.4063278	0.163922646	0.109328107	1.499364164	0.133779185	0.999694478	Kif9	kinesin family member 9	NM_001163569	Mm.42170	110476993	GO:0000166	16578	NA	154	137	91	312	136	158
269630	313.0480685	0.149585413	0.099768765	1.499321076	0.133790357	0.999694478	5031425E22Rik	RIKEN cDNA 5031425E22 gene	NR_040469	Mm.425231	-23431807	GO:0003674	269630	NA	294	273	237	509	302	317
18772	31.64498086	-0.115091238	0.076762599	-1.499313974	0.133792199	0.999694478	Pkp1	plakophilin 1	NM_001313701	Mm.4494	-135871393	GO:0005515	18772	NA	19	71	24	28	17	30
23859	44.40738518	-0.139229822	0.092884893	-1.498950128	0.13388657	0.999694478	Dlg2	discs, large homolog 2 (Drosophila)	NM_001243046	Mm.147213	92234969	GO:0004385	23859	NA	57	35	54	36	48	29
22658	1461.271482	-0.146859161	0.098004932	-1.498487445	0.134006652	0.999694478	Pcgf2	polycomb group ring finger 2	NM_001163307	Mm.2418	-97688822	GO:0000122	22658	NA	1451	1412	1440	1649	1387	1398
68511	1.066464469	-0.035833542	0.023913486	-1.498465816	0.134012268	0.999694478	Dcdc2c	doublecortin domain containing 2C	NM_001177964	Mm.310284	-28437794	GO:0003674	68511	NA	3	2	1	0	0	0
18263	9343.474174	0.115900863	0.077369338	1.498020614	0.134127895	0.999694478	Odc1	ornithine decarboxylase, structural 1	NM_013614	Mm.34102	17544872	GO:0001822	18263	330	9082	8569	7034	14015	9483	9105
192198	207.6275439	0.160068042	0.106935366	1.496867196	0.134427817	0.999694478	Lrrc4	leucine rich repeat containing 4	NM_138682	Mm.443660	-28828125	GO:0005515	192198	NA	181	187	156	362	184	220
13447	224.6645504	-0.163630959	0.109342262	-1.496502416	0.134522779	0.999694478	Doc2b	double C2, beta	NM_007873	Mm.5137	-75768270	GO:0005509	13447	NA	191	280	214	243	198	217
66614	332.6649248	0.15575447	0.104079934	1.496488942	0.134526287	0.999694478	Gpatch4	G patch domain containing 4	NM_001110809	Mm.46029	88043105	GO:0002244	66614	NA	271	339	239	538	301	368
319555	84.90251157	0.150454473	0.100546808	1.496362508	0.134559214	0.999694478	Nwd1	NACHT and WD repeat domain containing 1	NM_001159403	Mm.212927	72646710	GO:0000166	319555	NA	80	75	42	202	72	77
80904	2778.333256	-0.127555072	0.085273592	-1.495833226	0.13469712	0.999694478	Dtx3	deltex 3 homolog (Drosophila)	NM_030714	Mm.271724	-127190377	GO:0005515	80904	4330	2551	2963	2575	3476	2660	2529
11752	1500.586858	-0.159606447	0.106708744	-1.495720422	0.134726526	0.999694478	Anxa8	annexin A8	NM_001281845	Mm.3267	34085978	GO:0005509	11752	NA	1249	1814	1456	2280	1095	1286
227289	94.64172737	0.163903011	0.109581941	1.495711885	0.134728752	0.999694478	Gpbar1	G protein-coupled bile acid receptor 1	NM_174985	Mm.246587	74278599	GO:0004871	227289	NA	92	65	72	149	96	108
229003	1275.29758	-0.15425803	0.103174903	-1.495111941	0.13488523	0.999694478	Helz2	helicase with zinc finger 2, transcriptional coactivator	NM_183162	Mm.315872	-181227614	GO:0000166	229003	NA	1273	1415	1128	2041	1012	975
22317	231.2993943	-0.155958704	0.104338442	-1.494738673	0.134982657	0.999694478	Vamp1	vesicle-associated membrane protein 1	NM_001080557	Mm.32321	125215580	GO:0000149	22317	4130	216	250	225	307	213	188
70292	5733.376186	-0.126555428	0.084696396	-1.494224466	0.13511696	0.999694478	Afap1	actin filament associated protein 1	NM_027373	Mm.125167	35893318	GO:0003779	70292	NA	5064	6274	5348	7653	5165	5230
244682	4.019100066	-0.060691372	0.040617819	-1.494205589	0.135121892	0.999694478	Cntn5	contactin 5	NM_001033359	Mm.187021	-9660890	GO:0005737	244682	NA	4	3	10	4	0	2
78252	51.85829081	0.145980981	0.097770259	1.493102125	0.135410456	0.999694478	Nxpe2	neurexophilin and PC-esterase domain family, member 2	NM_030069	Mm.31626	-48318003	GO:0003674	78252	NA	48	39	31	124	44	48
16612	13.87332068	-0.098127811	0.065739085	-1.492685987	0.135519403	0.999694478	Klk1	kallikrein 1	NM_010639	Mm.142722	44225436	GO:0004175	16612	NA	11	27	14	18	11	3
208084	8.029785898	-0.090946791	0.060938553	-1.492434383	0.135585307	0.999694478	Pif1	PIF1 5'-to-3' DNA helicase homolog (S. cerevisiae)	NM_172453	Mm.211032	65587204	GO:0000166	208084	NA	12	6	12	8	5	4
216377	10.07078221	0.100870867	0.067595609	1.492269528	0.135628502	0.999694478	Gm38403	predicted gene, 38403	NR_110482	Mm.208936	-118920380	NA	216377	NA	7	9	3	20	13	12
330850	35.33023833	-0.110784785	0.074247417	-1.492102893	0.135672174	0.999694478	Gm38416	predicted gene, 38416	NR_131057	Mm.106035	117681621	NA	330850	NA	34	16	71	38	28	18
56214	2506.358974	0.114488736	0.076745269	1.491801875	0.135751092	0.999694478	Scamp4	secretory carrier membrane protein 4	NM_019575	Mm.273170	80602881	GO:0003674	56214	NA	2222	2432	1966	3572	2446	2665
239167	2685.938079	0.132562466	0.088878296	1.491505485	0.135828832	0.999694478	Synb	syncytin b	NM_173420	Mm.259889	-69508647	GO:0000768	239167	NA	1915	1033	2682	5322	2708	3109
194352	6.542218549	-0.071394002	0.047876999	-1.491196276	0.135909971	0.999694478	Trpv5	transient receptor potential cation channel, subfamily V, member 5	NM_001007572	Mm.135734	-41652769	GO:0005216	194352	NA	8	3	15	8	3	1
93685	669.5512428	-0.146916718	0.098533051	-1.49103998	0.135950999	0.999694478	Entpd7	ectonucleoside triphosphate diphosphohydrolase 7	NM_053103	Mm.248237	43689688	GO:0004787	93685	NA	647	683	645	764	648	622
68888	2.683337462	-0.054144507	0.036317049	-1.490883973	0.13599196	0.999694478	Gkn3	gastrokine 3	NM_026860	Mm.46387	-87383318	GO:0003674	68888	NA	5	2	5	1	2	0
381629	1970.239738	0.109808113	0.073656465	1.490814329	0.136010249	0.999694478	Atraid	all-trans retinoic acid induced differentiation factor	NM_027855	Mm.28144	31048639	GO:0003674	381629	NA	1846	1835	1536	2866	1958	2005
13035	11.80612912	-0.086128261	0.057773835	-1.490783168	0.136018432	0.999694478	Ctsg	cathepsin G	NM_007800	Mm.4858	-56099884	GO:0004252	13035	4080	3	22	20	11	8	5
53621	1001.493032	-0.120951369	0.081152738	-1.49041636	0.136114794	0.999694478	Cnot4	CCR4-NOT transcription complex, subunit 4	NM_001164411	Mm.214525	-35042706	GO:0000166	53621	3018	993	1066	854	1314	934	908
67039	7025.198797	-0.114169245	0.076607915	-1.490306117	0.136143765	0.999694478	Rbm25	RNA binding motif protein 25	NM_027349	Mm.46005	83632233	GO:0000166	67039	3040	7031	7297	6023	9518	6779	6008
13607	60.12187696	0.128843549	0.08647717	1.489914034	0.136246841	0.999694478	Eda	ectodysplasin-A	NM_001177937	Mm.328086	99975605	GO:0001942	13607	4060	53	42	34	182	36	53
20352	1293.148062	0.163671411	0.109855059	1.489885067	0.136254459	0.999694478	Sema4b	sema domain, immunoglobulin domain (Ig), transmembrane domain (TM) and short cytoplasmic domain, (semaphorin) 4B	NM_013659	Mm.275909	80186840	GO:0005515	20352	4360	1200	979	996	2801	1104	1122
319767	25.07140639	0.119539211	0.08029256	1.488795609	0.136541199	0.999694478	Atp10b	ATPase, class V, type 10B	NM_176999	Mm.252339	43149876	GO:0004012	319767	NA	14	23	15	70	17	26
621080	198.2756942	0.161463289	0.108468932	1.488567153	0.136601387	0.999694478	AI429214	expressed sequence AI429214	NM_001039220	Mm.373292	36993574	GO:0003674	621080	NA	156	196	145	308	176	240
66824	68.90828056	-0.157097959	0.105581151	-1.48793566	0.136767862	0.999694478	Pycard	PYD and CARD domain containing	NM_023258	Mm.24163	-127991372	GO:0001773	66824	4621	65	62	89	81	57	56
22758	199.4647909	0.158164186	0.106373443	1.486876629	0.137047398	0.999694478	Zscan12	zinc finger and SCAN domain containing 12	NM_016684	Mm.24124	21362819	GO:0003676	22758	NA	186	187	133	310	217	196
56282	1106.816946	0.123609629	0.083149736	1.486590759	0.13712293	0.999694478	Mrpl12	mitochondrial ribosomal protein L12	NM_027204	Mm.133851	120484668	GO:0003735	56282	NA	995	997	907	1634	1048	1188
277973	494.1399736	-0.152858284	0.102830947	-1.486500793	0.137146707	0.999694478	Slc9a5	solute carrier family 9 (sodium/hydrogen exchanger), member 5	NM_001081332	Mm.334766	105348257	GO:0005575	277973	NA	476	534	464	758	377	416
54613	1312.276969	0.159521485	0.107336369	1.48618298	0.137230728	0.999694478	St3gal6	ST3 beta-galactoside alpha-2,3-sialyltransferase 6	NM_018784	Mm.212742	-58470540	GO:0000139	54613	601	1338	1024	780	3207	1078	1047
27374	1047.241019	0.123957328	0.083427794	1.485803735	0.137331042	0.999694478	Prmt5	protein arginine N-methyltransferase 5	NM_001313906	Mm.196585	-54507181	GO:0000122	27374	3013	938	985	825	1575	976	1121
21678	1738.75779	0.143986225	0.096918079	1.485648768	0.137372048	0.999694478	Tead3	TEA domain family member 3	NM_001098226	Mm.6655	-28331672	GO:0001085	21678	NA	1573	1746	1193	2885	1568	1810
21410	594.1419625	-0.157865458	0.106277393	-1.485409584	0.137435358	0.999694478	Hnf1b	HNF1 homeobox B	NM_001291268	Mm.7226	83850868	GO:0000122	21410	4950	568	538	662	727	486	579
382543	1.752381208	0.045739444	0.030815308	1.484309154	0.137726923	0.999694478	Ankfn1	ankyrin-repeat and fibronectin type III domain containing 1	NM_001080933	Mm.173249	-89421085	GO:0003674	382543	NA	1	0	0	6	2	3
67920	536.0571963	-0.137847019	0.092891055	-1.48396441	0.137818363	0.999694478	Mak16	MAK16 homolog (S. cerevisiae)	NM_026453	Mm.289818	-31159467	GO:0005634	67920	NA	548	582	449	696	453	520
17948	51.95793885	-0.152139896	0.102558735	-1.483441614	0.137957118	0.999694478	Naip2	NLR family, apoptosis inhibitory protein 2	NM_001126182	Mm.89961	-100144062	GO:0000166	17948	4621	58	46	62	74	36	38
74370	1509.827682	0.113606088	0.076603892	1.483032851	0.138065683	0.999694478	Rptor	regulatory associated protein of MTOR, complex 1	NM_001306081	Mm.209933	119602904	GO:0001030	74370	4150	1327	1447	1212	2228	1454	1571
19822	7250.923729	0.119373868	0.080501549	1.48287666	0.138107184	0.999694478	Rnf4	ring finger protein 4	NM_001304269	Mm.21281	34336249	GO:0003677	19822	NA	6926	6782	5414	11527	6972	7063
16594	812.5604596	-0.140043836	0.094454539	-1.482658612	0.138165136	0.999694478	Klc2	kinesin light chain 2	NM_008451	Mm.271648	-5107745	GO:0003777	16594	NA	745	924	726	1104	658	778
194126	565.6637953	-0.156853356	0.105804229	-1.48248664	0.138210856	0.999694478	Mtmr11	myotubularin related protein 11	NM_181409	Mm.268536	96161969	GO:0003674	194126	NA	584	487	611	678	494	532
11792	484.5104775	0.132801641	0.089661905	1.481137851	0.138569843	0.999694478	Apex1	apurinic/apyrimidinic endonuclease 1	NM_009687	Mm.203	50924948	GO:0003677	11792	3410	437	448	378	734	471	504
52024	16.58435283	-0.1171852	0.079160496	-1.48034949	0.138780002	0.999694478	Ankrd22	ankyrin repeat domain 22	NM_024204	Mm.183030	-34122548	GO:0003674	52024	NA	19	15	23	15	10	15
216805	1994.448778	-0.138710089	0.093709961	-1.480206457	0.138818158	0.999694478	Flcn	folliculin	NM_001271356	Mm.339640	-59791407	GO:0000122	216805	5211	1779	2015	2036	2558	1836	1795
56811	50.09564193	-0.149431973	0.100973251	-1.479916428	0.138895551	0.999694478	Dkk2	dickkopf homolog 2 (Xenopus laevis)	NM_020265	Mm.103593	132085291	GO:0005576	56811	4310	47	78	39	60	35	44
74133	825.6241762	0.127333809	0.086045929	1.479835358	0.13891719	0.999694478	Smg8	smg-8 homolog, nonsense mediated mRNA decay factor (C. elegans)	NM_024262	Mm.23257	-87077731	GO:0000184	74133	NA	781	774	610	1208	826	856
19739	188.2832775	-0.162259218	0.109679365	-1.47939604	0.139034498	0.999694478	Rgs9	regulator of G-protein signaling 9	NM_001165934	Mm.38548	-109225354	GO:0001750	19739	4744	186	173	217	182	187	166
55981	175.2096439	-0.157846338	0.106703504	-1.479298544	0.139060542	0.999694478	Pigb	phosphatidylinositol glycan anchor biosynthesis, class B	NM_018889	Mm.139905	-73015695	GO:0000009	55981	563	161	191	174	228	150	154
57440	844.5197696	-0.139435155	0.094258926	-1.479277998	0.139066031	0.999694478	Ehd3	EH-domain containing 3	NM_020578	Mm.18526	73804840	GO:0000166	57440	4144	807	936	745	1105	676	847
50779	27.0895554	-0.127471171	0.086184976	-1.479041677	0.139129176	0.999694478	Rgs6	regulator of G-protein signaling 6	NM_001282061	Mm.126176	82617037	GO:0004871	50779	NA	47	27	19	28	24	17
12293	122.8906704	-0.162457017	0.10988635	-1.478409431	0.139298223	0.999694478	Cacna2d1	calcium channel, voltage-dependent, alpha2/delta subunit 1	NM_001110843	Mm.159842	15934690	GO:0005244	12293	4010	126	161	94	149	109	104
330064	2013.564785	0.160014177	0.108261208	1.478037975	0.139397614	0.999694478	Slc5a6	solute carrier family 5 (sodium-dependent vitamin transporter), member 6	NM_001177621	Mm.205463	-31036035	GO:0005215	330064	4977	2017	1326	1472	4776	1644	1676
103724	2172.540981	0.142770275	0.096637513	1.477379432	0.139573956	0.999694478	Tbc1d10a	TBC1 domain family, member 10a	NM_134023	Mm.28140	4186832	GO:0005085	103724	NA	2192	1797	1623	3573	2217	2016
101700	400.4792879	-0.144627748	0.09790664	-1.477200612	0.13962187	0.999694478	Trim68	tripartite motif-containing 68	NM_001307998	Mm.39043	-102677584	GO:0004842	101700	NA	378	465	344	514	368	355
77569	380.0060537	0.148726395	0.100690537	1.477064281	0.139658407	0.999694478	Limch1	LIM and calponin homology domains 1	NM_001001980	Mm.374778	66745839	GO:0003674	77569	NA	360	242	268	1045	269	301
77044	2593.823092	-0.110329571	0.074698722	-1.476994101	0.139677219	0.999694478	Arid2	AT rich interactive domain 2 (ARID, RFX-like)	NM_175251	Mm.17166	96287521	GO:0005654	77044	NA	2580	2719	2205	3686	2308	2313
66277	66.6048747	-0.119590961	0.081022126	-1.476028429	0.13993626	0.999694478	Klf15	Kruppel-like factor 15	NM_023184	Mm.38343	90462625	GO:0003676	66277	NA	77	27	119	82	35	52
74359	532.0143196	0.13568798	0.091978011	1.475221949	0.140152882	0.999694478	4931414P19Rik	RIKEN cDNA 4931414P19 gene	NM_028890	Mm.79815	-54583662	GO:0005575	74359	NA	514	470	400	802	541	536
225020	1453.809644	0.115173686	0.078080102	1.475070894	0.140193485	0.999694478	Fez2	fasciculation and elongation protein zeta 2 (zygin II)	NM_001285940	Mm.236835	-78377877	GO:0005515	225020	NA	1272	1394	1169	2249	1421	1424
70355	2427.47346	0.14814874	0.100435704	1.475060501	0.140196278	0.999694478	Gprc5c	G protein-coupled receptor, family C, group 5, member C	NM_001110337	Mm.242413	114851531	GO:0003674	70355	NA	2378	2186	1688	4231	2117	2498
14702	207.2566274	-0.15875863	0.107738629	-1.473553469	0.140601857	0.999694478	Gng2	guanine nucleotide binding protein (G protein), gamma 2	NM_001038637	Mm.41737	-19872558	GO:0003924	14702	4062	195	258	176	278	189	163
12121	69.9594146	0.157648777	0.106999201	1.473364067	0.140652894	0.999694478	Bicd1	bicaudal D homolog 1 (Drosophila)	NM_001112796	Mm.177181	149408983	GO:0005794	12121	NA	64	48	54	131	62	78
382045	7.311750029	-0.086596577	0.058785995	-1.473081763	0.14072899	0.999694478	Adgrg5	adhesion G protein-coupled receptor G5	NM_001033468	Mm.334726	94923693	GO:0004871	382045	NA	9	11	8	6	2	7
26569	1627.523493	0.114130961	0.077479187	1.473053161	0.140736702	0.999694478	Slc27a4	solute carrier family 27 (fatty acid transporter), member 4	NM_011989	Mm.330113	29802679	GO:0000038	26569	3320	1513	1556	1235	2463	1574	1647
14620	4042.35639	0.130764199	0.08877614	1.472965586	0.140760316	0.999694478	Gjb3	gap junction protein, beta 3	NM_001160012	Mm.90003	-127325234	GO:0001890	14620	NA	3625	3866	3073	5300	4274	4403
238037	103.0721744	-0.161707778	0.109785446	-1.472943678	0.140766223	0.999694478	BC068281	cDNA sequence BC068281	NM_001170858	Mm.146087	4843302	GO:0005575	238037	NA	113	103	99	130	94	82
17084	69.13022486	-0.160431666	0.10892754	-1.472829238	0.140797086	0.999694478	Ly86	lymphocyte antigen 86	NM_010745	Mm.2639	37345344	GO:0002376	17084	NA	83	72	61	86	54	61
22644	1855.506721	0.112526122	0.076420917	1.472451866	0.140898896	0.999694478	Rnf103	ring finger protein 103	NM_001308303	Mm.422969	71493876	GO:0004842	22644	NA	1695	1653	1543	2803	1829	1840
11833	4647.485826	-0.154088208	0.104673077	-1.472090171	0.140996529	0.999694478	Aqp8	aquaporin 8	NM_001109045	Mm.273175	123462293	GO:0005215	11833	4976	4309	5183	4399	4858	3949	5018
66646	376.2455113	-0.13966417	0.094881518	-1.471984989	0.141024931	0.999694478	Rpe	ribulose-5-phosphate-3-epimerase	NM_001310642	Mm.240912	66700830	GO:0003824	66646	30	366	395	346	511	342	322
20229	4500.861601	-0.146543428	0.099555076	-1.471983497	0.141025334	0.999694478	Sat1	spermidine/spermine N1-acetyl transferase 1	NM_001291865	Mm.2734	-155213125	GO:0004145	20229	330	3931	5699	3777	5819	3872	4190
232748	115.0617232	-0.139441154	0.094765346	-1.471436135	0.141173207	0.999694478	Tcaf2	TRPM8 channel-associated factor 2	NM_146174	Mm.279659	-42623042	GO:0002244	232748	NA	78	226	83	103	91	106
628062	2.900731653	-0.057255051	0.038942737	-1.470236952	0.14149759	0.999694478	Gm29684	predicted gene, 29684	NR_131146	NA	-95120581	NA	628062	NA	4	6	3	2	0	2
69479	194.8959462	-0.156426083	0.106402751	-1.470131949	0.141526021	0.999694478	1700029J07Rik	RIKEN cDNA 1700029J07 gene	NM_001033148	Mm.158282	-45953605	GO:0003674	69479	NA	208	193	183	231	188	167
407785	950.7011288	0.131510421	0.08946005	1.470046358	0.141549199	0.999694478	Ndufs6	NADH dehydrogenase (ubiquinone) Fe-S protein 6	NM_010888	Mm.29897	-73319875	GO:0003674	407785	190	861	869	747	1280	998	1023
215627	542.4404217	-0.15727782	0.106997364	-1.469922373	0.141582779	0.999694478	Zbtb8b	zinc finger and BTB domain containing 8b	NM_153541	Mm.428660	-129425764	GO:0003676	215627	NA	513	549	561	589	569	451
224105	4849.011311	0.106309039	0.072333712	1.469702512	0.141642342	0.999694478	Pak2	p21 protein (Cdc42/Rac)-activated kinase 2	NM_177326	Mm.234204	-32016289	GO:0000166	224105	4010	4518	4431	3898	7347	4897	4630
319186	38.49264669	0.145381154	0.098937432	1.469425179	0.141717502	0.999694478	Hist1h2bm	histone cluster 1, H2bm	NM_178200	Mm.277425	21722043	GO:0000786	319186	5322	30	30	27	48	52	46
14810	1.744528157	-0.0347963	0.023684293	-1.469171995	0.141786144	0.999694478	Grin1	glutamate receptor, ionotropic, NMDA1 (zeta 1)	NM_001177656	Mm.278672	-25291176	GO:0001661	14810	4020	2	0	7	0	0	0
16410	4763.88192	-0.126587262	0.086167761	-1.469079157	0.14181132	0.999694478	Itgav	integrin alpha V	NM_008402	Mm.227	83724396	GO:0001525	16410	4145	4716	4769	4379	6166	4761	3993
243535	4.737947453	0.071015823	0.048347358	1.468866689	0.141868951	0.999694478	BC048671	cDNA sequence BC048671	NM_177738	Mm.233854	90301269	GO:0003674	243535	NA	2	4	1	15	5	5
59024	2732.152228	-0.123334177	0.083971374	-1.468764535	0.141896667	0.999694478	Med12	mediator complex subunit 12	NM_021521	Mm.20873	101274090	GO:0000151	59024	NA	2523	2959	2468	3944	2390	2374
77644	932.3427012	-0.117522025	0.080042875	-1.468238433	0.142039468	0.999694478	C330007P06Rik	RIKEN cDNA C330007P06 gene	NM_029951	Mm.290704	-36848543	GO:0003674	77644	NA	936	947	821	1290	832	841
16551	71.86962784	-0.160063154	0.109028093	-1.468090918	0.142079528	0.999694478	Kif11	kinesin family member 11	NM_010615	Mm.42203	37376402	GO:0000166	16551	NA	81	71	71	82	58	67
73458	203.6823247	0.15860306	0.108042596	1.46796787	0.142112951	0.999694478	Aldh3b3	aldehyde dehydrogenase 3 family, member B3	NM_028545	Mm.482922	3958807	GO:0004028	73458	NA	210	160	142	316	218	207
13082	9.880015985	-0.095793587	0.065263582	-1.467795418	0.142159802	0.999694478	Cyp26a1	cytochrome P450, family 26, subfamily a, polypeptide 1	NM_007811	Mm.42230	37697807	GO:0001972	13082	830	15	7	14	10	5	7
110075	7.965508085	0.090245339	0.061485796	1.467742892	0.142174075	0.999694478	Bmp3	bone morphogenetic protein 3	NM_001310677	Mm.209571	98854414	GO:0001503	110075	NA	3	6	5	18	7	12
72040	1894.245611	-0.145217191	0.098944282	-1.467666332	0.14219488	0.999694478	Cdhr5	cadherin-related family member 5	NM_001114322	Mm.29080	-141269084	GO:0005509	72040	NA	2055	1684	1841	2771	1616	1563
19279	160.4136302	-0.160989507	0.109710013	-1.467409416	0.142264715	0.999694478	Ptprr	protein tyrosine phosphatase, receptor type, R	NM_001161837	Mm.336316	116018362	GO:0004721	19279	4010	186	180	132	185	174	107
100502967	62.71400107	0.137977471	0.094033489	1.467322683	0.142288296	0.999694478	Speer4c	spermatogenesis associated glutamate (E)-rich protein 4C	NM_001281511	Mm.425235	-15709504	GO:0003674	100502967	NA	40	64	37	155	69	41
107770	57.36921877	-0.15810272	0.107758528	-1.467194512	0.142323149	0.999694478	Tm6sf2	transmembrane 6 superfamily member 2	NM_001293795	Mm.37974	70072923	GO:0005783	107770	NA	64	59	57	74	46	46
68075	102.1175391	0.158030941	0.107726496	1.466964457	0.142385724	0.999694478	Lurap1	leucine rich adaptor protein 1	NM_026547	Mm.132803	-116136727	GO:0001819	68075	NA	89	90	67	219	92	92
70420	766.4002736	0.142637028	0.09724379	1.466798326	0.142430925	0.999694478	Arpin	actin-related protein 2/3 complex inhibitor	NM_027420	Mm.34266	-79925358	GO:0003674	70420	NA	742	652	585	1300	726	741
245671	1490.161261	0.129155346	0.088090409	1.466168081	0.142602502	0.999694478	Klf8	Kruppel-like factor 8	NM_173780	Mm.260751	153238044	GO:0003676	245671	NA	1410	1454	1047	2272	1446	1534
75149	4.279287262	0.059905417	0.040885161	1.465211716	0.142863164	0.999694478	4930539M17Rik	RIKEN cDNA 4930539M17 gene	NR_040597	Mm.399324	9061963	NA	75149	NA	1	3	1	5	14	2
329872	69.58236063	-0.155166013	0.105919122	-1.464948071	0.142935086	0.999694478	Frem1	Fras1 related extracellular matrix protein 1	NM_001198811	Mm.242337	-82897919	GO:0005576	329872	NA	65	65	88	93	54	53
106840	2679.997083	0.122998718	0.084022816	1.463872828	0.143228699	0.999694478	Unc119b	unc-119 homolog B (C. elegans)	NM_175352	Mm.29241	-115122565	GO:0005929	106840	NA	2630	2430	1987	4188	2623	2633
72692	965.935331	-0.131215947	0.089659714	-1.463488348	0.1433338	0.999694478	Hnrnpll	heterogeneous nuclear ribonucleoprotein L-like	NM_144802	Mm.64579	-80029486	GO:0000166	72692	NA	921	1037	869	1383	881	794
100503584	46.71216558	0.134563236	0.091972109	1.463087418	0.14344346	0.999694478	Zfp534	zinc finger protein 534	NM_001127188	Mm.276881	-147674224	GO:0003700	100503584	NA	48	22	32	70	74	40
78977	197.1751129	0.142552967	0.097439263	1.462993075	0.143469274	0.999694478	Popdc3	popeye domain containing 3	NM_024286	Mm.24748	45289304	GO:0016020	78977	NA	209	144	98	535	152	155
234857	197.6304625	0.160504959	0.109722707	1.46282354	0.14351567	0.999694478	Spire2	spire homolog 2 (Drosophila)	NM_172287	Mm.150200	123332712	GO:0003674	234857	4320	165	180	140	418	168	182
11472	25.12784069	-0.122061189	0.083449992	-1.462686647	0.143553142	0.999694478	Actn2	actinin alpha 2	NM_033268	Mm.37638	-12269426	GO:0003779	11472	4510	30	19	36	36	13	17
23985	8.962169037	0.083391514	0.057042638	1.461915462	0.143764377	0.999694478	Slc26a4	solute carrier family 26, member 4	NM_011867	Mm.100187	-31519818	GO:0005254	23985	NA	5	4	6	32	9	5
16168	55.22144336	-0.152542261	0.104346864	-1.461876808	0.143774971	0.999694478	Il15	interleukin 15	NM_001254747	Mm.4392	-82331623	GO:0001779	16168	4060	54	56	65	75	35	48
235048	74.02161354	0.152975242	0.104646595	1.461827233	0.143788559	0.999694478	Zfp599	zinc finger protein 599	NM_181419	Mm.292381	-22247429	GO:0003674	235048	NA	68	52	54	161	69	66
270162	74.27397102	0.119707958	0.081891652	1.461784629	0.143800238	0.999694478	Elmod1	ELMO/CED-12 domain containing 1	NM_177769	Mm.259791	-53911459	GO:0005096	270162	NA	77	34	44	237	59	46
22032	988.6607154	-0.14395575	0.098509884	-1.46133306	0.143924061	0.999694478	Traf4	TNF receptor associated factor 4	NM_009423	Mm.390418	-78158422	GO:0004842	22032	5200	989	890	1023	1327	836	907
18002	1963.784235	0.117983782	0.080780789	1.460542573	0.144141016	0.999694478	Nedd8	neural precursor cell expressed, developmentally down-regulated gene 8	NM_008683	Mm.296566	-55662266	GO:0005515	18002	NA	1711	1942	1523	2761	1976	2068
71724	16.37249122	0.100419706	0.068796084	1.459671836	0.144380286	0.999694478	Aox3	aldehyde oxidase 3	NM_023617	Mm.20108	58113135	GO:0003824	71724	NA	11	18	3	34	13	26
71760	5.089300349	-0.072349897	0.049568506	-1.459594056	0.144401674	0.999694478	Etnppl	ethanolamine phosphate phospholyase	NM_001163587	Mm.29125	130617447	GO:0003824	71760	NA	6	12	3	3	3	3
79044	94.36241058	0.159605648	0.109374278	1.459261279	0.144493208	0.999694478	Mrps34	mitochondrial ribosomal protein S34	NM_023260	Mm.328851	24895119	GO:0003674	79044	NA	79	74	76	179	84	98
26444	2467.569467	0.117208171	0.080358441	1.458567008	0.14468432	0.999694478	Psma7	proteasome (prosome, macropain) subunit, alpha type 7	NM_001289476	Mm.21728	-180036366	GO:0000502	26444	3050	2254	2418	1844	3574	2379	2629
382913	474.197476	-0.153505688	0.105254327	-1.458426392	0.144723051	0.999694478	Neil2	nei like 2 (E. coli)	NM_201610	Mm.239490	-63182444	GO:0000701	382913	3410	443	444	520	617	442	388
99890	403.2705099	0.149570539	0.102593758	1.457891214	0.144870531	0.999694478	Prmt6	protein arginine N-methyltransferase 6	NM_178891	Mm.36115	-110246103	GO:0000122	99890	NA	388	349	296	676	357	431
72205	1687.361283	0.111480549	0.076480025	1.457642676	0.14493906	0.999694478	Eml2	echinoderm microtubule associated protein like 2	NM_001162996	Mm.154121	19181169	GO:0005102	72205	NA	1528	1550	1376	2489	1743	1632
18626	3502.554526	-0.12536475	0.086019552	-1.457398316	0.145006462	0.999694478	Per1	period circadian clock 1	NM_001159367	Mm.7373	69098955	GO:0000122	18626	4710	3718	3255	3207	4482	3313	3167
18760	129.3590365	0.158280884	0.108658532	1.456681605	0.14520429	0.999694478	Prkd1	protein kinase D1	NM_008858	Mm.133719	-50341231	GO:0000166	18760	NA	112	118	94	192	145	132
68090	2039.421296	0.124828335	0.085721213	1.456212883	0.145333779	0.999694478	Yif1a	Yip1 interacting factor homolog A (S. cerevisiae)	NM_026553	Mm.44202	5088537	GO:0003674	68090	NA	1829	1792	1705	2779	2147	2137
14431	105.938638	0.159927577	0.109886256	1.455391988	0.145560773	0.999694478	Gamt	guanidinoacetate methyltransferase	NM_010255	Mm.7329	-80258150	GO:0006601	14431	260	81	90	88	148	110	128
75404	4.467559199	-0.065030182	0.044694071	-1.455006907	0.145667349	0.999694478	Arhgap36	Rho GTPase activating protein 36	NM_001081123	Mm.44305	49470449	GO:0003674	75404	NA	12	5	2	2	3	2
436230	83.75014656	-0.156960501	0.107906928	-1.454591498	0.145782386	0.999694478	BC065397	cDNA sequence BC065397	NM_001033001	Mm.443049	136742956	NA	436230	NA	105	86	73	128	57	64
94065	791.1128075	0.12186167	0.083778144	1.454575899	0.145786707	0.999694478	Mrpl34	mitochondrial ribosomal protein L34	NM_053162	Mm.29489	71464925	GO:0003735	94065	NA	731	741	607	1167	770	828
74626	80.90508429	-0.158014975	0.108682519	-1.453913435	0.145970308	0.999694478	Tmem81	transmembrane protein 81	NM_029025	Mm.34611	132506229	GO:0003674	74626	NA	77	91	83	80	72	77
73835	9.074998303	-0.09699908	0.0667214	-1.453792632	0.146003807	0.999694478	Ifitm5	interferon induced transmembrane protein 5	NM_053088	Mm.389989	-140948961	GO:0001701	73835	NA	10	12	11	7	6	7
232784	763.4976834	0.130456211	0.089737255	1.453757541	0.146013539	0.999694478	Zfp212	Zinc finger protein 212	NM_001145881	Mm.196782	47920567	GO:0003712	232784	NA	647	754	593	1139	721	826
74855	7.874468182	0.090092152	0.061988397	1.453371204	0.146120717	0.999694478	Fam228a	family with sequence similarity 228, member A	NM_029107	Mm.269534	-4713804	GO:0003674	74855	NA	7	4	3	13	11	11
22441	210.029397	-0.159351069	0.109663669	-1.453088977	0.146199051	0.999694478	Xlr	X-linked lymphocyte-regulated	NM_001291747	Mm.379041	-53783734	GO:0003674	22441	NA	255	157	231	284	174	165
100124641	2436.626585	0.151882671	0.10454193	1.452839738	0.146268256	0.999694478	Mir692-3	microRNA 692-3	NR_035409	NA	125504748	NA	100124641	NA	1858	2150	2153	3016	2733	2780
735288	2436.626585	0.151882671	0.10454193	1.452839738	0.146268256	0.999694478	Mir692-2	microRNA 692-2	NR_109835	NA	74407064	NA	735288	NA	1858	2150	2153	3016	2733	2780
11841	3201.388287	0.158924815	0.109401642	1.452673036	0.146314557	0.999694478	Arf2	ADP-ribosylation factor 2	NM_001304574	Mm.5061	103966870	GO:0000166	11841	NA	3313	2084	2364	7088	2830	2677
381091	3.248892265	-0.061927292	0.042631959	-1.452602541	0.14633414	0.999694478	H2-Eb2	histocompatibility 2, class II antigen E beta2	NM_001033978	Mm.139204	34325674	NA	381091	NA	4	7	3	2	2	1
21816	4630.568216	0.123722019	0.085180502	1.452468762	0.146371309	0.999694478	Tgm1	transglutaminase 1, K polypeptide	NM_001161714	Mm.41964	-55700008	GO:0003810	21816	NA	4643	4088	3431	6989	4514	4746
56207	382.4563191	-0.143442172	0.098759318	-1.452441905	0.146378772	0.999694478	Uchl5	ubiquitin carboxyl-terminal esterase L5	NM_001159866	Mm.261004	143777277	GO:0000502	56207	NA	383	368	375	497	358	327
50883	67.16309363	-0.157799191	0.108744538	-1.451099926	0.146752037	0.999694478	Chek2	checkpoint kinase 2	NM_016681	Mm.279308	110840016	GO:0000077	50883	4110	68	75	66	79	51	64
22229	162.3671361	0.157980735	0.108895601	1.450754065	0.146848355	0.999694478	Ucp3	uncoupling protein 3 (mitochondrial, proton carrier)	NM_009464	Mm.6254	100472990	GO:0000303	22229	NA	147	162	100	252	164	177
22761	2739.102269	0.131359791	0.090563399	1.450473277	0.146926586	0.999694478	Zfpm1	zinc finger protein, multitype 1	NM_009569	Mm.3105	122282140	GO:0000122	22761	NA	2664	2236	2221	4351	2588	2786
238330	782.1148007	0.159045571	0.109683485	1.450041188	0.147047034	0.999694478	Irf2bpl	interferon regulatory factor 2 binding protein-like	NM_145836	Mm.248358	-86880702	GO:0000122	238330	NA	656	714	574	1663	634	718
71586	1618.181688	0.115082279	0.079383399	1.44970208	0.147141615	0.999694478	Ifih1	interferon induced with helicase C domain 1	NM_001164477	Mm.136224	-62595792	GO:0000166	71586	4622	1513	1537	1224	2317	1668	1628
52609	6775.596669	0.153656105	0.106012795	1.449410942	0.147222855	0.999694478	Cbx7	chromobox 7	NM_144811	Mm.323442	-79915806	GO:0000122	52609	NA	4519	6698	5885	11935	6377	6633
237010	5.250905931	0.075362948	0.052031835	1.448400725	0.147505012	0.999694478	Klhl4	kelch-like 4	NM_001290477	Mm.132583	114474332	GO:0003674	237010	NA	2	3	3	7	10	7
66530	576.2850491	0.144140508	0.099531427	1.4481909	0.147563669	0.999694478	Ubxn6	UBX domain protein 6	NM_024432	Mm.28000	-56068252	GO:0005634	66530	4141	574	523	393	934	551	587
11519	1462.685479	0.123995841	0.085624917	1.448128009	0.147581253	0.999694478	Add2	adducin 2 (beta)	NM_001271857	Mm.104155	86078047	GO:0003779	11519	NA	1331	1243	1244	2093	1490	1513
14169	5.350278409	-0.072615923	0.050147722	-1.448040296	0.147605781	0.999694478	Fgf14	fibroblast growth factor 14	NM_010201	Mm.206362	-123978290	GO:0002230	14169	4010	6	5	10	5	1	4
668489	884.0282236	-0.157007815	0.108436203	-1.447928002	0.147637187	0.999694478	Gm9199	glycine cleavage system protein H (aminomethyl carrier) pseudogene	NR_027860	Mm.158324	73025602	NA	668489	NA	699	1439	662	918	687	903
109785	589.4819509	-0.153799668	0.106308094	-1.446735261	0.147971085	0.999694478	Pgm3	phosphoglucomutase 3	NM_001163746	Mm.390201	-86552475	GO:0000287	109785	520	618	561	581	647	623	487
226654	17.13059123	-0.119875723	0.082860258	-1.446721563	0.147974923	0.999694478	Tstd1	thiosulfate sulfurtransferase (rhodanese)-like domain containing 1	NM_001164525	Mm.46366	171419032	GO:0003674	226654	NA	22	22	15	17	15	11
66336	33.63671846	-0.143960799	0.099512139	-1.446665711	0.147990572	0.999694478	Cenpp	centromere protein P	NM_025495	Mm.440323	-49464058	GO:0000775	66336	NA	35	41	33	37	30	25
14872	375.6483903	-0.158819323	0.109813229	-1.446267672	0.148102139	0.999694478	Gstt2	glutathione S-transferase, theta 2	NM_010361	Mm.24118	-75831844	GO:0004364	14872	480	358	349	429	378	389	319
50877	151.1409376	-0.141524836	0.0978577	-1.446230967	0.148112431	0.999694478	Neu3	neuraminidase 3	NM_016720	Mm.103703	-99811438	GO:0004308	50877	511	192	79	211	196	117	106
100039684	22.35557087	-0.114270481	0.079025836	-1.445988896	0.148180316	0.999694478	5031434O11Rik	RIKEN cDNA 5031434O11 gene	NR_033624	Mm.387178	51559756	GO:0003674	100039684	NA	29	23	25	12	14	26
14313	434.8998487	-0.138498201	0.095783997	-1.445943013	0.148193186	0.999694478	Fst	follistatin	NM_001301373	Mm.4913	-114452261	GO:0000122	14313	4350	406	465	407	549	380	417
243373	147.9287924	-0.15202364	0.10516502	-1.445572296	0.148297202	0.999694478	AI854703	expressed sequence AI854703	NM_177737	Mm.26678	48628166	NA	243373	NA	134	190	145	106	151	140
100502940	6.527263664	0.083728468	0.057948141	1.444886185	0.148489857	0.999694478	Gm684	predicted gene 684	NM_001195681	Mm.235705	-51270257	GO:0003674	100502940	NA	4	4	3	9	10	10
672682	6.645977846	0.065467509	0.045316567	1.44467054	0.148550449	0.999694478	Gm9573	predicted gene 9573	NM_001244654	Mm.454025	-35617922	GO:0003674	672682	NA	3	4	2	3	5	22
56205	2468.859642	0.116976081	0.080990427	1.444319846	0.148649026	0.999694478	Ensa	endosulfine alpha	NM_001026212	Mm.241365	95624979	GO:0004864	56205	NA	2362	2247	1899	3876	2451	2353
73368	499.4226478	-0.156187092	0.108152217	-1.444141373	0.148699212	0.999694478	Col20a1	collagen, type XX, alpha 1	NM_028518	Mm.345095	180986534	GO:0003674	73368	NA	445	658	414	555	490	437
75692	123.4154417	-0.158189614	0.109554648	-1.443933392	0.148757713	0.999694478	Nr2c2ap	nuclear receptor 2C2-associated protein	NM_001025586	Mm.161167	70131326	GO:0003674	75692	NA	130	121	123	140	107	117
73192	1509.608504	-0.134085337	0.092881656	-1.443614837	0.148847349	0.999694478	Xpot	exportin, tRNA (nuclear export receptor for tRNAs)	NM_001081056	Mm.25042	-121587379	GO:0000049	73192	3013	1528	1529	1366	1830	1540	1291
66985	1104.766648	0.125044407	0.08664045	1.443256664	0.148948183	0.999694478	Rassf7	Ras association (RalGDS/AF-6) domain family (N-terminal) member 7	NM_025886	Mm.21202	141215859	GO:0003674	66985	NA	1059	944	885	1589	1106	1160
12649	103.5335116	-0.150941332	0.104631877	-1.442594136	0.149134836	0.999694478	Chek1	checkpoint kinase 1	NM_007691	Mm.16753	-36708481	GO:0000077	12649	4110	113	121	95	76	112	90
226250	5623.587687	0.12703808	0.088150416	1.441151217	0.149541967	0.999694478	Afap1l2	actin filament associated protein 1-like 2	NM_001177796	Mm.226284	-56912353	GO:0005737	226250	NA	5260	5210	4258	9462	5355	5271
270757	27.5181923	-0.13118418	0.091035488	-1.441022438	0.149578344	0.999694478	Bpifc	BPI fold containing family C	NM_177772	Mm.107214	-85959690	GO:0005575	270757	NA	37	38	18	31	22	20
14127	838.1137659	-0.155975672	0.108260762	-1.440740561	0.149657991	0.999694478	Fcer1g	Fc receptor, IgE, high affinity I, gamma polypeptide	NM_010185	Mm.22673	-171229571	GO:0001798	14127	4650	781	1137	638	950	712	831
76718	121.751598	0.156200437	0.108440246	1.440428651	0.149746163	0.999694478	Catsperg2	catsper channel auxiliary subunit gamma 2	NM_029714	Mm.69030	-29697218	GO:0005515	76718	NA	82	124	89	248	106	120
52552	219.9237714	-0.155249553	0.107789943	-1.440297199	0.149783334	0.999694478	Parp8	poly (ADP-ribose) polymerase family, member 8	NM_001081009	Mm.274466	-116854823	GO:0003674	52552	NA	247	250	171	318	171	188
216350	429.0330368	-0.148104053	0.102862003	-1.43983248	0.1499148	0.999694478	Tspan8	tetraspanin 8	NM_001168679	Mm.22270	115817283	GO:0003674	216350	NA	571	234	544	616	312	308
241391	1.161765104	0.034826389	0.024192699	1.439541301	0.149997217	0.999694478	Galnt5	UDP-N-acetyl-alpha-D-galactosamine:polypeptide N-acetylgalactosaminyltransferase 5	NM_172855	Mm.484118	57998154	GO:0000009	241391	512	0	0	0	1	2	4
279653	79.76765353	0.150035047	0.104280974	1.438757637	0.150219203	0.999694478	Pcdh19	protocadherin 19	NM_001105245	Mm.39738	-133582860	GO:0005509	279653	NA	56	72	60	180	68	73
21886	301.7162792	-0.144447529	0.100425972	-1.438348336	0.150335244	0.999694478	Tle2	transducin-like enhancer of split 2, homolog of Drosophila E(spl)	NM_001252401	Mm.38608	81575286	GO:0003714	21886	NA	292	341	262	370	274	281
192216	101.9503457	-0.157937145	0.109846613	-1.437797129	0.150491624	0.999694478	Tmem47	transmembrane protein 47	NM_138751	Mm.490421	81070643	GO:0005886	192216	NA	100	120	93	142	82	83
630579	222.4967134	-0.148992934	0.103638168	-1.437626081	0.150540177	0.999694478	Zfp808	zinc finger protein 80	NM_001039239	Mm.440905	62129889	GO:0003700	630579	NA	221	245	198	296	178	211
13806	889.0200282	-0.145929487	0.101513833	-1.437533015	0.150566599	0.999694478	Eno1	enolase 1, alpha non-neuron	NM_023119	Mm.70666	150237196	GO:0001701	13806	10	830	830	956	1189	814	745
16531	7.352650993	-0.075641981	0.052621833	-1.437463821	0.150586246	0.999694478	Kcnma1	potassium large conductance calcium-activated channel, subfamily M, alpha member 1	NM_001253358	Mm.343607	-23298693	GO:0001666	16531	4270	15	8	6	2	8	3
75456	1.906049715	-0.040193816	0.027965465	-1.437266152	0.150642383	0.999694478	Prps1l1	phosphoribosyl pyrophosphate synthetase 1-like 1	NM_029294	Mm.79179	34984760	GO:0003674	75456	30	1	8	1	0	0	1
67119	21.75133849	-0.115828217	0.080615546	-1.436797537	0.15077553	0.999694478	Ccdc159	coiled-coil domain containing 159	NM_001164614	Mm.154305	21927470	GO:0003674	67119	NA	30	23	22	22	24	8
75614	44.63005242	0.135892774	0.094594733	1.436578643	0.150837756	0.999694478	Rab26os	RAB26, member RAS oncogene family, opposite strand	NR_045289	Mm.440235	24528250	NA	75614	NA	37	21	40	57	59	55
54214	6951.363511	-0.127772013	0.088969935	-1.436125733	0.150966567	0.999694478	Golga4	golgi autoantigen, golgin subfamily a, 4	NM_018748	Mm.10409	118506317	GO:0000042	54214	NA	6939	6798	6505	8705	7007	5931
209837	8.979435062	0.088165871	0.061408585	1.435725475	0.151080473	0.999694478	Slc38a5	solute carrier family 38, member 5	NM_172479	Mm.6055	8271380	GO:0003333	209837	NA	3	9	4	12	16	11
230806	416.1891017	0.155772988	0.108501523	1.435675584	0.151094676	0.999694478	Aim1l	absent in melanoma 1-like	NM_001162970	Mm.240080	134068451	GO:0003674	230806	NA	423	317	305	760	425	365
77006	5677.517375	0.105026713	0.073169702	1.43538527	0.151177341	0.999694478	Ddrgk1	DDRGK domain containing 1	NM_029832	Mm.440063	-130654082	GO:0005783	77006	NA	5241	5550	4301	8160	5681	5772
100504661	57.66721869	0.148298214	0.103333988	1.435134914	0.151248656	0.999694478	Gm20337	predicted gene, 20337	NR_045057	Mm.442322	-80942651	NA	100504661	NA	31	55	48	86	71	62
101543	1201.263692	0.127387902	0.088795405	1.434622687	0.151394646	0.999694478	Wtip	WT1-interacting protein	NM_207212	Mm.422738	-34109549	GO:0000932	101543	NA	994	1108	1028	1872	1118	1254
109215	3.696795045	0.064273805	0.044805036	1.434521905	0.151423383	0.999694478	Lncbate1	brown adipose tissue enriched long non-coding RNA 1	NR_077224	Mm.65282	-108553251	NA	109215	NA	3	1	1	9	4	6
433278	60.76891364	0.142269923	0.099185308	1.434385045	0.151462413	0.999694478	Khdc1c	KH domain containing 1C	NM_001033904	Mm.26006	21368330	GO:0003674	433278	NA	68	37	35	126	53	66
78575	41.31719192	0.144291248	0.100630131	1.433877175	0.151607316	0.999694478	B430319G15Rik	RIKEN cDNA B430319G15 gene	NR_029474	Mm.407669	-92538800	NA	78575	NA	30	27	37	61	48	49
75956	18513.58512	-0.12422884	0.086652122	-1.433650291	0.151672084	0.999694478	Srrm2	serine/arginine repetitive matrix 2	NM_175229	Mm.5222	23803186	GO:0005634	75956	NA	16974	21398	15735	26236	16220	16333
654459	3.87814367	-0.064480252	0.044979524	-1.433546798	0.151701635	0.999694478	Defb25	defensin beta 25	NM_001039122	Mm.358531	-152622355	GO:0003674	654459	NA	4	7	5	1	3	2
17879	14.79746239	-0.088472435	0.061720148	-1.433444953	0.15173072	0.999694478	Myh1	myosin, heavy polypeptide 1, skeletal muscle, adult	NM_030679	Mm.477065	67200113	GO:0000166	17879	4530	34	7	14	7	13	10
216635	4.129810987	0.068739137	0.047972764	1.432878382	0.151892596	0.999694478	Hbq1a	hemoglobin, theta 1A	NM_175000	Mm.338482	32300068	GO:0003674	216635	NA	2	2	2	11	6	4
68671	1080.934877	-0.154745002	0.107996589	-1.432869354	0.151895177	0.999694478	Pcyt2	phosphate cytidylyltransferase 2, ethanolamine	NM_024229	Mm.21439	-120610086	GO:0003824	68671	564	1039	911	1266	1314	911	1022
18015	646.4856668	-0.137069228	0.09566984	-1.432731864	0.15193448	0.999694478	Nf1	neurofibromatosis 1	NM_010897	Mm.255596	79339891	GO:0000165	18015	4010	599	735	572	930	568	539
105352	675.4922626	0.132651758	0.092632641	1.432019599	0.152138212	0.999694478	Dusp22	dual specificity phosphatase 22	NM_001037955	Mm.289646	30660058	GO:0000122	105352	4010	635	587	535	1103	638	669
13394	48.95914201	0.124321216	0.086833485	1.431719752	0.152224041	0.999694478	Dlx4	distal-less homeobox 4	NM_007867	Mm.439766	-95140446	GO:0000122	13394	NA	54	31	22	132	38	44
68875	360.4084012	0.155880301	0.108879346	1.431679261	0.152235634	0.999694478	Tmcc2	transmembrane and coiled-coil domains 2	NM_001311107	Mm.273785	-132356314	GO:0003674	68875	NA	324	347	238	692	308	356
11891	1115.91216	-0.15411099	0.107651734	-1.431569977	0.152266927	0.999694478	Rab27a	RAB27A, member RAS oncogene family	NM_001301230	Mm.34867	73044809	GO:0000166	11891	NA	1153	1119	1202	899	1403	760
72077	63.52203504	-0.145633614	0.101747433	-1.431324691	0.152337181	0.999694478	Gcnt3	glucosaminyl (N-acetyl) transferase 3, mucin type	NM_028087	Mm.195555	-70031495	GO:0002426	72077	512	71	72	62	108	36	43
19401	818.4469501	-0.141873169	0.099132889	-1.431141271	0.152389731	0.999694478	Rara	retinoic acid receptor, alpha	NM_001176528	Mm.439744	98937695	GO:0000122	19401	5200	718	843	844	1055	694	780
11658	85.92668672	-0.156156327	0.109144877	-1.430725204	0.152508987	0.999694478	Alcam	activated leukocyte cell adhesion molecule	NM_009655	Mm.288282	-52248995	GO:0005515	11658	4514	94	84	87	90	85	71
15024	640.6248092	-0.153278266	0.107144188	-1.430579376	0.152550802	0.999694478	H2-T10	histocompatibility 2, T region locus 10	NM_010395	Mm.426031	-36115875	GO:0002474	15024	4144	607	817	514	685	607	610
54357	1571.023698	-0.154739505	0.108171614	-1.430500108	0.152573535	0.999694478	Epb41l4b	erythrocyte membrane protein band 4.1 like 4b	NM_019427	Mm.28217	-57061725	GO:0005515	54357	NA	1773	1223	1696	1988	1489	1262
257871	106.7723479	-0.144606913	0.101145356	-1.429694038	0.152804852	0.999694478	Olfr1372-ps1	olfactory receptor 1372, pseudogene 1	NR_034155	Mm.253576	-52154875	NA	257871	NA	76	187	85	112	90	91
71929	4890.155436	0.115398985	0.080745845	1.429163141	0.152957349	0.999694478	Tmem123	transmembrane protein 123	NM_133739	Mm.283293	7764076	GO:0003674	71929	NA	4528	4771	3629	7745	4699	4764
17133	3741.510971	-0.138415492	0.096857201	-1.429067647	0.152984791	0.999694478	Maff	v-maf musculoaponeurotic fibrosarcoma oncogene family, protein F (avian)	NM_001304830	Mm.86646	79347519	GO:0001228	17133	NA	3489	4233	3315	4189	3635	3569
72482	761.1779144	0.132890168	0.09299913	1.428939905	0.153021507	0.999694478	Acbd6	acyl-Coenzyme A binding domain containing 6	NM_001145781	Mm.288249	155558119	GO:0000062	72482	NA	697	674	606	1085	716	867
57342	7650.683363	0.096572253	0.067597345	1.42863972	0.153107812	0.999694478	Parva	parvin, alpha	NM_020606	Mm.143763	112427705	GO:0001525	57342	4510	7215	7113	6056	11027	7649	7668
210741	21.69683335	0.119482942	0.083651195	1.4283471	0.153191977	0.999694478	Kcnk12	potassium channel, subfamily K, member 12	NM_199251	Mm.312046	-87745820	GO:0005887	210741	NA	9	23	14	34	29	25
69747	307.7995611	0.142692962	0.099941407	1.42776619	0.153359167	0.999694478	Zswim7	zinc finger SWIM-type containing 7	NM_027198	Mm.141150	-62267223	GO:0000724	69747	NA	259	302	232	440	330	318
19374	7.373979004	-0.083115539	0.058217988	-1.427660785	0.153389519	0.999694478	Rag2	recombination activating gene 2	NM_009020	Mm.4988	101624747	GO:0002326	19374	5340	12	7	9	9	5	2
70713	25.21182607	0.131765371	0.092311688	1.427396404	0.153465667	0.999694478	Gpr137c	G protein-coupled receptor 137C	NM_027518	Mm.343793	45219716	GO:0003674	70713	NA	15	24	17	44	28	29
66928	411.0845398	0.144078608	0.100963509	1.427036462	0.153569385	0.999694478	Tmem261	transmembrane protein 261	NM_025849	Mm.24332	-75277353	GO:0003674	66928	NA	336	423	300	574	429	448
72305	3.29471446	-0.05949769	0.041693196	-1.427035966	0.153569528	0.999694478	2210404E10Rik	RIKEN cDNA 2210404E10 gene	NR_131163	Mm.383489	10684792	GO:0003674	72305	NA	2	7	5	2	2	1
56807	926.0355862	0.156550959	0.109705063	1.427016718	0.153575076	0.999694478	Scamp5	secretory carrier membrane protein 5	NM_001301634	Mm.102278	-57441326	GO:0000139	56807	NA	891	678	724	1866	728	940
100504412	1.111415779	0.034218178	0.023990436	1.426325815	0.153774316	0.999694478	Kcnmb4os2	potassium large conductance calcium-activated channel, subfamily M, beta member 4, opposite strand 2	NR_130644	Mm.398212	116473162	NA	100504412	NA	0	0	0	2	4	1
13184	1.111415779	0.034218178	0.023990436	1.426325815	0.153774316	0.999694478	Dcpp1	demilune cell and parotid protein 1	NM_019910	Mm.371556	23880875	GO:0001824	13184	NA	0	0	0	2	4	1
232973	4.63853561	-0.069069631	0.048472753	-1.424916632	0.154181301	0.999694478	Lypd4	Ly6/Plaur domain containing 4	NM_182785	Mm.189648	-24864619	GO:0003674	232973	NA	7	9	3	2	3	3
12609	774.691146	-0.144178833	0.101273665	-1.423655728	0.154546155	0.999694478	Cebpd	CCAAT/enhancer binding protein (C/EBP), delta	NM_007679	Mm.347407	15887285	GO:0000978	12609	NA	878	766	655	870	751	725
622473	106.49063	0.140863568	0.098949091	1.423596382	0.154563344	0.999694478	Ripply1	ripply1 homolog (zebrafish)	NM_001037915	Mm.391312	-139779680	GO:0000122	622473	NA	80	50	109	224	90	116
442827	18.06579982	-0.11999934	0.084295855	-1.423549704	0.154576864	0.999694478	Rab44	RAB44, member RAS oncogene family	NM_001002786	Mm.440341	29135055	GO:0000166	442827	NA	20	26	16	22	13	12
751524	1.053179212	0.034120928	0.023969979	1.423485941	0.154595335	0.999694478	Mir496a	microRNA 496a	NR_030437	NA	109739118	NA	751524	NA	0	0	0	3	3	1
368204	86.777982	0.132157912	0.092868875	1.423059258	0.154718978	0.999694478	Khdc1a	KH domain containing 1A	NM_183322	Mm.26006	21349676	GO:0003723	368204	NA	102	43	49	215	70	82
30957	4218.945011	-0.121857296	0.085649423	-1.422745092	0.154810064	0.999694478	Mapk8ip3	mitogen-activated protein kinase 8 interacting protein 3	NM_001163447	Mm.43081	-24897505	GO:0000139	30957	4010	3801	4481	3967	5382	4032	3804
228357	590.3284818	-0.155008239	0.108969248	-1.42249526	0.154882526	0.999694478	Lrp4	low density lipoprotein receptor-related protein 4	NM_001145857	Mm.275149	91457530	GO:0001822	228357	NA	621	406	771	797	470	476
319991	26.15638459	-0.122303354	0.085978718	-1.422484033	0.154885783	0.999694478	Kif6	kinesin family member 6	NM_177052	Mm.441340	49615171	GO:0001673	319991	NA	25	46	19	33	21	15
18764	2074.936192	-0.107909679	0.075882437	-1.422063968	0.155007682	0.999694478	Pkd2	polycystic kidney disease 2	NM_008861	Mm.6442	104459456	GO:0001822	18764	NA	2056	2207	1739	2860	1916	1845
319189	2.217014954	0.048947374	0.034424503	1.42187598	0.155062257	0.999694478	Hist2h2bb	histone cluster 2, H2bb	NM_175666	Mm.297655	96269699	GO:0000788	319189	5322	1	1	0	4	6	2
328829	7.956285789	0.083575882	0.058784163	1.421741468	0.155101317	0.999694478	9830107B12Rik	RIKEN cDNA 9830107B12 gene	NM_001177896	Mm.466999	-48125604	GO:0003674	328829	NA	5	5	4	24	5	10
271144	75.19125541	-0.155025129	0.109066267	-1.421384753	0.155204937	0.999694478	Ankdd1b	ankyrin repeat and death domain containing 1B	NM_001042714	Mm.470057	-96416133	GO:0003674	271144	NA	78	96	61	97	60	64
77632	11949.45028	0.104423369	0.073500861	1.420709463	0.15540124	0.999694478	Pramef12	PRAME family member 12	NM_029948	Mm.31283	-144391673	GO:0003674	77632	NA	11276	11143	9301	16649	12162	12289
22772	9.393356753	-0.090411377	0.063640085	-1.420667132	0.155413552	0.999694478	Zic2	zinc finger protein of the cerebellum 2	NM_009574	Mm.308936	122475383	GO:0000978	22772	4340	9	9	16	10	7	4
320485	362.9561822	0.156083194	0.109886741	1.420400606	0.155491086	0.999694478	B230312C02Rik	RIKEN cDNA B230312C02 gene	NR_040745	Mm.405172	-180370857	NA	320485	NA	348	327	228	727	285	377
16858	19.57961315	0.089165459	0.062790087	1.420056298	0.155591292	0.999694478	Lgals7	lectin, galactose binding, soluble 7	NM_008496	Mm.20973	28864385	GO:0003674	16858	NA	13	5	17	71	15	12
12652	14.99346992	-0.104605321	0.07366733	-1.419968941	0.155616723	0.999694478	Chga	chromogranin A	NM_007693	Mm.4137	102554968	GO:0002026	12652	NA	21	10	21	12	11	12
72122	5.202261664	-0.06977125	0.049200284	-1.418106656	0.156159628	0.999694478	2010308F09Rik	RIKEN cDNA 2010308F09 gene	NR_045429	Mm.75434	-13234640	NA	72122	NA	5	11	5	2	5	2
71831	1.637458571	0.042633856	0.030065462	1.418034273	0.156180759	0.999694478	1700007B14Rik	RIKEN cDNA 1700007B14 gene	NM_001164235	Mm.443238	75448693	GO:0003674	71831	NA	1	0	0	5	3	2
11727	314.9525094	-0.155665686	0.109777028	-1.418016946	0.156185817	0.999694478	Ang	angiogenin, ribonuclease, RNase A family, 5	NM_001161731	Mm.202665	51091076	GO:0001525	11727	NA	362	237	358	337	297	277
14601	11957.62093	-0.148547316	0.104797992	-1.417463381	0.156347493	0.999694478	Ghrh	growth hormone releasing hormone	NM_010285	Mm.389327	-157329495	GO:0005179	14601	NA	12401	11290	11822	12949	12897	9918
69528	156.5643492	0.152295295	0.107458235	1.417251038	0.156409545	0.999694478	1700030J22Rik	RIKEN cDNA 1700030J22 gene	NM_027103	Mm.272846	-116969598	GO:0003674	69528	NA	141	145	111	259	155	158
100764	191.7683539	0.153840435	0.10855594	1.417153537	0.156438043	0.999694478	Rita1	RBPJ interacting and tubulin associated 1	NM_029096	Mm.9654	-120609059	GO:0005622	100764	NA	156	179	146	253	194	237
70239	1093.487317	0.116007758	0.081868654	1.416998487	0.15648337	0.999694478	Gtf3c5	general transcription factor IIIC, polypeptide 5	NM_001290484	Mm.274120	-28566244	GO:0000127	70239	NA	969	1048	864	1606	1039	1165
243328	29.90860467	0.122656362	0.086567237	1.41689127	0.156514719	0.999694478	Slc29a4	solute carrier family 29 (nucleoside transporters), member 4	NM_146257	Mm.125942	142702100	GO:0005337	243328	NA	25	21	19	76	20	33
11927	2710.170731	0.122090367	0.086178412	1.416716369	0.156565869	0.999694478	Atox1	ATX1 (antioxidant protein 1) homolog 1 (yeast)	NM_009720	Mm.217759	-55446642	GO:0005375	11927	NA	2511	2360	2220	3723	2678	2989
319187	14.88326176	0.09357857	0.066061882	1.416528981	0.156620685	0.999694478	Hist1h2bn	histone cluster 1, H2bn	NM_178201	NA	21754122	GO:0000788	319187	5322	5	7	15	20	13	30
238555	38.43590463	-0.141490322	0.099912003	-1.416149384	0.156731772	0.999694478	Btn2a2	butyrophilin, subfamily 2, member A2	NM_001289614	Mm.129668	-23477062	GO:0003674	238555	NA	38	50	36	36	35	33
18591	2420.046711	0.153397441	0.108321357	1.416132941	0.156736585	0.999694478	Pdgfb	platelet derived growth factor, B polypeptide	NM_011057	Mm.144089	-79995875	GO:0001892	18591	4010	2386	1658	1784	5777	1903	2022
667772	9.720137168	-0.089212932	0.06300516	-1.415962317	0.156786538	0.999694478	Myh15	myosin, heavy chain 15	NM_001166210	Mm.301387	49057485	GO:0008150	667772	4530	7	10	18	8	7	6
68877	1994.971631	0.105542241	0.074539366	1.415926205	0.156797112	0.999694478	Maf1	MAF1 homolog (S. cerevisiae)	NM_001164607	Mm.289680	76351293	GO:0000994	68877	NA	1807	1906	1577	2887	1926	2089
17920	1166.745447	-0.143084524	0.101083584	-1.415507034	0.156919887	0.999694478	Myo6	myosin VI	NM_001039546	Mm.4040	80165033	GO:0000166	17920	NA	1237	1047	1155	1727	919	1022
94221	875.545906	-0.134137659	0.09476489	-1.415478451	0.156928262	0.999694478	Gopc	golgi associated PDZ and coiled-coil motif containing	NM_001199272	Mm.390258	-52337023	GO:0005109	94221	NA	859	913	796	1055	888	756
100041724	5.829083452	-0.061001559	0.043097449	-1.415433162	0.156941532	0.999694478	Gm15217	predicted gene 15217	NM_001099324	Mm.383311	46379523	GO:0003674	100041724	NA	14	1	9	3	5	1
12032	1.713348074	0.042995103	0.030379588	1.415262876	0.156991435	0.999694478	Bcan	brevican	NM_001109758	Mm.4598	-87992513	GO:0001501	12032	NA	0	0	1	4	2	4
30936	4.978941553	-0.07007048	0.049516829	-1.415084139	0.157043828	0.999694478	Slc46a2	solute carrier family 46, member 2	NM_021053	Mm.284433	-59905898	GO:0003674	30936	NA	7	8	5	3	1	5
19267	372.1371129	-0.150797423	0.106577004	-1.414915208	0.157093358	0.999694478	Ptpre	protein tyrosine phosphatase, receptor type, E	NM_011212	Mm.945	135537823	GO:0004721	19267	NA	430	402	291	553	278	326
142688	428.1733985	0.144191628	0.10192922	1.41462505	0.15717846	0.999694478	Asb13	ankyrin repeat and SOCS box-containing 13	NM_001267724	Mm.253061	3634031	GO:0003674	142688	NA	361	398	340	718	368	464
22767	6.469941166	-0.043676931	0.030879568	-1.41442816	0.157236227	0.999694478	Zfy1	zinc finger protein 1, Y linked	NM_009570	Mm.4324	-725206	GO:0000977	22767	NA	14	0	16	7	0	0
18710	1336.820601	0.135157785	0.095589993	1.413932373	0.15738176	0.999694478	Pik3r3	phosphatidylinositol 3 kinase, regulatory subunit, polypeptide 3 (p55)	NM_181585	Mm.253819	116221913	GO:0005515	18710	4012	1227	1166	1070	2183	1432	1165
16840	153.8567577	0.149882113	0.106026632	1.413627033	0.15747144	0.999694478	Lect1	leukocyte cell derived chemotaxin 1	NM_001310655	Mm.46561	-79637692	GO:0001886	16840	NA	170	92	103	193	210	163
55963	1331.322105	0.146458483	0.103632198	1.413252695	0.157581438	0.999694478	Slc1a4	solute carrier family 1 (glutamate/neutral amino acid transporter), member 4	NM_018861	Mm.6379	-20302179	GO:0005254	55963	NA	1307	1126	976	2446	1207	1249
67177	533.9652392	0.13739493	0.097220651	1.41322783	0.157588746	0.999694478	Cdt1	chromatin licensing and DNA replication factor 1	NM_026014	Mm.21873	122568014	GO:0000076	67177	NA	473	486	421	741	511	621
13854	9122.066651	0.117703112	0.083313435	1.412774681	0.157721985	0.999694478	Epn1	epsin 1	NM_001252454	Mm.3091	5080234	GO:0001701	13854	4144	8493	7907	7537	14748	8598	8897
14813	26.02015736	0.125077999	0.088536099	1.412734472	0.157733812	0.999694478	Grin2c	glutamate receptor, ionotropic, NMDA2C (epsilon 3)	NM_010350	Mm.39090	-115249168	GO:0004872	14813	4020	17	23	17	51	19	37
56279	64.39047689	-0.152285094	0.107828557	-1.412289083	0.15786486	0.999694478	Fam69b	family with sequence similarity 69, member B	NM_019833	Mm.279863	26628456	GO:0003674	56279	NA	58	71	71	75	54	56
76856	1.902537896	-0.036900204	0.026129168	-1.412222699	0.157884399	0.999694478	Catsper3	cation channel, sperm associated 3	NM_001252487	Mm.159795	55784578	GO:0001669	76856	NA	0	7	3	1	0	0
73167	2093.049188	0.126922326	0.089875633	1.41219953	0.157891219	0.999694478	Arhgap8	Rho GTPase activating protein 8	NM_001164627	Mm.128411	84720051	GO:0005096	73167	NA	2121	1840	1520	3108	2148	2091
52231	606.5856198	-0.14015475	0.099258752	-1.412014023	0.157945832	0.999694478	Ankzf1	ankyrin repeat and zinc finger domain containing 1	NM_001267620	Mm.259326	75192159	GO:0004843	52231	NA	568	621	595	728	604	526
67732	618.9453837	0.131041484	0.092841146	1.411459139	0.158109276	0.999694478	Iah1	isoamyl acetate-hydrolyzing esterase 1 homolog (S. cerevisiae)	NM_026347	Mm.335830	21316391	GO:0003674	67732	NA	506	568	532	937	594	653
83962	1367.233739	-0.112200764	0.0795095	-1.411161736	0.15819693	0.999694478	Btbd1	BTB (POZ) domain containing 1	NM_146193	Mm.439893	-81792073	GO:0000932	83962	NA	1319	1451	1188	1761	1278	1275
69912	172.5555497	0.151202731	0.107158245	1.411022834	0.158237881	0.999694478	Nup43	nucleoporin 43	NM_145706	Mm.299887	7667503	GO:0000775	69912	3013	144	169	125	277	186	164
20276	429.3196453	0.149724365	0.106111938	1.411003955	0.158243448	0.999694478	Scnn1a	sodium channel, nonvoltage-gated 1 alpha	NM_011324	Mm.144114	125321339	GO:0003779	20276	4742	402	219	387	915	347	438
104184	936.4529701	0.114690719	0.081310441	1.410528807	0.158383597	0.999694478	Blmh	bleomycin hydrolase	NM_178645	Mm.399785	76945655	GO:0004197	104184	NA	861	883	727	1428	899	950
237400	564.1662992	0.13550393	0.096083597	1.4102712	0.158459619	0.999694478	Mex3d	mex3 homolog D (C. elegans)	NM_198615	Mm.268389	-80380354	GO:0003676	237400	NA	535	503	427	942	536	547
384701	7.896756297	-0.07804411	0.055355946	-1.409859566	0.158581154	0.999694478	Usp17ld	ubiquitin specific peptidase 17-like D	NM_001001559	Mm.389967	-103250085	GO:0004197	384701	NA	11	16	4	3	7	5
51798	2610.012271	0.117318321	0.083226808	1.409621775	0.158651394	0.999694478	Ech1	enoyl coenzyme A hydratase 1, peroxisomal	NM_016772	Mm.291776	28825337	GO:0000247	51798	4146	2452	2216	2177	3715	2648	2697
78926	2298.208653	0.115097942	0.081657273	1.409524688	0.158680079	0.999694478	Gas2l1	growth arrest-specific 2 like 1	NM_001190406	Mm.44591	-5054130	GO:0001578	78926	NA	2175	2155	1738	3610	2141	2328
21664	470.8155715	-0.154090188	0.109338155	-1.409299323	0.158746679	0.999694478	Phlda1	pleckstrin homology-like domain, family A, member 1	NM_009344	Mm.3117	111506285	GO:0005515	21664	NA	442	638	363	710	346	394
100727	26.58148366	-0.111396788	0.079066154	-1.408906112	0.158862932	0.999694478	Ugt2b34	UDP glucuronosyltransferase 2 family, polypeptide B34	NM_153598	Mm.281844	-86889769	GO:0009813	100727	40	20	20	49	28	18	20
74476	431.3134833	-0.140957482	0.100063708	-1.408677381	0.158930586	0.999694478	4933439C10Rik	RIKEN cDNA 4933439C10 gene	NR_015585	Mm.440257	59505684	GO:0003674	74476	NA	375	491	408	555	386	391
16842	126.2864107	-0.152915805	0.108556479	-1.408629006	0.158944897	0.999694478	Lef1	lymphoid enhancer binding factor 1	NM_001276402	Mm.255219	131110296	GO:0000122	16842	4310	130	142	110	159	109	113
231571	464.0010203	-0.129699378	0.092075014	-1.408627302	0.158945401	0.999694478	Rpap2	RNA polymerase II associated protein 2	NM_001163461	Mm.482420	107597695	GO:0004721	231571	NA	444	498	416	610	402	440
338523	603.7097094	-0.132300078	0.093959851	-1.40804904	0.159116549	0.999694478	Kdm7a	lysine (K)-specific demethylase 7A	NM_001033430	Mm.293175	-39136619	GO:0000907	338523	NA	623	620	530	886	530	497
73951	138.1573713	0.154646444	0.109849225	1.407806418	0.159188399	0.999694478	4930413G21Rik	RIKEN cDNA 4930413G21 gene	NR_045614	Mm.389936	-122969057	GO:0003674	73951	NA	104	108	126	254	138	129
19734	1301.234005	-0.153396146	0.108986939	-1.40747274	0.159287255	0.999694478	Rgs16	regulator of G-protein signaling 16	NM_011267	Mm.181709	153740352	GO:0005096	19734	NA	1041	1854	1075	1772	1063	1122
213993	642.4431856	-0.141263081	0.100374532	-1.407359805	0.159320724	0.999694478	Ccdc186	coiled-coil domain containing 186	NM_170757	Mm.469677	-56790962	GO:0003674	213993	NA	668	652	581	963	577	485
71769	99.51121252	0.154506235	0.109812315	1.407002798	0.159426559	0.999694478	Bbs10	Bardet-Biedl syndrome 10 (human)	NM_027914	Mm.45256	111298678	GO:0000166	71769	NA	80	87	77	141	125	97
225030	13.78094083	0.104476249	0.074258359	1.406929135	0.159448403	0.999694478	Kcng3	potassium voltage-gated channel, subfamily G, member 3	NM_153512	Mm.223506	-83585956	GO:0005216	225030	NA	10	13	5	23	21	14
16623	55.00638553	0.129540489	0.092095071	1.406595244	0.159547444	0.999694478	Klk1b1	kallikrein 1-related peptidase b1	NM_010645	Mm.447819	43966767	GO:0002255	16623	NA	43	51	29	65	100	45
403178	110.2198019	-0.15389366	0.109416949	-1.40648831	0.159579173	0.999694478	Plcxd1	phosphatidylinositol-specific phospholipase C, X domain containing 1	NM_001281812	Mm.297057	110099968	GO:0003674	403178	NA	112	99	126	130	107	84
67307	97.87083576	-0.124533101	0.088588209	-1.405752554	0.159797615	0.999694478	Pbld2	phenazine biosynthesis-like protein domain containing 2	NM_026085	Mm.368563	63024511	GO:0003674	67307	NA	95	48	173	116	72	71
68337	11639.71042	0.115735595	0.082331131	1.405733089	0.159803397	0.999694478	Crip2	cysteine rich protein 2	NM_024223	Mm.133825	113140235	GO:0005515	68337	NA	11109	11174	8481	17871	10849	12085
219134	178.1103236	0.151026509	0.107461616	1.405399568	0.159902495	0.999694478	Shisa2	shisa family member 2	NM_145463	Mm.275409	59625280	GO:0005783	219134	NA	153	157	139	245	208	182
14081	807.3214318	-0.154368783	0.109853007	-1.405230376	0.159952784	0.999694478	Acsl1	acyl-CoA synthetase long-chain family member 1	NM_001302163	Mm.210323	46471036	GO:0000166	14081	71	727	643	1060	1056	683	665
22722	1582.725993	-0.127110792	0.090472753	-1.404962137	0.160032537	0.999694478	Zfp64	zinc finger protein 64	NM_009564	Mm.2095	-168925360	GO:0003676	22722	NA	1616	1517	1476	1901	1474	1528
74559	55.20302015	-0.147894296	0.105293533	-1.404590502	0.160143083	0.999694478	Elovl7	ELOVL family member 7, elongation of long chain fatty acids (yeast)	NM_029001	Mm.286127	108214403	GO:0005783	74559	NA	60	67	48	61	38	57
65086	407.3663292	-0.154196946	0.109857712	-1.403606019	0.160436202	0.999694478	Lpar3	lysophosphatidic acid receptor 3	NM_022983	Mm.155520	146220960	GO:0000187	65086	4080	439	314	479	432	392	357
73284	7.487538314	-0.085138579	0.060661654	-1.403499139	0.160468048	0.999694478	Ddit4l	DNA-damage-inducible transcript 4-like	NM_030143	Mm.250841	137623671	GO:0003674	73284	NA	9	11	8	6	3	7
380711	236.6657499	-0.146141764	0.10416447	-1.402990529	0.160619663	0.999694478	Rap1gap2	RAP1 GTPase activating protein 2	NM_001015046	Mm.425690	-74383482	GO:0005096	380711	NA	245	158	332	332	200	153
434864	5.609715419	-0.066141954	0.047149448	-1.402815037	0.160672002	0.999694478	Gm15107	predicted gene 15107	NM_001081648	Mm.484933	148180723	GO:0003674	434864	NA	10	7	6	8	3	0
320712	13.24130338	-0.105008515	0.074861139	-1.402710619	0.160703149	0.999694478	Abi3bp	ABI gene family, member 3 (NESH) binding protein	NM_001014399	Mm.209236	56477845	GO:0005518	320712	NA	16	13	17	13	7	12
258245	0.919632319	-0.031445917	0.022420539	-1.40254955	0.160751205	0.999694478	Olfr1036	olfactory receptor 1036	NM_207142	Mm.377389	86074703	GO:0004930	258245	4740	2	1	2	0	0	0
546849	0.919632319	-0.031445917	0.022420539	-1.40254955	0.160751205	0.999694478	Gm13178	predicted gene 13178	NM_001085536	Mm.457885	-144703190	GO:0003674	546849	NA	2	1	2	0	0	0
73270	0.919632319	-0.031445917	0.022420539	-1.40254955	0.160751205	0.999694478	1700024F13Rik	RIKEN cDNA 1700024F13 gene	NR_045363	Mm.296923	3498049	NA	73270	NA	2	1	2	0	0	0
233552	1519.472249	0.133967123	0.095582339	1.401588662	0.161038115	0.999694478	Gdpd5	glycerophosphodiester phosphodiesterase domain containing 5	NM_201352	Mm.286317	99381548	GO:0004518	233552	NA	1365	1481	1111	2468	1312	1652
54725	400.8380112	0.149565865	0.106759583	1.400959621	0.161226148	0.999694478	Cadm1	cell adhesion molecule 1	NM_001025600	Mm.234832	47530351	GO:0001889	54725	4514	350	394	277	612	340	494
66374	1171.149359	0.117403408	0.08380428	1.40092377	0.16123687	0.999694478	2310011J03Rik	RIKEN cDNA 2310011J03 gene	NM_025521	Mm.383824	-80318254	GO:0003674	66374	NA	1075	1069	934	1646	1144	1271
77633	74.47872169	-0.151300091	0.108003489	-1.400881512	0.161249508	0.999694478	4930594C11Rik	G1 to S phase transition pseudogene	NR_024017	Mm.483177	-37485850	NA	77633	NA	65	87	80	106	59	55
11870	1.689574974	-0.039370252	0.028107479	-1.400703765	0.161302676	0.999694478	Art1	ADP-ribosyltransferase 1	NM_009710	Mm.261071	102101742	GO:0003950	11870	NA	2	1	5	0	0	1
73407	0.913358847	-0.031351748	0.022387079	-1.400439431	0.161381769	0.999694478	Tepp	testis, prostate and placenta expressed	NM_028532	Mm.472783	95311597	GO:0003674	73407	NA	1	2	2	0	0	0
494468	25.4581671	-0.125352572	0.089510165	-1.400428341	0.161385088	0.999694478	Armcx5	armadillo repeat containing, X-linked 5	NM_001009575	Mm.271980	135742691	GO:0003674	494468	NA	30	24	30	24	16	26
22117	421.9966413	-0.146353216	0.104534359	-1.400048915	0.161498671	0.999694478	Tst	thiosulfate sulfurtransferase, mitochondrial	NM_009437	Mm.15312	-78399555	GO:0003723	22117	270	422	264	617	445	354	379
100040724	952.0435615	-0.139445831	0.09962674	-1.399682758	0.161608339	0.999694478	Mirg	miRNA containing gene	NR_028265	Mm.260543	109734980	NA	100040724	NA	855	935	1002	1285	788	889
216019	630.4376741	-0.144029215	0.102906034	-1.399618755	0.161627515	0.999694478	Hkdc1	hexokinase domain containing 1	NM_145419	Mm.213213	-62383136	GO:0000166	216019	NA	689	343	925	725	485	557
226419	84.29349501	0.153118739	0.10940358	1.399577046	0.161640012	0.999694478	Dyrk3	dual-specificity tyrosine-(Y)-phosphorylation regulated kinase 3	NM_145508	Mm.39299	-131128440	GO:0000166	226419	NA	70	77	59	118	84	107
74737	1531.71552	-0.125123157	0.089406104	-1.399492327	0.161665398	0.999694478	Pcf11	cleavage and polyadenylation factor subunit homolog (S. cerevisiae)	NM_029078	Mm.288645	-92643711	GO:0000993	74737	3015	1593	1549	1330	2122	1482	1235
69556	1280.42874	0.116221288	0.08304813	1.399444973	0.161679589	0.999694478	Bod1	biorientation of chromosomes in cell division 1	NM_001024919	Mm.34183	-31665149	GO:0000775	69556	NA	1183	1205	986	1848	1218	1387
16911	631.7151179	-0.148584806	0.106176847	-1.399408727	0.161690451	0.999694478	Lmo4	LIM domain only 4	NM_001161769	Mm.29187	-144188529	GO:0001158	16911	NA	723	560	599	689	620	579
100885841	1.52493658	0.032651504	0.023340789	1.398903191	0.161842016	0.999694478	Mir344h-2	microRNA 344h-2	NR_049202	NA	-61739349	NA	100885841	NA	0	0	0	4	6	0
14528	856.883381	-0.142073843	0.101656839	-1.397582737	0.162238405	0.999694478	Gch1	GTP cyclohydrolase 1	NM_008102	Mm.10651	-47153894	GO:0000166	14528	790	945	939	668	977	843	781
223843	6.930755694	0.081114559	0.058066423	1.396927096	0.162435495	0.999694478	Dbx2	developing brain homeobox 2	NM_207533	Mm.152937	-95623562	GO:0005575	223843	NA	3	4	5	18	6	9
72611	6371.961296	0.103025265	0.073760544	1.396753041	0.162487848	0.999694478	Zfp655	zinc finger protein 655	NM_001083958	Mm.206555	145231714	GO:0003700	72611	NA	6106	5938	4890	9686	6288	6194
72852	80.65814847	-0.150204304	0.107555899	-1.396523161	0.162557011	0.999694478	Mblac2	metallo-beta-lactamase domain containing 2	NM_028372	Mm.31095	81711416	GO:0003923	72852	NA	65	104	83	101	57	76
328747	35.11959873	0.116793837	0.083660569	1.396044017	0.162701241	0.999694478	Gm5091	predicted gene 5091	NR_046164	Mm.256835	-15231584	NA	328747	NA	12	45	19	68	34	44
53945	4019.286581	0.153276725	0.109814828	1.395774391	0.162782444	0.999694478	Slc40a1	solute carrier family 40 (iron-regulated transporter), member 1	NM_016917	Mm.28756	-45908069	GO:0002260	53945	NA	3971	3083	2927	8585	3238	3675
19220	38.00628676	-0.141606887	0.101481707	-1.395393228	0.162897292	0.999694478	Ptgfr	prostaglandin F receptor	NM_008966	Mm.331442	-151798609	GO:0004871	19220	4020	41	38	42	44	29	33
14836	54.67559255	0.142968955	0.102461081	1.395348884	0.162910658	0.999694478	Gsc	goosecoid homeobox	NM_010351	Mm.129	-104471208	GO:0000122	14836	NA	36	48	43	69	57	78
20190	14.02016057	0.100455589	0.071994607	1.395321016	0.162919057	0.999694478	Ryr1	ryanodine receptor 1, skeletal muscle	NM_009109	Mm.439745	-29003339	GO:0001666	20190	4020	11	12	5	19	25	14
16414	152.4808277	-0.153219798	0.109832629	-1.395029869	0.163006833	0.999694478	Itgb2	integrin beta 2	NM_008404	Mm.1137	77530347	GO:0001948	16414	4145	156	190	123	228	110	128
319713	18.55953302	0.114312144	0.081953992	1.394833126	0.163066167	0.999694478	Ablim3	actin binding LIM protein family, member 3	NM_001164491	Mm.329478	-61799392	GO:0001725	319713	4360	11	13	15	38	15	25
72075	3293.313761	0.11235701	0.080555028	1.394785813	0.163080438	0.999694478	Ogfr	opioid growth factor receptor	NM_031373	Mm.250418	180589406	GO:0004872	72075	NA	3121	3122	2467	4617	3269	3499
27140	4.578670248	0.06899414	0.049471681	1.394618875	0.1631308	0.999694478	Tlx3	T cell leukemia, homeobox 3	NM_019916	Mm.25362	-33200751	GO:0001708	27140	NA	2	3	2	9	4	9
50764	59.61023833	0.119922365	0.08600317	1.394394711	0.163198444	0.999694478	Fbxo15	F-box protein 15	NM_015798	Mm.28369	84935024	GO:0005515	50764	NA	65	34	31	167	57	38
18566	2.387953382	-0.050127558	0.035952157	-1.394285138	0.163231517	0.999694478	Pdcd1	programmed cell death 1	NM_008798	Mm.5024	-94038304	GO:0002376	18566	4514	4	6	1	1	1	1
19824	44.40975993	0.143196582	0.102759416	1.393512995	0.163464718	0.999694478	Trim10	tripartite motif-containing 10	NM_011280	Mm.299155	36869573	GO:0005515	19824	NA	40	39	26	84	45	45
545651	9.143473859	0.08913792	0.063973367	1.393359833	0.163511006	0.999694478	Gm13278	predicted gene 13278	NM_001098841	Mm.149203	88790894	GO:0002250	545651	NA	8	6	3	12	13	14
64656	1038.627896	0.115361948	0.082805482	1.393168004	0.163568993	0.999694478	Mrps23	mitochondrial ribosomal protein S23	NM_001291270	Mm.168680	88204387	GO:0003735	64656	NA	965	953	818	1571	972	1090
12308	0.994942645	0.03268415	0.023468888	1.392658668	0.163723033	0.999694478	Calb2	calbindin 2	NM_007586	Mm.2755	-110142537	GO:0005509	12308	NA	0	0	0	4	2	1
69810	1.941411896	-0.044422331	0.031908676	-1.392170929	0.163870644	0.999694478	Clec4b1	C-type lectin domain family 4, member b1	NM_001190310	Mm.333374	123049961	GO:0051281	69810	NA	1	4	4	1	0	1
19110	960.0836232	-0.15109734	0.108536896	-1.392128809	0.163883396	0.999694478	Prl4a1	prolactin family 4, subfamily a, member 1	NM_011165	Mm.18607	28016222	GO:0001666	19110	NA	741	1089	1047	1316	894	720
109332	391.2672016	0.139775337	0.100416997	1.391948986	0.163937846	0.999694478	Cdcp1	CUB domain containing protein 1	NM_133974	Mm.27519	-123172284	GO:0003674	109332	NA	385	223	294	1026	353	257
329483	0.992313564	0.032646559	0.023455825	1.391831623	0.163973392	0.999694478	Gm14015	predicted gene 14015	NR_040637	Mm.246777	-106463822	NA	329483	NA	0	0	0	4	1	2
327954	39.18251362	-0.1408956	0.101231517	-1.391815552	0.163978259	0.999694478	Dnah2	dynein, axonemal, heavy chain 2	NM_001081330	Mm.247478	-69420808	GO:0000166	327954	5016	44	41	40	41	38	29
380698	41.50749082	-0.134337025	0.096540284	-1.391512629	0.164070033	0.999694478	Obscn	obscurin, cytoskeletal calmodulin and titin-interacting RhoGEF	NM_001003914	Mm.339542	-59012140	GO:0000166	380698	NA	54	31	49	57	29	30
71134	78.57383008	0.141880277	0.10197833	1.391278685	0.164140935	0.999694478	4933417E11Rik	RIKEN cDNA 4933417E11 gene	NR_040454	Mm.370574	-71958997	NA	71134	NA	66	63	55	162	50	101
236069	59.20576855	0.148137884	0.106494518	1.391037642	0.164214012	0.999694478	Gm13238	carnitine deficiency-associated gene expressed in ventricle 3 pseudogene	NR_033612	Mm.276881	145837218	NA	236069	NA	48	56	38	89	76	57
104086	337.9939927	-0.152624802	0.109745536	-1.390715346	0.164311762	0.999694478	Cyp27a1	cytochrome P450, family 27, subfamily a, polypeptide 1	NM_024264	Mm.85083	74713534	GO:0004497	104086	120	272	441	317	365	341	285
18415	409.0458575	-0.139513128	0.100335153	-1.390471077	0.164385876	0.999694478	Hspa4l	heat shock protein 4 like	NM_011020	Mm.39330	40745612	GO:0000166	18415	4141	366	437	402	529	388	347
26897	229.6703249	0.151125657	0.108694132	1.390375491	0.164414885	0.999694478	Acot1	acyl-CoA thioesterase 1	NM_012006	Mm.1978	84009501	GO:0001676	26897	1040	234	210	138	359	223	254
51902	388.1567479	-0.13691534	0.098515325	-1.38978722	0.1645935	0.999694478	Rnf24	ring finger protein 24	NM_178607	Mm.477523	-131298487	GO:0003674	51902	NA	398	439	313	539	344	332
381405	1.970596466	-0.044083946	0.031726633	-1.389493365	0.164682777	0.999694478	Zfp663	zinc finger protein 663	NM_001005425	Mm.296323	-165351296	GO:0003674	381405	NA	1	3	5	1	0	1
72148	2247.324784	0.121042796	0.087149335	1.388912447	0.164859375	0.999694478	Tdrp	testis development related protein	NM_173744	Mm.5727	-13952007	GO:0003674	72148	NA	2088	1268	1516	5958	1887	1911
170459	353.182193	-0.147132385	0.10601359	-1.38786344	0.165178632	0.999694478	Stard4	StAR-related lipid transfer (START) domain containing 4	NM_133774	Mm.127058	-33201420	GO:0005739	170459	NA	377	231	480	471	316	238
26754	1644.729082	0.103662825	0.074699421	1.387732656	0.165218468	0.999694478	Cops5	COP9 (constitutive photomorphogenic) homolog, subunit 5 (Arabidopsis thaliana)	NM_001277101	Mm.402384	-10024599	GO:0000338	26754	NA	1538	1540	1288	2472	1616	1627
16592	4152.06565	-0.149624164	0.107819269	-1.3877312	0.165218912	0.999694478	Fabp5	fatty acid binding protein 5, epidermal	NM_001272097	Mm.741	10012584	GO:0005215	16592	3320	3897	3502	4905	4877	3710	3872
74157	2282.142702	0.123607469	0.089081005	1.38758503	0.165263442	0.999694478	Cmtr1	cap methyltransferase 1	NM_028791	Mm.390979	29660594	GO:0003676	74157	NA	2045	2135	1797	3834	2215	2092
71939	47.35758334	0.141579968	0.102055936	1.38727813	0.165356969	0.999694478	Apol6	apolipoprotein L 6	NM_001163621	Mm.34173	77045074	GO:0003674	71939	NA	30	45	36	94	47	46
21949	2.576963335	-0.047858929	0.034498814	-1.387263026	0.165361573	0.999694478	Tnfsf8	tumor necrosis factor (ligand) superfamily, member 8	NM_009403	Mm.4664	-63832823	GO:0005125	21949	4060	2	8	2	1	2	0
98736	81.97627969	0.152364908	0.109838898	1.387167123	0.165390808	0.999694478	1700034H15Rik	RIKEN cDNA 1700034H15 gene	NM_001024489	Mm.379232	-191894071	GO:0003674	98736	NA	69	70	63	131	89	83
66887	3002.009939	0.10941347	0.078877771	1.387126805	0.1654031	0.999694478	Lonp2	lon peptidase 2, peroxisomal	NM_001168591	Mm.324550	86651568	GO:0000166	66887	NA	2914	2716	2313	4617	2942	2934
207214	1947.565527	-0.118217788	0.085246149	-1.386781564	0.16550838	0.999694478	Larp4	La ribonucleoprotein domain family, member 4	NM_001024526	Mm.28811	99972779	GO:0003676	207214	NA	2043	1897	1716	2818	1749	1651
20278	240.0451436	-0.152077528	0.109673143	-1.386643284	0.165550563	0.999694478	Scnn1g	sodium channel, nonvoltage-gated 1 gamma	NM_011326	Mm.35247	121734506	GO:0005216	20278	4742	199	317	217	349	199	185
20269	39.19923587	-0.133261835	0.096140524	-1.38611513	0.165711751	0.999694478	Scn3a	sodium channel, voltage-gated, type III, alpha	NM_018732	Mm.330256	-65457117	GO:0001518	20269	NA	32	55	41	52	35	22
53860	13454.28313	0.106175407	0.076608589	1.385946511	0.165763237	0.999694478	9-Sep	septin 9	NM_001113486	Mm.38450	117331714	GO:0000166	53860	NA	11990	11981	11536	19222	13867	13387
21934	66.78766769	-0.146217531	0.105506772	-1.385859195	0.165789903	0.999694478	Tnfrsf11a	tumor necrosis factor receptor superfamily, member 11a, NFKB activator	NM_009399	Mm.6251	105780722	GO:0001503	21934	4060	68	92	52	66	56	65
68876	70.48431466	-0.147108066	0.10617454	-1.385530526	0.165890305	0.999694478	Xrcc6bp1	XRCC6 binding protein 1	NM_001159559	Mm.276769	-126868427	GO:0003674	68876	NA	77	80	65	87	41	75
68306	92.04398242	-0.148331016	0.107066908	-1.385404867	0.165928704	0.999694478	4930565N06Rik	RIKEN cDNA 4930565N06 gene	NR_040476	Mm.399193	-36880518	NA	68306	NA	96	96	96	148	73	55
22038	281.0494876	-0.150470067	0.10864199	-1.385008381	0.166049905	0.999694478	Plscr1	phospholipid scramblase 1	NM_011636	Mm.421956	92250193	GO:0001077	22038	NA	302	233	305	375	245	234
15285	4.400559635	0.061038712	0.044092982	1.384318062	0.166261086	0.999694478	Mnx1	motor neuron and pancreas homeobox 1	NM_019944	Mm.103760	-29473822	GO:0001764	15285	4950	0	4	2	6	8	7
231125	197.1365066	0.149529106	0.108026129	1.384193872	0.166299099	0.999694478	Zfyve28	zinc finger, FYVE domain containing 28	NM_001015039	Mm.113388	-34194893	GO:0005737	231125	NA	181	152	143	308	139	291
75577	8.298198555	0.083580992	0.060385182	1.384130827	0.166318399	0.999694478	Dynap	dynactin associated protein	NM_029346	Mm.58214	-70240428	GO:0003674	75577	NA	9	3	3	18	11	9
14344	23.93097505	0.125878521	0.090948494	1.384063835	0.166338909	0.999694478	Fut2	fucosyltransferase 2	NM_001271993	Mm.290046	-45648590	GO:0005794	14344	601	18	17	18	46	22	29
170789	453.2838101	0.125105223	0.090437985	1.383326085	0.166564903	0.999694478	Acot8	acyl-CoA thioesterase 8	NM_133240	Mm.277878	-164792767	GO:0005102	170789	4146	414	414	357	688	453	454
20852	2242.441687	-0.142803956	0.103242416	-1.383190769	0.166606379	0.999694478	Stat6	signal transducer and activator of transcription 6	NM_009284	Mm.121721	127642985	GO:0000122	20852	4630	2038	2512	2103	2456	2361	1936
654824	333.9614434	-0.149597124	0.108184956	-1.382790446	0.166729129	0.999694478	Ankrd37	ankyrin repeat domain 37	NM_001039562	Mm.334517	-45996907	GO:0005515	654824	NA	252	439	346	281	322	327
70078	757.5880012	0.125461767	0.09074294	1.382606374	0.166785593	0.999694478	Nol7	nucleolar protein 7	NM_023554	Mm.439927	43398375	GO:0005634	70078	NA	699	717	569	1229	705	758
19218	962.2609915	-0.151920068	0.109884186	-1.382547153	0.166803763	0.999694478	Ptger3	prostaglandin E receptor 3 (subtype EP3)	NM_011196	Mm.30424	157566891	GO:0001660	19218	4020	737	1177	1017	930	1018	821
93876	8.021064487	-0.083023327	0.060052078	-1.382522131	0.16681144	0.999694478	Pcdhb5	protocadherin beta 5	NM_053130	Mm.196698	37320380	GO:0005737	93876	NA	6	15	9	6	7	4
50753	611.026894	-0.130722255	0.094559254	-1.38243746	0.166837421	0.999694478	Fbxo8	F-box protein 8	NM_015791	Mm.251174	56551133	GO:0000151	50753	NA	631	667	501	874	498	559
57814	88.45632952	-0.128834361	0.093260838	-1.38144116	0.167143358	0.999694478	Kcne4	potassium voltage-gated channel, Isk-related subfamily, gene 4	NM_021342	Mm.24386	78816948	GO:0005244	57814	NA	108	59	118	65	101	61
12721	223.3396854	-0.14342056	0.103871493	-1.380749959	0.167355854	0.999694478	Coro1a	coronin, actin binding protein 1A	NM_001301374	Mm.290482	-126699773	GO:0001772	12721	4145	227	229	208	318	180	197
100043636	121.5230314	0.150205402	0.108785807	1.380744478	0.16735754	0.999694478	AI662270	expressed sequence AI662270	NR_015519	Mm.295569	83223575	NA	100043636	NA	105	118	75	215	150	95
18175	17.48340781	-0.105860512	0.07667014	-1.380726736	0.167362997	0.999694478	Nrap	nebulin-related anchoring protein	NM_001286552	Mm.386769	-56320040	GO:0003779	18175	NA	12	24	24	14	11	17
17882	10.74209167	-0.079601203	0.057651979	-1.380719342	0.167365272	0.999694478	Myh2	myosin, heavy polypeptide 2, skeletal muscle, adult	NM_001039545	Mm.422801	67171026	GO:0001778	17882	4530	22	5	13	4	8	9
18439	79.68149623	0.146318425	0.106033355	1.379928278	0.167608729	0.999694478	P2rx7	purinergic receptor P2X, ligand-gated ion channel, 7	NM_001038839	Mm.42026	122643910	GO:0000187	18439	4020	68	85	40	142	90	74
215798	8857.07403	0.101174153	0.073319691	1.379904245	0.16761613	0.999694478	Adgrg6	adhesion G protein-coupled receptor G6	NM_001002268	Mm.440142	-14402584	GO:0004871	215798	NA	8368	8175	6989	13688	8740	8436
212980	533.052798	0.150126391	0.108796859	1.379877982	0.167624217	0.999694478	Slc45a3	solute carrier family 45, member 3	NM_001177628	Mm.200307	131962914	GO:0003674	212980	NA	480	466	397	1062	437	513
22635	29.57122015	0.12725833	0.09224461	1.379574698	0.167717632	0.999694478	Zan	zonadhesin	NM_011741	Mm.7984	-137378636	GO:0005886	22635	NA	23	28	16	65	29	28
74175	260.3835446	0.149699412	0.108536459	1.379254619	0.167816263	0.999694478	Crct1	cysteine-rich C-terminal 1	NM_028798	Mm.35806	-93014204	GO:0001533	74175	NA	199	280	159	413	193	368
216991	340.6067656	0.141395701	0.102520331	1.379196693	0.167834117	0.999694478	Adap2	ArfGAP with dual PH domains 2	NM_172133	Mm.341520	80154161	GO:0005096	216991	NA	350	211	237	871	253	284
50996	631.5640178	0.126454628	0.091694427	1.379087394	0.16786781	0.999694478	Pdcd7	programmed cell death 7	NM_016688	Mm.29193	65346067	GO:0003674	50996	NA	596	562	492	1021	607	616
56640	724.1035954	-0.117085449	0.08492763	-1.378649668	0.168002795	0.999694478	Klk4	kallikrein related-peptidase 4 (prostase, enamel matrix, prostate)	NM_019928	Mm.42080	43881171	GO:0003674	56640	NA	575	1404	514	581	594	633
20514	1101.645683	0.150651712	0.109293355	1.378416023	0.168074879	0.999694478	Slc1a5	solute carrier family 1 (neutral amino acid transporter), member 5	NM_009201	Mm.1056	16781345	GO:0003333	20514	4974	934	865	945	2231	890	1061
319899	1847.468145	-0.135117123	0.098047916	-1.378072365	0.168180947	0.999694478	Dock6	dedicator of cytokinesis 6	NM_177030	Mm.128153	-21800179	GO:0003674	319899	NA	1601	2067	1764	2744	1530	1573
116731	1.572948531	0.040339377	0.029273803	1.378002607	0.168202483	0.999694478	Pcdha1	protocadherin alpha 1	NM_054072	Mm.308500	36930284	GO:0003674	116731	NA	0	1	0	6	2	2
217138	97.32498593	-0.131313167	0.095329508	-1.377466122	0.168368182	0.999694478	Prr15l	proline rich 15-like	NM_146026	Mm.342551	96929323	GO:0003674	217138	NA	103	55	151	119	78	70
100465	1159.866109	0.147915778	0.107383586	1.377452393	0.168372424	0.999694478	Mob3c	MOB kinase activator 3C	NM_175308	Mm.35571	115828091	GO:0003674	100465	NA	1158	982	808	2223	999	1107
16536	13.10126974	-0.097094304	0.070488722	-1.377444526	0.168374855	0.999694478	Kcnq2	potassium voltage-gated channel, subfamily Q, member 2	NM_001003824	Mm.40615	-181075578	GO:0005216	16536	NA	16	21	10	9	14	7
66700	3180.896224	0.09808911	0.071216939	1.377328365	0.168410749	0.999694478	Chmp3	charged multivesicular body protein 3	NM_025783	Mm.181278	71543853	GO:0000815	66700	4144	2910	3083	2481	4736	3047	3231
100316811	1.574207321	0.031613803	0.022965103	1.376601837	0.168635383	0.999694478	Mir1930	microRNA 1930	NR_035451	NA	77641223	NA	100316811	NA	0	0	0	0	6	3
270672	223.0630467	-0.150670148	0.109515903	-1.375783278	0.16888874	0.999694478	Map3k15	mitogen-activated protein kinase kinase kinase 15	NM_001163085	Mm.386889	159988432	GO:0000166	270672	NA	219	213	248	208	242	185
66104	28.43157946	0.125459249	0.091203569	1.375595833	0.168946798	0.999694478	Tceal6	transcription elongation factor A (SII)-like 6	NM_025355	Mm.336239	-135208685	GO:0005634	66104	NA	26	25	13	50	25	39
72190	474.8738703	-0.134565774	0.097860294	-1.375080414	0.169106516	0.999694478	2510009E07Rik	RIKEN cDNA 2510009E07 gene	NM_001001881	Mm.131606	-21649044	GO:0003674	72190	NA	475	548	382	654	432	401
231807	1118.164623	-0.115189708	0.083777381	-1.374949979	0.169146953	0.999694478	BC037034	cDNA sequence BC037034	NM_153161	Mm.164493	-138259657	GO:0003674	231807	NA	1060	1143	1033	1449	994	1080
109272	10.08087203	-0.073162431	0.053239505	-1.374213227	0.169375496	0.999694478	Mybpc1	myosin binding protein C, slow-type	NM_001252372	Mm.147208	-88518278	GO:0005200	109272	NA	27	3	9	8	4	8
68857	169.7136901	0.150560612	0.109564829	1.37416918	0.169389166	0.999694478	Dtwd2	DTW domain containing 2	NM_001170960	Mm.96010	-49696144	GO:0003674	68857	NA	132	141	148	233	165	212
74970	1.997178516	-0.040265976	0.02930354	-1.37409937	0.169410835	0.999694478	4930483O08Rik	RIKEN cDNA 4930483O08 gene	NR_046279	Mm.491044	133128250	NA	74970	NA	1	7	2	2	0	0
227937	2079.449284	0.125090916	0.091040175	1.374018837	0.169435834	0.999694478	Pkp4	plakophilin 4	NM_026361	Mm.260938	59160849	GO:0000922	227937	NA	1968	1983	1504	3453	1949	2014
12235	26.72079956	-0.123222381	0.089743564	-1.373049774	0.169736874	0.999694478	Bub1	budding uninhibited by benzimidazoles 1 homolog (S. cerevisiae)	NM_001113179	Mm.2185	-127800199	GO:0000166	12235	4110	40	24	25	37	19	17
71994	4769.686307	0.14688086	0.106987229	1.37288218	0.169788977	0.999694478	Cnn3	calponin 3, acidic	NM_028044	Mm.275555	121426540	GO:0003779	71994	NA	4351	4036	3705	9475	3972	4445
74585	3787.144706	0.0992197	0.072279478	1.372722987	0.16983848	0.999694478	Sppl3	signal peptide peptidase 3	NM_029012	Mm.355894	115011523	GO:0004190	74585	NA	3552	3405	3097	5448	3761	3848
320634	531.6953822	-0.131289526	0.095649325	-1.372613197	0.169872627	0.999694478	Ocrl	oculocerebrorenal syndrome of Lowe	NM_177215	Mm.210343	47912455	GO:0001701	320634	562	482	609	472	734	467	469
67041	1324.893037	-0.140636222	0.102476629	-1.372373627	0.169947156	0.999694478	Oxct1	3-oxoacid CoA transferase 1	NM_024188	Mm.13445	4026427	GO:0005739	67041	72	1522	1110	1275	1790	1197	1121
56420	2584.986137	0.114692716	0.083572642	1.372371553	0.169947801	0.999694478	Ppp4c	protein phosphatase 4, catalytic subunit	NM_019674	Mm.41998	-126785867	GO:0004704	56420	NA	2323	2477	2014	3613	2467	2868
68690	1.875307684	-0.043688817	0.031841458	-1.372073395	0.170040591	0.999694478	1110028F11Rik	RIKEN cDNA 1110028F11 gene	NR_045139	Mm.342009	87699523	NA	68690	NA	4	4	1	1	1	0
239530	15.36312489	0.097713288	0.071222214	1.37194961	0.170079125	0.999694478	Gpr20	G protein-coupled receptor 20	NM_173365	Mm.122997	-73694606	GO:0004871	239530	NA	15	10	6	39	20	10
13828	61.58423344	0.144970247	0.105712985	1.371357053	0.170263678	0.999694478	Epb42	erythrocyte membrane protein band 4.2	NM_013513	Mm.240051	-121017890	GO:0000902	13828	NA	56	50	41	91	55	85
20607	6.377087713	-0.074263228	0.054160064	-1.371180574	0.170318672	0.999694478	Sstr3	somatostatin receptor 3	NM_009218	Mm.211411	-78537014	GO:0004871	20607	4080	4	8	12	6	4	3
241850	6.774136051	-0.079090804	0.057687219	-1.371028201	0.170366165	0.999694478	Abhd16b	abhydrolase domain containing 16B	NM_183181	Mm.87455	181493205	GO:0003674	241850	NA	8	6	11	5	5	4
21825	2963.928239	-0.143603247	0.104745873	-1.370968062	0.170384912	0.999694478	Thbs1	thrombospondin 1	NM_001313914	Mm.4159	118111875	GO:0000187	21825	4115	3171	3546	2187	4422	2635	2228
13648	5.821044173	0.065717366	0.047950167	1.370534656	0.170520065	0.999694478	Klk1b9	kallikrein 1-related peptidase b9	NM_010116	Mm.440884	43976060	GO:0004175	13648	NA	5	4	0	8	12	7
50911	326.3581015	0.137595706	0.10043409	1.370009988	0.170683784	0.999694478	Exosc9	exosome component 9	NM_019393	Mm.116711	36552605	GO:0000176	50911	3018	307	309	229	497	348	316
13555	116.3853833	-0.150515176	0.109879167	-1.369824508	0.17074169	0.999694478	E2f1	E2F transcription factor 1	NM_001291105	Mm.18036	-154559399	GO:0000077	13555	4110	123	106	124	136	93	114
217721	2397.326518	0.149678567	0.10935313	1.368763447	0.17107323	0.999694478	Mfsd7c	major facilitator superfamily domain containing 7C	NM_145447	Mm.301076	85746538	GO:0005575	217721	NA	2614	1744	1658	4619	2206	2198
100042927	0.932998413	0.031646945	0.023121206	1.368741091	0.171080221	0.999694478	Gm14474	predicted gene 14474	NM_001242947	Mm.327561	11302431	GO:0000790	100042927	5322	0	0	0	2	2	2
69017	80.78593639	-0.150149832	0.109720647	-1.368473804	0.171163816	0.999694478	Prrt2	proline-rich transmembrane protein 2	NM_001102563	Mm.392047	-127017541	GO:0003674	69017	NA	86	92	71	111	67	64
211666	155.8236683	-0.15027576	0.109833341	-1.368216239	0.1712444	0.999694478	Mgst2	microsomal glutathione S-transferase 2	NM_001310482	Mm.24679	51661178	GO:0004364	211666	480	153	152	166	184	115	163
231296	16.28434324	-0.09019322	0.065923909	-1.36814126	0.171267864	0.999694478	Lrrc66	leucine rich repeat containing 66	NM_153568	Mm.168948	-73606641	GO:0003674	231296	NA	21	6	30	15	11	11
66442	162.3716862	-0.148154545	0.108290748	-1.368118213	0.171275076	0.999694478	Spc25	SPC25, NDC80 kinetochore complex component, homolog (S. cerevisiae)	NM_001199123	Mm.272969	-69193894	GO:0000775	66442	NA	187	173	131	226	139	133
18574	301.0241556	-0.137482059	0.10050195	-1.36795414	0.171326432	0.999694478	Pde1b	phosphodiesterase 1B, Ca2+-calmodulin dependent	NM_001285890	Mm.390792	103503033	GO:0001505	18574	230	310	336	246	379	266	284
227526	292.154252	-0.137261025	0.10034377	-1.36790779	0.171340941	0.999694478	Cdnf	cerebral dopamine neurotrophic factor	NM_177647	Mm.211455	3513064	GO:0003674	227526	NA	277	320	265	360	271	268
14972	31490.23993	-0.13369031	0.097734898	-1.367887136	0.171347407	0.999694478	H2-K1	histocompatibility 2, K1, K region	NM_001001892	Mm.422886	-33996011	GO:0001916	14972	4144	29762	35358	27670	34958	32014	28924
67784	3684.746959	-0.129950936	0.095023951	-1.367559805	0.171449905	0.999694478	Plxnd1	plexin D1	NM_026376	Mm.3085	-115954810	GO:0001525	67784	NA	3233	4433	3172	4693	3272	3496
70357	24.10377214	-0.109946423	0.080406852	-1.367376298	0.171507388	0.999694478	Kcnip1	Kv channel-interacting protein 1	NM_001190885	Mm.252514	-33629340	GO:0005244	70357	NA	33	32	18	15	28	15
12797	257.033969	0.146623923	0.107242272	1.367221341	0.171555938	0.999694478	Cnn1	calponin 1	NM_009922	Mm.4356	22099252	GO:0003779	12797	NA	187	270	196	378	253	291
211228	32.29463381	-0.133891608	0.097968451	-1.366680863	0.171725359	0.999694478	Lrrc25	leucine rich repeat containing 25	NM_153074	Mm.132939	70616843	GO:0003674	211228	NA	40	31	33	37	28	24
17425	3738.216153	0.123836041	0.090629255	1.366402512	0.171812661	0.999694478	Foxk1	forkhead box K1	NM_010812	Mm.24214	142401496	GO:0000977	17425	NA	3687	3306	2799	6131	3691	3475
22625	2.655098903	-0.050167183	0.036719197	-1.366238552	0.171864101	0.999694478	Map3k19	mitogen-activated protein kinase kinase kinase 19	NM_011737	Mm.246566	-127815270	GO:0000166	22625	NA	5	5	2	3	1	0
23988	855.8012207	0.131742905	0.096464012	1.365720784	0.172026618	0.999694478	Pin1	protein (peptidyl-prolyl cis/trans isomerase) NIMA-interacting 1	NM_023371	Mm.7906	20652129	GO:0000413	23988	4622	741	801	678	1142	836	1001
210198	4.475342518	0.067518713	0.049438213	1.365719133	0.172027137	0.999694478	Gprc6a	G protein-coupled receptor, family C, group 6, member A	NM_153071	Mm.221031	-51614822	GO:0004871	210198	NA	2	3	2	11	7	4
17285	7.408275593	-0.0713079	0.052224105	-1.365421205	0.172120703	0.999694478	Meox1	mesenchyme homeobox 1	NM_010791	Mm.3404	-101877509	GO:0000978	17285	NA	11	4	13	4	2	8
18417	1915.022792	-0.150000263	0.109863394	-1.365334321	0.172147997	0.999694478	Cldn11	claudin 11	NM_008770	Mm.4425	31149919	GO:0005198	18417	4514	1572	2859	1491	1928	1847	1762
22385	3760.797203	-0.105190631	0.07705038	-1.365218856	0.172184273	0.999694478	Baz1b	bromodomain adjacent to zinc finger domain, 1B	NM_011714	Mm.40331	135187322	GO:0000166	22385	NA	3641	3839	3356	4806	3644	3437
67821	6.141968411	-0.071760694	0.0525809	-1.36476732	0.172326193	0.999694478	Atp1b4	ATPase, (Na+)/K+ transporting, beta 4 polypeptide	NM_001290389	Mm.60134	38316121	GO:0000785	67821	4260	13	5	6	8	2	3
56637	3377.478548	-0.099772722	0.073145788	-1.364025521	0.172559534	0.999694478	Gsk3b	glycogen synthase kinase 3 beta	NM_019827	Mm.394930	38089000	GO:0000166	56637	4012	3279	3600	2851	4517	3178	3075
66525	849.3333985	0.136071109	0.09984331	1.362846533	0.172930882	0.999694478	Timm50	translocase of inner mitochondrial membrane 50	NM_025616	Mm.167913	-28305825	GO:0001836	66525	NA	786	847	574	1269	775	968
26401	2291.233666	-0.140752327	0.103292942	-1.362651927	0.172992235	0.999694478	Map3k1	mitogen-activated protein kinase kinase kinase 1	NM_011945	Mm.15918	-111746434	GO:0000166	26401	4010	1864	2869	2079	2801	2101	2102
12305	8488.431514	0.104956536	0.077066162	1.361901692	0.173228912	0.999694478	Ddr1	discoidin domain receptor family, member 1	NM_001198831	Mm.5021	-35681566	GO:0000166	12305	NA	8104	7597	6776	12096	8179	9037
15587	1578.175804	0.113836654	0.083597582	1.361721851	0.173285683	0.999694478	Hyal2	hyaluronoglucosaminidase 2	NM_010489	Mm.4834	107569162	GO:0000139	15587	531	1488	1383	1281	2389	1469	1661
433779	2.087167981	0.036763844	0.027003264	1.361459272	0.173368596	0.999694478	Gm13119	predicted gene 13119	NM_001034101	Mm.389596	144357963	GO:0003674	433779	NA	0	1	0	6	0	7
78390	818.9740713	-0.149405228	0.109819974	-1.360455868	0.173685709	0.999694478	Pla2g4d	phospholipase A2, group IVD	NM_001024137	Mm.330507	-120265868	GO:0004620	78390	564	643	750	1070	944	771	688
219114	25.09141824	-0.11919229	0.087615625	-1.360399929	0.173703401	0.999694478	Ska3	spindle and kinetochore associated complex subunit 3	NM_198605	Mm.30173	-57806560	GO:0000775	219114	NA	40	23	21	27	16	23
208634	0.884174277	-0.029633099	0.021785358	-1.360230087	0.173757124	0.999694478	Tspan10	tetraspanin 10	NM_145363	Mm.209875	120442630	GO:0005887	208634	NA	1	3	1	0	0	0
78491	0.884174277	-0.029633099	0.021785358	-1.360230087	0.173757124	0.999694478	Tspan2os	tetraspanin 2, opposite strand	NR_040588	Mm.243766	-102720230	NA	78491	NA	1	3	1	0	0	0
66355	301.7814519	-0.143862927	0.105818986	-1.359519046	0.173982171	0.999694478	Gmpr	guanosine monophosphate reductase	NM_025508	Mm.290802	45507443	GO:0003824	66355	230	301	198	427	394	245	236
243621	12.79793609	0.099719791	0.073364552	1.359236699	0.174071595	0.999694478	Iqsec3	IQ motif and Sec7 domain 3	NM_001033354	Mm.299442	-121372927	GO:0005086	243621	4144	7	13	6	19	17	17
100217416	1.57814342	0.039787143	0.029284268	1.358652471	0.17425674	0.999694478	Snora2b	small nucleolar RNA, H/ACA box 2B	NR_034052	Mm.296240	-98526347	GO:0003674	100217416	NA	1	0	0	3	4	2
381482	1.57814342	0.039787143	0.029284268	1.358652471	0.17425674	0.999694478	Gm1653	predicted gene 1653	NR_040591	Mm.393866	149274736	GO:0003674	381482	NA	1	0	0	3	4	2
17122	1580.041327	0.103996717	0.076544733	1.358639761	0.174260769	0.999694478	Mxd4	Max dimerization protein 4	NM_010753	Mm.259260	-34176579	GO:0003677	17122	NA	1417	1434	1328	2338	1573	1569
270599	3054.207469	0.125284911	0.092235545	1.358314855	0.174363799	0.999694478	Gm648	predicted gene 648	NM_001033372	Mm.424438	-56543873	GO:0003674	270599	NA	3148	2616	2227	4492	3157	3061
751529	69.11289417	0.135062601	0.099438323	1.358255012	0.17438278	0.999694478	Mir692-1	microRNA 692-1	NR_030465	NA	-6895228	NA	751529	NA	36	74	50	80	82	95
207259	704.0228625	-0.149237436	0.109886713	-1.358102649	0.174431115	0.999694478	Zbtb7c	zinc finger and BTB domain containing 7C	NM_145356	Mm.159332	75820177	GO:0003676	207259	NA	551	1059	560	892	571	639
66734	2225.297798	0.129914784	0.09566237	1.358055258	0.174446151	0.999694478	Map1lc3a	microtubule-associated protein 1 light chain 3 alpha	NM_025735	Mm.196239	155276363	GO:0000045	66734	NA	1843	2302	1660	3153	2086	2556
320816	808.359515	-0.134163092	0.098807035	-1.357829353	0.174517839	0.999694478	Ankrd16	ankyrin repeat domain 16	NM_177268	Mm.260201	11777752	GO:0003674	320816	NA	693	946	742	1013	752	733
70152	385.0564924	-0.147642896	0.108754937	-1.357574191	0.174598837	0.999694478	Mettl7a1	methyltransferase like 7A1	NM_027334	Mm.488086	100304816	GO:0008757	70152	NA	438	361	358	436	418	293
27371	24.21645887	-0.113580112	0.083664669	-1.35756364	0.174602187	0.999694478	Sh2d2a	SH2 domain containing 2A	NM_001025571	Mm.86361	87846754	GO:0005070	27371	4370	28	26	27	14	25	20
68055	333.9352726	0.14002466	0.103162995	1.357314793	0.174681209	0.999694478	Atp5s	ATP synthase, H+ transporting, mitochondrial F0 complex, subunit S	NM_026536	Mm.27844	69724961	GO:0005739	68055	NA	266	295	292	493	315	379
245128	1072.205993	0.145323265	0.107074546	1.35721579	0.174712655	0.999694478	AU018091	expressed sequence AU018091	NM_001004153	Mm.268551	-3154658	GO:0000064	245128	NA	1131	629	810	2472	927	876
67528	174.5961153	0.148878597	0.109739634	1.35665294	0.174891512	0.999694478	Nudt7	nudix (nucleoside diphosphate linked moiety X)-type motif 7	NM_001290180	Mm.27889	114133573	GO:0000287	67528	NA	122	173	140	248	165	218
279572	47.91473896	-0.142045458	0.104829116	-1.355019134	0.175411461	0.999694478	Tlr13	toll-like receptor 13	NM_205820	Mm.336203	106143274	GO:0002376	279572	NA	58	55	39	61	41	36
27381	3.196159859	0.053277205	0.039322202	1.354888618	0.175453047	0.999694478	Tcl1b2	T cell leukemia/lymphoma 1B, 2	NM_013775	Mm.103653	105147032	NA	27381	NA	1	3	0	5	7	4
12590	266.7286081	0.147142168	0.108632504	1.354494857	0.175578553	0.999694478	Cdx1	caudal type homeobox 1	NM_009880	Mm.144448	-61018861	GO:0000977	12590	NA	212	316	132	361	289	325
76566	3431.969475	0.148558371	0.109700427	1.354218707	0.175666613	0.999694478	Fam101b	family with sequence similarity 101, member B	NM_029658	Mm.34131	-76019194	GO:0001837	76566	NA	3401	2676	2498	7240	2811	3101
244218	7.118108203	0.082038339	0.060586119	1.354078141	0.175711449	0.999694478	Ctf2	cardiotrophin 2	NM_198858	Mm.249829	-127718959	GO:0005125	244218	NA	6	4	3	14	9	9
105349	100.2343578	-0.070952401	0.052408265	-1.353839918	0.175787455	0.999694478	Akr1c18	aldo-keto reductase family 1, member C18	NM_134066	Mm.41337	-4132626	GO:0000060	105349	140	30	275	92	66	85	42
192191	965.0077886	0.123901804	0.091531992	1.353644786	0.175849731	0.999694478	Med9	mediator complex subunit 9	NM_138675	Mm.125288	59948213	GO:0001104	192191	NA	850	887	783	1464	859	1074
15925	2964.037172	-0.142070069	0.10495511	-1.35362698	0.175855415	0.999694478	Ide	insulin degrading enzyme	NM_031156	Mm.28366	-37268740	GO:0000166	15925	5010	2573	3272	2945	3100	2882	2881
619715	82.73676729	0.142763989	0.105468037	1.353623266	0.1758566	0.999694478	Gm6093	predicted gene 6093	NR_131140	Mm.390575	-33562485	GO:0003674	619715	NA	77	48	71	157	88	75
73046	1969.675287	0.116292713	0.085937922	1.353217653	0.175986107	0.999694478	Glrx5	glutaredoxin 5 homolog (S. cerevisiae)	NM_028419	Mm.29128	105032688	GO:0003674	73046	NA	1752	1817	1603	2652	1974	2167
68396	3.049556144	0.056577789	0.041812941	1.353116715	0.176018346	0.999694478	Nat8	N-acetyltransferase 8 (GCN5-related, putative)	NM_023455	Mm.154782	-85830386	GO:0001702	68396	NA	1	2	1	5	6	4
106064	2430.943462	-0.110396958	0.081603517	-1.352845594	0.176104964	0.999694478	AW549877	expressed sequence AW549877	NM_145930	Mm.21299	-3982034	GO:0003674	106064	NA	2323	2430	2261	3216	2350	2129
73699	465.7793821	-0.130051076	0.096169585	-1.352309846	0.176276216	0.999694478	Ppp2r1b	protein phosphatase 2, regulatory subunit A, beta	NM_001034085	Mm.7726	50856923	GO:0005515	73699	3015	438	533	399	616	436	403
18442	320.6968029	-0.142374063	0.105327945	-1.351721643	0.176464379	0.999694478	P2ry2	purinergic receptor P2Y, G-protein coupled 2	NM_001302346	Mm.3000	-100996567	GO:0004871	18442	4080	296	345	312	430	238	321
20745	295.2755282	-0.136306567	0.100841868	-1.351686264	0.176475701	0.999694478	Spock1	sparc/osteonectin, cwcv and kazal-like domains proteoglycan 1	NM_001166463	Mm.379020	-57421194	GO:0004869	20745	NA	283	334	257	401	242	277
73244	3570.803225	-0.148491531	0.109863623	-1.3515987	0.176503726	0.999694478	Prl8a1	prolactin family 8, subfamily a, member 1	NM_028477	Mm.215193	-27573921	GO:0003674	73244	NA	3726	4192	3002	3106	4111	2994
17702	409.6141781	0.131636358	0.097428286	1.35111027	0.176660112	0.999694478	Msx2	msh homeobox 2	NM_013601	Mm.1763	-53466880	GO:0000122	17702	NA	345	378	338	625	376	450
58860	2.586785337	-0.053072453	0.0392969	-1.350550644	0.17683942	0.999694478	Adamdec1	ADAM-like, decysin 1	NM_021475	Mm.36742	-68563386	GO:0004222	58860	NA	3	4	4	2	1	1
19172	2505.559861	0.111677554	0.082697047	1.350441862	0.176874291	0.999694478	Psmb4	proteasome (prosome, macropain) subunit, beta type 4	NM_008945	Mm.368	-94884323	GO:0000502	19172	3050	2213	2405	1992	3415	2493	2725
72020	453.4464557	-0.129185099	0.095686145	-1.350091999	0.176986474	0.999694478	Zfp654	zinc finger protein 654	NM_028059	Mm.25960	-64780346	GO:0003677	72020	NA	429	467	431	637	410	381
67738	906.9567482	-0.125808438	0.093207705	-1.349764359	0.177091581	0.999694478	Ppid	peptidylprolyl isomerase D (cyclophilin D)	NM_026352	Mm.295252	79591388	GO:0000122	67738	4020	875	955	819	1098	911	801
17250	729.1748257	0.144023278	0.106727544	1.34944807	0.17719309	0.999694478	Abcc1	ATP-binding cassette, sub-family C (CFTR/MRP), member 1	NM_008576	Mm.196634	14361557	GO:0000166	17250	2010	642	706	516	1380	706	620
70350	5965.579054	0.121849665	0.090305677	1.34930238	0.177239861	0.999694478	Basp1	brain abundant, membrane attached signal protein 1	NM_027395	Mm.29586	-25363276	GO:0003714	70350	NA	5163	5355	5053	10085	5502	5717
104383	181.9302211	0.146349157	0.108479641	1.349093306	0.177306998	0.999694478	Rcor2	REST corepressor 2	NM_054048	Mm.283859	7269763	GO:0000785	104383	NA	170	166	125	277	163	218
59006	60.28968831	-0.12684406	0.094025722	-1.349035749	0.177325484	0.999694478	Myoz2	myozenin 2	NM_021503	Mm.141157	-123006205	GO:0003779	59006	NA	39	107	53	68	39	57
66839	2104.453765	0.108131827	0.080171942	1.348748993	0.177417603	0.999694478	0610009O20Rik	RIKEN cDNA 0610009O20 gene	NM_024179	Mm.281086	38250248	GO:0003674	66839	NA	1945	1987	1639	3336	1962	2089
12894	1725.251189	0.130030704	0.096431692	1.348422913	0.177522398	0.999694478	Cpt1a	carnitine palmitoyltransferase 1a, liver	NM_013495	Mm.18522	3323300	GO:0001676	12894	71	1583	1721	1204	2898	1560	1733
74843	55.19659329	0.142554173	0.10578507	1.347583104	0.177792508	0.999694478	Mss51	MSS51 mitochondrial translational activator	NM_029104	Mm.295241	-20482863	GO:0003674	74843	NA	55	46	32	93	57	60
384009	491.0721077	-0.136659601	0.101414219	-1.347538858	0.177806747	0.999694478	Glipr2	GLI pathogenesis-related 2	NM_027450	Mm.22213	43957701	GO:0000139	384009	NA	446	550	456	734	415	400
69470	5033.941208	0.099490081	0.073867009	1.346881143	0.178018516	0.999694478	Tmem127	transmembrane protein 127	NM_175145	Mm.200889	127247974	GO:0005737	69470	NA	4618	4667	4085	7889	4779	4902
320024	1445.148696	-0.1328368	0.098653745	-1.346495268	0.178142846	0.999694478	Nceh1	neutral cholesterol ester hydrolase 1	NM_178772	Mm.24576	27183003	GO:0004620	320024	4976	1202	1590	1444	1856	1281	1346
26934	89.44749481	-0.147255169	0.109365185	-1.346453797	0.178156211	0.999694478	Racgap1	Rac GTPase-activating protein 1	NM_001253808	Mm.273804	-99620495	GO:0000281	26934	NA	105	97	75	132	64	74
12419	1537.509334	0.116818262	0.086764067	1.346389893	0.178176809	0.999694478	Cbx5	chromobox 5	NM_001076789	Mm.262059	-103191545	GO:0000118	12419	NA	1388	1450	1207	2533	1428	1491
67542	1237.678411	-0.125649161	0.093328922	-1.346304642	0.178204289	0.999694478	Cog6	component of oligomeric golgi complex 6	NM_026225	Mm.249548	-52982122	GO:0003674	67542	NA	1210	1217	1178	1499	1235	1100
244281	156.7224623	-0.147928479	0.109884211	-1.346221423	0.178231118	0.999694478	Myo16	myosin XVI	NM_001081397	Mm.422761	10153922	GO:0000166	244281	NA	179	135	161	219	142	113
74123	3132.1692	-0.130792926	0.097163835	-1.346107078	0.178267986	0.999694478	Foxp4	forkhead box P4	NM_001110824	Mm.240062	-47867132	GO:0000122	74123	NA	3231	2733	3168	4026	2728	2983
16581	630.7257479	-0.139175371	0.103407284	-1.345895245	0.178336302	0.999694478	Kifc2	kinesin family member C2	NM_010630	Mm.378950	76660640	GO:0000166	16581	NA	592	737	545	692	616	597
56273	3277.662482	0.116973191	0.0869577	1.345173468	0.178569222	0.999694478	Pex14	peroxisomal biogenesis factor 14	NM_019781	Mm.184172	-148960534	GO:0003714	56273	4146	3258	2747	2598	5009	3160	3331
12409	17.26551235	-0.097224303	0.072277675	-1.345149839	0.178576851	0.999694478	Cbr2	carbonyl reductase 2	NM_007621	Mm.21454	-120729484	GO:0004090	12409	590	36	12	13	18	13	11
170744	19.78290169	-0.095252653	0.070813393	-1.345122	0.17858584	0.999694478	Tlr8	toll-like receptor 8	NM_001313760	Mm.196676	-167241122	GO:0001774	170744	4620	35	21	15	35	6	11
624245	103.6795411	0.12745478	0.094784618	1.344677893	0.178729277	0.999694478	Speer4e	spermatogenesis associated glutamate (E)-rich protein 4e	NM_001122661	Mm.368256	-14933630	GO:0003674	624245	NA	75	122	44	244	114	71
69926	127.6500302	0.147734229	0.109871248	1.344612274	0.178750477	0.999694478	Dnah17	dynein, axonemal, heavy chain 17	NM_001167746	Mm.473893	-118021722	GO:0000166	69926	NA	93	136	90	197	145	125
106766	794.5876858	-0.111257883	0.082749935	-1.344507197	0.178784431	0.999694478	Stap2	signal transducing adaptor family member 2	NM_145934	Mm.204991	-55997075	GO:0005515	106766	NA	800	800	699	1046	740	727
16193	5.390631686	0.059359362	0.044154717	1.344349296	0.178835462	0.999694478	Il6	interleukin 6	NM_031168	Mm.1019	30013160	GO:0001781	16193	4060	1	7	0	12	7	8
331480	4.542009725	0.063627383	0.047356568	1.343580957	0.179083931	0.999694478	Gm5126	predicted pseudogene 5126	NR_026596	Mm.145294	-102932046	NA	331480	NA	3	2	2	16	4	4
72313	2137.894228	-0.119104463	0.088660402	-1.343378333	0.179149499	0.999694478	Fryl	furry homolog-like (Drosophila)	NM_028194	Mm.260594	-73020190	GO:0000902	72313	NA	2076	2370	1792	2793	2118	1808
208715	1820.60522	-0.147534509	0.10983499	-1.343237785	0.17919499	0.999694478	Hmgcs1	3-hydroxy-3-methylglutaryl-Coenzyme A synthase 1	NM_001291439	Mm.61526	119690350	GO:0003824	208715	72	1939	1330	2208	2690	1552	1301
64652	9271.733528	-0.100326995	0.074691058	-1.343226325	0.1791987	0.999694478	Nisch	nischarin	NM_022656	Mm.298728	-31170927	GO:0005178	64652	NA	8486	9627	8516	12666	8406	8566
19671	1246.778733	0.117304222	0.087350096	1.342920362	0.179297762	0.999694478	Rce1	RCE1 homolog, prenyl protein peptidase (S. cerevisiae)	NM_023131	Mm.391143	-4622550	GO:0004175	19671	NA	1112	1145	1013	1683	1261	1361
70951	124.4737314	-0.146684709	0.109234597	-1.342841129	0.179323422	0.999694478	Spata1	spermatogenesis associated 1	NM_027617	Mm.383235	-146457202	GO:0003674	70951	NA	117	140	119	173	100	107
26397	2699.822894	0.101260737	0.075414885	1.342715515	0.179364109	0.999694478	Map2k3	mitogen-activated protein kinase kinase 3	NM_008928	Mm.18494	60932056	GO:0000165	26397	4010	2400	2632	2141	4030	2532	2806
76933	160.0452445	-0.145920336	0.108680954	-1.342648644	0.179385771	0.999694478	Ifi27l2a	interferon, alpha-inducible protein 27 like 2A	NM_001281830	Mm.271275	-103442165	GO:0003674	76933	NA	209	184	107	168	163	129
56706	1858.19965	-0.115472094	0.086023655	-1.342329545	0.179489168	0.999694478	Ccnl1	cyclin L1	NM_001025442	Mm.175612	-65946150	GO:0000079	56706	NA	1699	2104	1602	2531	1714	1643
73723	4853.104973	-0.133576335	0.099534085	-1.342016	0.179590808	0.999694478	Sh3bgrl3	SH3 domain binding glutamic acid-rich protein-like 3	NM_080559	Mm.22240	-134127405	GO:0005096	73723	NA	4964	4233	4986	5916	4299	4723
550619	3.437360068	-0.058509324	0.043598297	-1.342009396	0.179592949	0.999694478	Arid3c	AT rich interactive domain 3C (BRIGHT-like)	NM_001017362	Mm.425179	-41723835	GO:0000978	550619	NA	6	3	5	3	2	1
78773	1.517277772	0.039136029	0.029174664	1.341438881	0.179778001	0.999694478	4930511E03Rik	RIKEN cDNA 4930511E03 gene	NR_040761	Mm.67065	94943833	NA	78773	NA	1	0	0	4	2	3
213527	8.221927064	-0.081441906	0.060742127	-1.340781275	0.179991477	0.999694478	Pth2r	parathyroid hormone 2 receptor	NM_139270	Mm.294225	65311256	GO:0004871	213527	4080	7	11	12	7	3	8
100043229	15.8496804	0.108881709	0.08121564	1.340649522	0.180034271	0.999694478	Gm10046	predicted gene 10046	NR_033484	Mm.458666	27765672	NA	100043229	NA	11	14	9	31	16	19
574519	14.27918829	0.083244452	0.062115509	1.340155692	0.180194733	0.999694478	Vax2os	ventral anterior homeobox 2, opposite strand	NR_002871	Mm.487605	-83692805	GO:0003674	574519	NA	14	7	6	49	14	7
19725	274.5981917	0.147065178	0.109815531	1.33920199	0.180504925	0.999694478	Rfx2	regulatory factor X, 2 (influences HLA class II expression)	NM_009056	Mm.102	-56775896	GO:0000978	19725	NA	193	274	214	565	239	249
213522	523.2351277	-0.145679236	0.108791851	-1.339063855	0.180549886	0.999694478	Plekhg6	pleckstrin homology domain containing, family G (with RhoGef domain) member 6	NM_198604	Mm.333396	-125362650	GO:0003674	213522	NA	548	357	680	619	480	426
110460	700.4145816	-0.146847267	0.109671073	-1.338979034	0.180577498	0.999694478	Acat2	acetyl-Coenzyme A acetyltransferase 2	NM_009338	Mm.439711	-12943041	GO:0003824	110460	71	691	511	904	836	628	598
66251	2445.015694	-0.13239208	0.098918883	-1.338390358	0.18076922	0.999694478	Arfgap3	ADP-ribosylation factor GTPase activating protein 3	NM_025445	Mm.258910	-83299739	GO:0005096	66251	4144	2499	2293	2369	2813	2493	2170
66098	237.880133	0.137915115	0.103060286	1.338198449	0.180831755	0.999694478	Chchd6	coiled-coil-helix-coiled-coil-helix domain containing 6	NM_001167736	Mm.20313	-89383145	GO:0003674	66098	NA	189	227	195	372	235	244
225579	2652.389887	0.12313111	0.092013481	1.338185537	0.180835962	0.999694478	Slc27a6	solute carrier family 27 (fatty acid transporter), member 6	NM_001081072	Mm.258517	58556239	GO:0001676	225579	3320	2111	2784	2055	3835	2599	2840
432478	4.442285122	0.054990461	0.041098949	1.338001631	0.180895905	0.999694478	Tmprss9	transmembrane protease, serine 9	NM_001081688	Mm.235302	80879815	GO:0006508	432478	NA	0	5	1	11	9	3
192187	1143.953209	-0.144953652	0.108341986	-1.337926848	0.180920284	0.999694478	Stab1	stabilin 1	NM_138672	Mm.220821	-31139016	GO:0005041	192187	NA	786	1902	902	1409	933	1003
56386	356.3328541	0.138169058	0.103273764	1.337891181	0.180931912	0.999694478	B4galt6	UDP-Gal:betaGlcNAc beta 1,4-galactosyltransferase, polypeptide 6	NM_019737	Mm.393827	-20684598	GO:0000009	56386	600	362	318	240	560	346	371
13016	3278.467182	0.105980433	0.079217677	1.337838177	0.180949194	0.999694478	Ctbp1	C-terminal binding protein 1	NM_001198859	Mm.7286	-33247722	GO:0000122	13016	4310	2871	3251	2568	4777	3090	3498
20491	49.26003039	-0.138596975	0.103611115	-1.337665128	0.181005623	0.999694478	Sla	src-like adaptor	NM_001029841	Mm.7601	-66780818	GO:0005515	20491	NA	61	55	41	72	38	34
56248	1344.081975	-0.116911801	0.087403628	-1.3376081	0.181024223	0.999694478	Ak3	adenylate kinase 3	NM_021299	Mm.196067	-29020831	GO:0000166	56248	240	1379	1259	1254	1740	1275	1210
19248	3102.790928	0.103784328	0.077611736	1.337224669	0.181149312	0.999694478	Ptpn12	protein tyrosine phosphatase, non-receptor type 12	NM_011203	Mm.319117	-20986644	GO:0002102	19248	NA	2906	2968	2367	4771	3109	2941
279706	3346.921446	0.129950301	0.097199258	1.336947457	0.181239789	0.999694478	Nup62cl	nucleoporin 62 C-terminal like	NM_001081668	Mm.102590	-140007672	GO:0003674	279706	NA	3399	2933	2387	5640	3249	3129
11641	3.874499278	-0.056766786	0.042470231	-1.336625337	0.181344964	0.999694478	Akap2	A kinase (PRKA) anchor protein 2	NM_001035532	Mm.467752	57845247	GO:0007015	11641	NA	3	8	5	1	4	1
224648	755.8140575	-0.131552524	0.09842677	-1.33655229	0.181368821	0.999694478	Uhrf1bp1	UHRF1 (ICBP90) binding protein 1	NM_001080769	Mm.291291	27856506	GO:0005575	224648	NA	705	713	788	997	671	686
14531	13.36257273	0.082975563	0.062090346	1.336368189	0.181428959	0.999694478	Gcm1	glial cells missing homolog 1 (Drosophila)	NM_008103	Mm.1400	78051957	GO:0000978	14531	NA	3	6	15	29	21	10
20535	2430.407575	0.130048073	0.097339529	1.336025299	0.181541004	0.999694478	Slc4a2	solute carrier family 4 (anion exchanger), member 2	NM_001253892	Mm.4580	24427520	GO:0005215	20535	4970	2228	2198	1888	4277	2095	2417
12467	86.41871917	0.122194815	0.09148117	1.335737348	0.181635138	0.999694478	Cct6b	chaperonin containing Tcp1, subunit 6b (zeta)	NM_001291242	Mm.4126	-82719247	GO:0000166	12467	NA	73	45	74	232	82	55
67388	366.0917467	0.131685983	0.098601088	1.335542895	0.181698726	0.999694478	1110008F13Rik	RIKEN cDNA 1110008F13 gene	NM_026124	Mm.29264	156863121	GO:0003674	67388	NA	306	346	297	600	359	351
22289	1590.410125	0.138226564	0.103503008	1.335483552	0.181718135	0.999694478	Kdm6a	lysine (K)-specific demethylase 6A	NM_001310444	Mm.257498	18162574	GO:0000907	22289	NA	1319	1654	1131	2012	1867	1662
78914	200.0993374	-0.144761769	0.108415731	-1.335246907	0.181795549	0.999694478	Nadsyn1	NAD synthetase 1	NM_001308092	Mm.35104	-143795590	GO:0000166	78914	760	172	227	200	237	169	196
16438	1104.069039	0.144029252	0.107888455	1.334982987	0.181881915	0.999694478	Itpr1	inositol 1,4,5-trisphosphate receptor 1	NM_010585	Mm.227912	108213095	GO:0001666	16438	4020	1017	1007	785	2178	1036	923
22034	1496.773469	-0.107844678	0.080840663	-1.334040007	0.182190745	0.999694478	Traf6	TNF receptor-associated factor 6	NM_001303273	Mm.292729	101678419	GO:0000122	22034	4010	1384	1542	1390	2049	1360	1357
76178	2447.451913	0.102971716	0.077192933	1.33395263	0.182219382	0.999694478	Coa5	cytochrome C oxidase assembly factor 5	NM_198006	Mm.28085	-37417084	GO:0003674	76178	NA	2280	2323	1896	3732	2479	2311
241226	130.2154575	-0.135660945	0.101736627	-1.333452349	0.182383403	0.999694478	Itga8	integrin alpha 8	NM_001001309	Mm.329997	-12106659	GO:0001656	241226	4510	157	118	138	236	65	92
217827	550.9890773	0.120839874	0.090639293	1.333195236	0.182467742	0.999694478	Nrde2	nrde-2 necessary for RNA interference, domain containing	NM_001290303	Mm.224076	-100125449	GO:0003674	217827	NA	510	518	418	862	553	529
16185	3134.235499	0.130272535	0.097716844	1.333163561	0.182478134	0.999694478	Il2rb	interleukin 2 receptor, beta chain	NM_008368	Mm.35287	-78480548	GO:0004896	16185	4060	2501	2874	2724	4043	3406	3409
16975	2039.804963	0.146309642	0.109756344	1.333040409	0.182518543	0.999694478	Lrp8	low density lipoprotein receptor-related protein 8, apolipoprotein e receptor	NM_001080926	Mm.442134	107802258	GO:0000122	16975	NA	2019	1472	1541	4381	1991	1519
12273	56.68808318	-0.130711477	0.098059237	-1.332984842	0.182536778	0.999694478	C5ar1	complement component 5a receptor 1	NM_001173550	Mm.247623	-16246742	GO:0001856	12273	4080	86	50	47	64	33	60
54153	214.5198563	-0.143808039	0.107895377	-1.332847095	0.182581987	0.999694478	Rasa4	RAS p21 protein activator 4	NM_001039103	Mm.290655	136083915	GO:0005096	54153	NA	194	220	226	309	171	183
23893	278.5802357	-0.139614019	0.104752608	-1.332797541	0.182598253	0.999694478	Grem2	gremlin 2 homolog, cysteine knot superfamily (Xenopus laevis)	NM_011825	Mm.25760	-174833784	GO:0005125	23893	NA	294	261	270	381	216	266
28200	278.9325227	0.136040693	0.102082418	1.332655467	0.182644894	0.999694478	Dhrs4	dehydrogenase/reductase (SDR family) member 4	NM_001037938	Mm.27427	55478757	GO:0000253	28200	830	258	226	232	417	292	281
320661	2343.867085	0.139446142	0.104645713	1.332554746	0.182677964	0.999694478	D5Ertd579e	DNA segment, Chr 5, ERATO Doi 579, expressed	NM_001081232	Mm.26480	-36600485	GO:0000166	320661	NA	2285	2035	1699	4411	2110	2130
268390	322.5663287	-0.13215585	0.099231955	-1.331787224	0.182930117	0.999694478	Ahsa2	AHA1, activator of heat shock protein ATPase 2	NM_001290654	Mm.13148	-23487881	GO:0001671	268390	NA	333	354	265	407	302	290
245263	1.219570091	-0.028614053	0.021494569	-1.331222475	0.183115818	0.999694478	Gm4981	predicted gene 4981	NM_001034869	Mm.291161	-58234847	GO:0005575	245263	NA	5	2	0	0	0	0
16542	2956.258101	0.146282636	0.109886873	1.331211199	0.183119527	0.999694478	Kdr	kinase insert domain protein receptor	NM_010612	Mm.285	-75933269	GO:0000166	16542	4060	2372	3444	1643	5189	2381	3458
21853	262.5037602	-0.136450515	0.10252887	-1.330849697	0.183238472	0.999694478	Timeless	timeless circadian clock 1	NM_001136082	Mm.6458	128232062	GO:0000122	21853	NA	254	290	234	369	209	242
98878	3575.214314	0.134529594	0.101086899	1.330831147	0.183244577	0.999694478	Ehd4	EH-domain containing 4	NM_133838	Mm.132226	-120089486	GO:0000166	98878	4144	3502	3149	2601	6463	3210	3366
117167	213.5738901	-0.140548224	0.10562283	-1.330661405	0.183300448	0.999694478	Steap4	STEAP family member 4	NM_054098	Mm.31403	7960471	GO:0005768	117167	NA	176	184	296	219	224	158
330962	15.72009347	-0.06550174	0.049243656	-1.33015592	0.183466904	0.999694478	Slc51b	solute carrier family 51, beta subunit	NM_178933	Mm.335247	-65412752	GO:0005215	330962	4976	39	1	21	19	9	4
104248	2907.745293	-0.100288167	0.075411509	-1.329878808	0.183558205	0.999694478	Cabin1	calcineurin binding protein 1	NM_172549	Mm.257404	-75646109	GO:0004864	104248	NA	2687	3024	2645	3956	2663	2669
56516	7115.786377	0.121583649	0.091449485	1.329517053	0.183677443	0.999694478	Rbms2	RNA binding motif, single stranded interacting protein 2	NM_001039080	Mm.42247	-128129469	GO:0000166	56516	NA	6402	6255	5917	12173	6605	6688
94176	79.22978959	-0.143388324	0.107868158	-1.32929241	0.183751517	0.999694478	Dock2	dedicator of cyto-kinesis 2	NM_033374	Mm.380679	-34226820	GO:0001766	94176	4062	101	85	62	117	60	60
106628	842.9685489	-0.12136559	0.091305085	-1.329231451	0.183771622	0.999694478	Trip10	thyroid hormone receptor interactor 10	NM_001242389	Mm.37368	57249450	GO:0005515	106628	4910	811	916	734	1139	685	834
18826	6129.252689	-0.097822111	0.073596944	-1.329159961	0.183795202	0.999694478	Lcp1	lymphocyte cytosolic protein 1	NM_001247984	Mm.153911	75131122	GO:0001725	18826	NA	6005	6064	5516	7896	5729	5835
232906	1279.532831	-0.10245318	0.077120027	-1.328489943	0.184016304	0.999694478	Arhgap35	Rho GTPase activating protein 35	NM_172739	Mm.28646	-16494472	GO:0000122	232906	4510	1266	1294	1126	1796	1131	1173
408022	151.096355	-0.145691132	0.109678326	-1.32834935	0.184062724	0.999694478	Primpol	primase and polymerase (DNA-directed)	NM_001001184	Mm.217385	-46575593	GO:0003682	408022	NA	150	169	139	201	152	104
26432	3378.53041	-0.137236108	0.103343044	-1.327966567	0.184189152	0.999694478	Plod2	procollagen lysine, 2-oxoglutarate 5-dioxygenase 2	NM_001142916	Mm.79983	92542222	GO:0005506	26432	310	3085	4163	2810	3750	3387	3082
229542	786.1956278	-0.119781808	0.090209223	-1.327822193	0.184236853	0.999694478	Gatad2b	GATA zinc finger domain containing 2B	NM_139304	Mm.270999	90341653	GO:0000122	229542	NA	742	842	706	1095	741	654
218543	1520.358499	-0.125636325	0.094663966	-1.327182142	0.184448438	0.999694478	Srek1	splicing regulatory glutamine/lysine-rich protein 1	NM_172592	Mm.458176	-103741614	GO:0000166	218543	NA	1406	1804	1257	1891	1430	1403
13682	8464.834549	-0.108930907	0.082081812	-1.327101631	0.184475066	0.999694478	Eif4a2	eukaryotic translation initiation factor 4A2	NM_001123037	Mm.260084	23107467	GO:0000166	13682	3013	8630	8323	7501	10628	8380	7614
493800	18.73777508	0.102196173	0.077028404	1.32673361	0.184596819	0.999694478	9330162012Rik	cDNA RIKEN 9330162012 gene	NR_102323	Mm.458692	24937400	NA	493800	NA	10	23	7	40	20	20
231147	1683.838568	0.140883055	0.106211793	1.326435152	0.184695602	0.999694478	Sh3tc1	SH3 domain and tetratricopeptide repeats 1	NM_194344	Mm.290429	-35697179	GO:0003674	231147	NA	1550	1505	1250	3280	1491	1497
192678	3136.539084	0.130499519	0.098429657	1.325815031	0.184900973	0.999694478	Rassf3	Ras association (RalGDS/AF-6) domain family member 3	NM_138956	Mm.41265	-121410350	GO:0005737	192678	NA	2927	2825	2392	5628	2926	2830
320244	1595.170856	0.103461984	0.078036965	1.325807379	0.184903508	0.999694478	Ttll5	tubulin tyrosine ligase-like family, member 5	NM_001081423	Mm.132172	85824949	GO:0003674	320244	NA	1515	1508	1213	2360	1599	1575
17681	24.44691699	-0.105980242	0.07993688	-1.325799073	0.18490626	0.999694478	Msc	musculin	NM_010827	Mm.5820	-14753345	GO:0000122	17681	NA	20	35	28	22	29	10
68187	1258.831703	-0.105557997	0.079639571	-1.325446572	0.185023079	0.999694478	Fam135a	family with sequence similarity 135, member A	NM_026604	Mm.87130	-24010757	GO:0005575	68187	NA	1249	1259	1122	1725	1186	1102
329831	5.236836969	-0.059478542	0.044889278	-1.325005542	0.185169313	0.999694478	Fam166b	family with sequence similarity 166, member B	NM_001162381	Mm.454466	-43427019	GO:0003674	329831	NA	5	8	8	3	6	0
381668	2755.823374	0.112362405	0.084802798	1.324984649	0.185176243	0.999694478	Fbrsl1	fibrosin-like 1	NM_001142642	Mm.348782	-110361751	GO:0005575	381668	NA	2598	2564	2112	4485	2547	2704
214742	711.9707874	-0.111868552	0.08444937	-1.324681893	0.185276681	0.999694478	Rcor3	REST corepressor 3	NM_001290278	Mm.207457	-192098545	GO:0003677	214742	NA	680	742	639	943	646	663
217715	899.3998234	0.114951468	0.086781436	1.324608967	0.18530088	0.999694478	Eif2b2	eukaryotic translation initiation factor 2B, subunit 2 beta	NM_145445	Mm.29041	85219480	GO:0001541	217715	3013	855	842	673	1286	882	958
268656	2075.976698	0.118644437	0.089575611	1.324517199	0.185331335	0.999694478	Sptlc1	serine palmitoyltransferase, long chain base subunit 1	NM_009269	Mm.240336	-53332747	GO:0003824	268656	600	1727	2173	1563	2973	2064	2194
231717	1847.45131	0.130133032	0.098259016	1.3243877	0.185374317	0.999694478	Fam109a	family with sequence similarity 109, member A	NM_175474	Mm.12654	121849027	GO:0001881	231717	NA	1688	1520	1563	2390	1919	2097
494504	435.9749119	0.133550439	0.100846635	1.324292475	0.185405929	0.999694478	Apcdd1	adenomatosis polyposis coli down-regulated 1	NM_133237	Mm.391102	62922326	GO:0001942	494504	NA	433	243	339	1132	296	381
52808	962.7658359	-0.136466263	0.103094112	-1.3237057	0.185600805	0.999694478	Tspyl2	TSPY-like 2	NM_029836	Mm.9997	-152336851	GO:0005634	52808	NA	972	1073	812	1019	957	924
65020	839.1660384	-0.120652237	0.091195157	-1.323011453	0.185831569	0.999694478	Zfp110	zinc finger protein 110	NM_022981	Mm.292297	12834809	GO:0000981	65020	4722	889	856	704	1052	823	745
68662	47.46832908	-0.131635327	0.099511528	-1.322814856	0.185896956	0.999694478	Scgb3a1	secretoglobin, family 3A, member 1	NM_054037	Mm.22802	49663594	GO:0003674	68662	NA	68	50	35	52	32	48
19202	25963.4706	0.12250007	0.092615207	1.322677711	0.185942579	0.999694478	Rhox6	reproductive homeobox 6	NM_008955	Mm.10105	37827054	GO:0003677	19202	NA	25774	24794	17696	36204	26913	27207
70080	186.4399429	-0.133658528	0.10106904	-1.322447786	0.186019085	0.999694478	Igsf23	immunoglobulin superfamily, member 23	NM_027308	Mm.98583	-19937304	GO:0003674	70080	NA	250	104	230	222	177	126
13180	316.5459979	-0.13870837	0.104918537	-1.322057808	0.186148902	0.999694478	Pcbd1	pterin 4 alpha carbinolamine dehydratase/dimerization cofactor of hepatocyte nuclear factor 1 alpha (TCF1) 1	NM_025273	Mm.39473	61089330	GO:0003713	13180	NA	315	200	455	364	263	275
381393	0.877390927	0.029509503	0.022331463	1.321431698	0.186357463	0.999694478	4921509C19Rik	RIKEN cDNA 4921509C19 gene	NM_198655	Mm.280614	-151470541	GO:0000166	381393	NA	0	0	0	3	2	1
16173	17.7279075	-0.10941306	0.082807246	-1.321298138	0.186401975	0.999694478	Il18	interleukin 18	NM_008360	Mm.1410	50565367	GO:0000165	16173	4060	16	25	19	23	11	13
231691	11.64351564	-0.087966308	0.0665868	-1.321077261	0.186475604	0.999694478	Sds	serine dehydratase	NM_145565	Mm.28685	120476546	GO:0003941	231691	260	7	22	13	14	8	6
319930	68.24606999	-0.139798969	0.105852153	-1.320700287	0.186601318	0.999694478	Ceacam19	carcinoembryonic antigen-related cell adhesion molecule 19	NM_177036	Mm.215839	-19875741	GO:0003674	319930	NA	65	82	66	63	71	57
21841	669.9353123	-0.116981596	0.088575592	-1.320697873	0.186602124	0.999694478	Tia1	cytotoxic granule-associated RNA binding protein 1	NM_001164078	Mm.333219	86404218	GO:0000166	21841	NA	656	707	587	966	585	585
18729	26.77741874	-0.122896513	0.093068596	-1.320493897	0.186670172	0.999694478	Pira6	paired-Ig-like receptor A6	NM_001289428	Mm.326531	4274142	GO:0003674	18729	4380	31	32	25	38	16	21
76071	13.49013563	-0.08964112	0.067886356	-1.320458564	0.186681962	0.999694478	Jakmip1	janus kinase and microtubule interacting protein 1	NM_178394	Mm.85280	37050856	GO:0003723	76071	NA	16	15	17	21	10	3
100316695	0.985976819	0.029390569	0.022258035	1.320447605	0.186685618	0.999694478	Mir1943	microRNA 1943	NR_035464	NA	-79375227	NA	100316695	NA	0	0	0	1	1	4
66365	506.2991082	0.128123128	0.097044627	1.320249582	0.186751703	0.999694478	Ccdc90b	coiled-coil domain containing 90B	NM_001162918	Mm.21173	92561148	GO:0003674	66365	NA	494	457	368	736	484	560
13844	45.09833271	-0.118038089	0.089418672	-1.32006085	0.186814703	0.999694478	Ephb2	Eph receptor B2	NM_001290753	Mm.250981	-136647540	GO:0000166	13844	4360	38	36	71	39	32	46
69499	425.0452766	0.123735992	0.093737318	1.320029145	0.186825287	0.999694478	Tsr2	TSR2 20S rRNA accumulation	NM_001164578	Mm.8142	-151087093	GO:0000462	69499	NA	394	402	316	628	443	421
68653	2061.712592	0.096260239	0.072929101	1.319915349	0.186863282	0.999694478	Samm50	sorting and assembly machinery component 50 homolog (S. cerevisiae)	NM_178614	Mm.290725	84192232	GO:0001401	68653	NA	1859	1992	1639	2981	2007	2120
330222	662.7888285	0.141624797	0.107306552	1.319815006	0.18689679	0.999694478	Sdk1	sidekick homolog 1 (chicken)	NM_177879	Mm.151931	141241533	GO:0003674	330222	NA	488	757	453	950	670	744
108105	91.76561471	0.117606289	0.089108429	1.319811054	0.18689811	0.999694478	B3gnt5	UDP-GlcNAc:betaGal beta-1,3-N-acetylglucosaminyltransferase 5	NM_001159407	Mm.33935	19760233	GO:0005622	108105	601	79	65	61	277	53	74
77591	710.638474	0.117933685	0.089367246	1.319652227	0.186951157	0.999694478	Ddx10	DEAD (Asp-Glu-Ala-Asp) box polypeptide 10	NM_029936	Mm.133560	-53098453	GO:0000166	77591	NA	672	672	526	1094	670	735
231238	650.5439934	-0.139276095	0.105551338	-1.31951047	0.186998512	0.999694478	Sel1l3	sel-1 suppressor of lin-12-like 3 (C. elegans)	NM_172710	Mm.235020	-53107082	GO:0003674	231238	NA	829	375	800	903	564	442
27222	6.847646708	0.075612381	0.057304328	1.31948815	0.187005969	0.999694478	Atp1a4	ATPase, Na+/K+ transporting, alpha 4 polypeptide	NM_013734	Mm.482392	-172223507	GO:0000166	27222	4260	3	3	6	17	8	7
80885	69.78546343	-0.140801134	0.106718511	-1.31936936	0.18704566	0.999694478	Hcar2	hydroxycarboxylic acid receptor 2	NM_030701	Mm.440567	-123863569	GO:0001614	80885	NA	64	91	63	73	54	72
23873	668.7097354	0.132312684	0.100314757	1.318975276	0.187177378	0.999694478	Faim	Fas apoptotic inhibitory molecule	NM_001122851	Mm.74605	98986372	GO:0005737	23873	NA	593	619	520	1161	573	685
381485	39.66360996	0.134370432	0.10188035	1.318904297	0.187201109	0.999694478	Trim55	tripartite motif-containing 55	NM_001081281	Mm.35419	19644459	GO:0042802	381485	NA	32	37	25	69	46	38
14429	12.61986992	-0.098089097	0.074372107	-1.318896311	0.18720378	0.999694478	Galr3	galanin receptor 3	NM_015738	Mm.390805	79041884	GO:0004966	14429	4080	15	16	13	16	10	6
320148	16.63274095	-0.109999756	0.083404663	-1.318868175	0.187213187	0.999694478	B430306N03Rik	RIKEN cDNA B430306N03 gene	NM_177083	Mm.123455	48316161	GO:0003674	320148	NA	20	20	16	17	13	13
67666	209.0554777	-0.144629139	0.109661815	-1.318865092	0.187214218	0.999694478	Hapln3	hyaluronan and proteoglycan link protein 3	NM_178255	Mm.178759	-79117026	GO:0001501	67666	NA	176	193	262	288	178	162
69215	175.2980169	-0.143243902	0.108633916	-1.318592817	0.187305276	0.999694478	Sat2	spermidine/spermine N1-acetyl transferase 2	NM_026991	Mm.340410	69622108	GO:0004145	69215	330	172	177	188	162	201	134
22300	7.333034365	-0.08084375	0.061311916	-1.31856505	0.187314565	0.999694478	Vmn2r123	vomeronasal 2, receptor 123	NM_009485	Mm.377117	156331125	NA	22300	NA	10	9	8	9	4	4
70025	421.2793978	0.13169477	0.099881545	1.318509546	0.187333131	0.999694478	Acot7	acyl-CoA thioesterase 7	NM_001146057	Mm.296191	152178099	GO:0000062	70025	1040	391	367	332	652	373	473
20847	2986.195816	-0.111617542	0.084704152	-1.317734015	0.187592704	0.999694478	Stat2	signal transducer and activator of transcription 2	NM_019963	Mm.293120	128270575	GO:0002230	20847	4062	3121	2850	2666	3830	2918	2654
12991	2.23484776	-0.046920706	0.035613919	-1.317482267	0.187677021	0.999694478	Csn2	casein beta	NM_001286020	Mm.268737	-87692618	GO:0004857	12991	NA	2	6	2	1	1	1
382077	103.5729776	-0.141407164	0.10733683	-1.317415128	0.187699513	0.999694478	Ccdc33	coiled-coil domain containing 33	NM_001166282	Mm.335193	-58028681	GO:0003674	382077	NA	85	133	104	128	65	109
80901	23.14546421	0.107554218	0.081652282	1.317222431	0.187764077	0.999694478	Cxcr6	chemokine (C-X-C motif) receptor 6	NM_030712	Mm.124289	123806476	GO:0004871	80901	4060	23	9	17	33	35	24
54598	732.3878473	-0.144740311	0.109886074	-1.317185209	0.187776551	0.999694478	Calcrl	calcitonin receptor-like	NM_018782	Mm.75467	-84330626	GO:0001525	54598	4080	681	991	577	1213	497	575
66592	1454.200325	0.115924129	0.08801992	1.317021526	0.187831409	0.999694478	Stoml2	stomatin (Epb7.2)-like 2	NM_023231	Mm.331565	-43027689	GO:0001772	66592	NA	1346	1242	1222	2254	1339	1519
11532	1603.911742	-0.115126018	0.087435929	-1.316690057	0.187942538	0.999694478	Adh5	alcohol dehydrogenase 5 (class III), chi polypeptide	NM_001288578	Mm.3874	138443092	GO:0000252	11532	10	1577	1552	1511	1982	1506	1528
11848	12434.1284	0.085762762	0.065149821	1.316392903	0.188042203	0.999694478	Rhoa	ras homolog gene family, member A	NM_001313961	Mm.757	108306159	GO:0000166	11848	4062	11530	11642	10089	18623	11855	12407
73569	1017.143484	0.14037205	0.106634028	1.316390773	0.188042918	0.999694478	Vgll3	vestigial like 3 (Drosophila)	NM_028572	Mm.25670	65815632	GO:0005575	73569	NA	839	1113	665	1820	965	951
81018	2398.201325	-0.093527835	0.071062674	-1.316131659	0.188129857	0.999694478	Rnf114	ring finger protein 114	NM_030743	Mm.22225	167492644	GO:0005622	81018	NA	2355	2406	2112	3191	2222	2249
26415	516.4269595	-0.139494343	0.106013875	-1.315812135	0.188237105	0.999694478	Mapk13	mitogen-activated protein kinase 13	NM_011950	Mm.27970	28769316	GO:0000165	26415	4010	512	464	549	695	499	398
50794	3543.339214	0.101358005	0.077040695	1.315642411	0.188294092	0.999694478	Klf13	Kruppel-like factor 13	NM_021366	Mm.240473	-63886350	GO:0000978	50794	NA	3095	3444	2865	5511	3503	3352
12663	303.2909303	-0.143948183	0.109445974	-1.315244206	0.188427843	0.999694478	Chml	choroideremia-like	NM_021350	Mm.440490	-175682237	GO:0005096	12663	NA	337	246	325	443	244	246
77864	1985.804239	-0.129271765	0.098289452	-1.315215033	0.188437644	0.999694478	Ypel2	yippee-like 2 (Drosophila)	NM_001005341	Mm.191894	-86936424	GO:0003674	77864	NA	1789	1888	2107	2678	1795	1738
14693	8049.271774	0.109715195	0.083420635	1.315204506	0.188441181	0.999694478	Gnb2	guanine nucleotide binding protein (G protein), beta 2	NM_010312	Mm.30141	-137528128	GO:0003924	14693	4062	7071	7812	6376	10857	7966	8857
100316783	1.46773606	-0.03600555	0.027384029	-1.314837549	0.188564505	0.999694478	Mir1b	microRNA 1b	NR_035413	NA	10785445	GO:0010629	100316783	NA	3	1	3	0	0	1
214189	3.494591905	-0.041969932	0.031923297	-1.314711672	0.188606822	0.999694478	Scgn	secretagogin, EF-hand calcium binding protein	NM_145399	Mm.255667	-23953456	GO:0005509	214189	NA	12	0	4	2	2	0
228359	5523.214039	0.108465176	0.082503574	1.314672449	0.18862001	0.999694478	Arhgap1	Rho GTPase activating protein 1	NM_001145902	Mm.22413	91653207	GO:0001726	228359	NA	5040	5154	4399	9059	5188	5251
57745	103.9035088	-0.143686446	0.109309046	-1.314497307	0.188678904	0.999694478	Zfp112	zinc finger protein 112	NM_021307	Mm.82678	24112319	GO:0003674	57745	NA	125	111	84	112	108	82
71367	2.616540203	0.047945475	0.036485391	1.314100613	0.188812348	0.999694478	Chst9	carbohydrate (N-acetylgalactosamine 4-0) sulfotransferase 9	NM_199055	Mm.329304	-15452174	GO:0001517	71367	NA	2	1	0	3	4	6
20181	5619.385262	0.099221849	0.075526701	1.313732059	0.188936388	0.999694478	Rxra	retinoid X receptor alpha	NM_001290481	Mm.24624	27677200	GO:0000122	20181	3320	5277	5263	4403	8791	5252	5571
72381	9.156847975	0.070871596	0.053965001	1.313288148	0.189085871	0.999694478	2210409E12Rik	transcription elongation factor B (SIII), polypeptide 2 pseudogene	NR_003492	Mm.288885	88972637	NA	72381	NA	4	7	5	37	6	5
433171	2.59543872	0.048444428	0.036897703	1.31293886	0.189203551	0.999694478	Gm10549	predicted gene 10549	NR_045415	Mm.353332	33464162	GO:0003674	433171	NA	1	1	1	7	6	1
17318	1124.137407	-0.140107001	0.106724153	-1.312795626	0.189251824	0.999694478	Mid1	midline 1	NM_001290504	Mm.34441	169685198	GO:0005515	17318	4120	1002	1367	992	1162	1047	1142
208606	1876.418028	-0.107650804	0.082005086	-1.312733259	0.189272846	0.999694478	Rsrc2	arginine/serine-rich coiled-coil 2	NM_001005523	Mm.276341	-123728425	GO:0005575	208606	NA	1839	1801	1765	2633	1676	1685
22361	1241.551479	0.101812449	0.077558216	1.312722935	0.189276326	0.999694478	Vnn1	vanin 1	NM_011704	Mm.27154	23894687	GO:0002526	22361	770	1140	487	947	3412	1092	1021
66598	82.44133691	-0.143394224	0.109241161	-1.312639152	0.18930457	0.999694478	3110001I22Rik	RIKEN cDNA 3110001I22 gene	NM_025653	Mm.223689	13672019	GO:0003674	66598	NA	99	87	68	97	80	65
14027	627.6191429	0.141913644	0.108161258	1.31205616	0.189501186	0.999694478	Evpl	envoplakin	NM_025276	Mm.293683	-116220558	GO:0001533	14027	NA	638	444	503	1012	717	548
110095	1952.900826	-0.143075216	0.109050696	-1.312006442	0.189517961	0.999694478	Pygl	liver glycogen phosphorylase	NM_133198	Mm.256926	-70190814	GO:0000166	110095	500	1783	1634	2370	2619	1794	1542
66730	167.312554	0.140682424	0.107266205	1.311526065	0.189680093	0.999694478	4921531C22Rik	RIKEN cDNA 4921531C22 gene	NR_033782	Mm.31773	179976852	GO:0003674	66730	NA	134	170	123	254	174	173
15016	1994.051414	-0.128743464	0.098166928	-1.311474919	0.189697362	0.999694478	H2-Q5	histocompatibility 2, Q region locus 5	NR_051981	Mm.439648	35394098	NA	15016	NA	1962	2238	1673	2392	2086	1664
17311	1734.602653	0.142915513	0.108999333	1.311159517	0.189803876	0.999694478	Kitl	kit ligand	NM_013598	Mm.45124	100015823	GO:0001541	17311	4060	1773	1349	1259	3438	1610	1478
229512	3451.953007	0.094781345	0.072296382	1.311010907	0.189854079	0.999694478	Smg5	Smg-5 homolog, nonsense mediated mRNA decay factor (C. elegans)	NM_173188	Mm.439830	88336259	GO:0000184	229512	3015	3205	3275	2722	5306	3341	3346
12773	38.25480946	0.11557448	0.088188024	1.310546215	0.190011121	0.999694478	Ccr4	chemokine (C-C motif) receptor 4	NM_009916	Mm.1337	-114490315	GO:0001764	12773	4060	38	28	20	95	25	42
22123	3611.944164	0.103251819	0.078789137	1.310482921	0.190032518	0.999694478	Psmd3	proteasome (prosome, macropain) 26S subunit, non-ATPase, 3	NM_009439	Mm.12194	98682553	GO:0000502	22123	3050	3178	3558	2847	5178	3425	3878
239133	5.213166824	0.062290906	0.047536658	1.310376208	0.190068598	0.999694478	Dleu7	deleted in lymphocytic leukemia, 7	NM_173419	Mm.127330	-62276228	GO:0003674	239133	NA	3	2	3	11	12	2
21922	16.29452116	0.103842564	0.079352042	1.308631275	0.190659282	0.999694478	Clec3b	C-type lectin domain family 3, member b	NM_011606	Mm.34588	123150945	GO:0001501	21922	NA	8	11	15	26	20	20
78244	775.2423879	-0.131913529	0.100832381	-1.308245701	0.190789986	0.999694478	Dnajc21	DnaJ (Hsp40) homolog, subfamily C, member 21	NM_030046	Mm.297862	-10446762	GO:0005575	78244	NA	746	830	706	869	798	694
11782	248.3143443	0.13319576	0.101830543	1.308013841	0.190868615	0.999694478	Ap4s1	adaptor-related protein complex AP-4, sigma 1	NM_021710	Mm.386749	51690965	GO:0005794	11782	4142	216	246	181	378	248	257
100042584	6.926887628	-0.07540265	0.057656689	-1.307786682	0.190945673	0.999694478	Gm16523	mitochondrial ribosomal protein L40 pseudogene	NR_033526	Mm.451696	-39157485	NA	100042584	NA	6	13	7	6	3	6
268465	26.14764956	-0.119235965	0.091182043	-1.307669372	0.190985476	0.999694478	Eme1	essential meiotic endonuclease 1 homolog 1 (S. pombe)	NM_177752	Mm.358937	-94645001	GO:0000790	268465	3440	35	29	22	27	26	17
107351	5214.341336	0.113619833	0.08689941	1.307486809	0.191047432	0.999694478	Kank1	KN motif and ankyrin repeat domains 1	NM_181404	Mm.260722	25237201	GO:0005634	107351	NA	4678	5263	3837	8444	5024	4958
67725	369.5311887	-0.126353374	0.096659879	-1.307195655	0.191146271	0.999694478	Nudt13	nudix (nucleoside diphosphate linked moiety X)-type motif 13	NM_026341	Mm.317636	20294689	GO:0003923	67725	NA	365	399	320	483	355	316
16177	1018.465804	-0.133275244	0.101979939	-1.30687707	0.191254465	0.999694478	Il1r1	interleukin 1 receptor, type I	NM_001123382	Mm.896	40266585	GO:0002020	16177	4010	975	984	1029	1196	1050	866
73261	120.0248286	0.143422314	0.109750346	1.306805116	0.191278907	0.999694478	1700037C18Rik	RIKEN cDNA 1700037C18 gene	NM_028484	Mm.486226	-3905797	GO:0003674	73261	NA	106	112	83	161	129	140
69962	102.0499034	0.143541301	0.109867924	1.306489605	0.191386112	0.999694478	Mettl18	methyltransferase like 18	NM_027279	Mm.27284	163994944	GO:0000179	69962	NA	86	88	79	142	99	128
240334	167.7229981	-0.13802425	0.105668809	-1.306196709	0.191485672	0.999694478	Pcyox1l	prenylcysteine oxidase 1 like	NM_172832	Mm.234457	-61696836	GO:0001735	240334	NA	167	174	157	219	148	149
327766	22.6108003	-0.102634834	0.078593488	-1.305894873	0.19158831	0.999694478	Tmem26	transmembrane protein 26	NM_177794	Mm.2479	68723745	GO:0003674	327766	NA	28	16	32	30	20	9
75761	93.44036231	-0.132407746	0.101402018	-1.305770336	0.191630671	0.999694478	Apol7a	apolipoprotein L 7a	NM_001164640	Mm.232636	-77388216	GO:0005575	75761	NA	101	65	125	99	94	67
67238	1710.462704	0.103205272	0.079061566	1.305378538	0.191763983	0.999694478	Fam220a	family with sequence similarity 220, member A	NM_026050	Mm.383219	143548705	GO:0003674	67238	NA	1587	1510	1425	2455	1706	1749
215194	670.494375	-0.12099602	0.092691248	-1.305366185	0.191768187	0.999694478	Kri1	KRI1 homolog (S. cerevisiae)	NM_145416	Mm.290690	-21273456	GO:0005730	215194	NA	603	719	631	939	593	590
100034684	13.43194636	-0.0774518	0.059354024	-1.304912367	0.19192269	0.999694478	BC100530	cDNA sequence BC100530	NM_001082546	Mm.383561	-36359381	GO:0003674	100034684	NA	22	7	20	24	5	4
217038	359.4178836	0.126180764	0.096708535	1.30475314	0.19197692	0.999694478	Mrm1	mitochondrial rRNA methyltransferase 1 homolog (S. cerevisiae)	NM_145433	Mm.280825	-84813060	GO:0000179	217038	NA	310	332	292	519	349	393
214604	2.319798951	-0.04244116	0.032533003	-1.304557122	0.192043697	0.999694478	4932411E22Rik	RIKEN cDNA 4932411E22 gene	NM_172534	Mm.60997	-89390222	GO:0003674	214604	NA	2	8	1	2	1	0
381066	900.1563137	-0.119977359	0.09197863	-1.304404712	0.192095629	0.999694478	Zfp948	zinc finger protein 948	NM_001002008	Mm.441097	21567045	GO:0003700	381066	NA	954	860	807	1271	838	745
320163	18.71178247	0.109185534	0.083711614	1.304305693	0.192129375	0.999694478	4930525G20Rik	RIKEN cDNA 4930525G20 gene	NR_045194	Mm.444711	-67796593	GO:0003674	320163	NA	12	17	12	40	17	21
140497	37.31760435	-0.128790455	0.098764677	-1.304013319	0.192229041	0.999694478	AF251705	cDNA sequence AF251705	NM_134158	Mm.2699	-114996768	GO:0002376	140497	NA	52	38	30	42	28	34
16706	1148.851112	0.131735793	0.10104775	1.303698436	0.192336423	0.999694478	Ksr1	kinase suppressor of ras 1	NM_013571	Mm.4745	-79014800	GO:0004672	16706	NA	911	999	1040	1605	1316	1109
108011	695.1798742	-0.114751823	0.088024485	-1.303635273	0.192357968	0.999694478	Ap4e1	adaptor-related protein complex AP-4, epsilon 1	NM_175550	Mm.134045	127008710	GO:0005794	108011	4142	650	755	615	951	641	611
67074	3220.445526	-0.097519636	0.07480633	-1.303628123	0.192360407	0.999694478	Mon2	MON2 homolog (yeast)	NM_001163024	Mm.169924	-122992060	GO:0005086	67074	NA	3043	3262	2935	4441	3010	2865
11769	2603.395319	0.097979519	0.075163554	1.303550903	0.19238675	0.999694478	Ap1s1	adaptor protein complex AP-1, sigma 1	NM_007457	Mm.833	-137034993	GO:0005515	11769	4142	2479	2377	2064	3699	2595	2668
73332	15.48100225	-0.103206006	0.079192474	-1.303229976	0.192496259	0.999694478	Ccdc30	coiled-coil domain containing 30	NM_001270435	Mm.425204	-119322892	GO:0003674	73332	NA	16	22	15	18	8	14
242553	281.148912	0.142977261	0.109717084	1.303144929	0.192525287	0.999694478	Kank4	KN motif and ankyrin repeat domains 4	NM_172872	Mm.440211	-98754891	GO:0003674	242553	NA	265	237	205	562	258	243
66171	900.4857095	0.129534932	0.099417938	1.302933198	0.192597569	0.999694478	Pgls	6-phosphogluconolactonase	NM_001294269	Mm.282284	71592183	GO:0005737	66171	30	767	927	650	1233	869	1046
54353	645.2297464	0.120049902	0.092172229	1.302451981	0.192761923	0.999694478	Skap2	src family associated phosphoprotein 2	NM_018773	Mm.221479	-51859164	GO:0005515	54353	NA	574	580	533	1034	588	663
66315	366.4900209	-0.129596182	0.099508866	-1.302358142	0.192793985	0.999694478	Senp7	SUMO1/sentrin specific peptidase 7	NM_001003971	Mm.255784	56075403	GO:0003674	66315	NA	368	375	335	544	307	309
319929	1.570256178	0.036553222	0.028079376	1.301781852	0.192990969	0.999694478	A630076J17Rik	RIKEN cDNA A630076J17 gene	NM_001256174	Mm.30453	107230613	GO:0003674	319929	NA	1	0	0	3	1	5
110012	606.6558257	0.125344639	0.096290957	1.301728049	0.193009367	0.999694478	Tpgs1	tubulin polyglutamylase complex subunit 1	NM_148934	Mm.22623	79669409	GO:0005515	110012	NA	530	566	483	858	562	702
94062	745.2641814	0.121729575	0.093514651	1.30171661	0.193013279	0.999694478	Mrpl3	mitochondrial ribosomal protein L3	NM_053159	Mm.29746	105053267	GO:0003735	94062	NA	650	760	546	1157	691	784
71529	6685.607231	0.110567773	0.084949352	1.301572878	0.193062436	0.999694478	Kazn	kazrin, periplakin interacting protein	NM_001109684	Mm.255986	-142102389	GO:0001533	71529	NA	6542	6044	5072	10735	6222	6604
50527	8259.740709	-0.137658459	0.105859078	-1.300393512	0.193466132	0.999694478	Ero1l	ERO1-like (S. cerevisiae)	NM_015774	Mm.387108	-45283086	GO:0003756	50527	4141	8644	7934	7900	8658	9082	6963
11604	63.16939576	0.123852892	0.09526957	1.300025723	0.193592153	0.999694478	Agrp	agouti related neuropeptide	NM_001271806	Mm.441696	-105566694	GO:0005102	11604	4920	70	32	43	143	53	62
100503361	5.260534943	-0.065219255	0.05017887	-1.299735422	0.193691666	0.999694478	Tmem95	transmembrane protein 95	NM_001195710	Mm.340490	-69876683	GO:0003674	100503361	NA	4	7	9	3	5	2
67186	7121.856404	0.106078687	0.081625674	1.299575028	0.193746663	0.999694478	Rplp2	ribosomal protein, large P2	NM_026020	Mm.380435	141447649	GO:0003674	67186	3010	6376	6747	5712	9527	7196	7699
69548	333.0755899	0.126367058	0.097281558	1.298982669	0.193949877	0.999694478	2310015A10Rik	RIKEN cDNA 2310015A10 gene	NR_033514	Mm.269712	-80120545	GO:0003674	69548	NA	314	300	253	490	327	355
20624	2112.25319	0.097147291	0.074793691	1.298870134	0.193988501	0.999694478	Eftud2	elongation factor Tu GTP binding domain containing 2	NM_001109995	Mm.873	-102838471	GO:0000166	20624	3040	1960	2042	1625	3037	2090	2154
117589	457.2071555	0.121645298	0.093673189	1.298613815	0.194076495	0.999694478	Asb7	ankyrin repeat and SOCS box-containing 7	NM_080443	Mm.34785	-66644566	GO:0003674	117589	NA	388	458	351	673	455	475
14563	5.018420975	-0.063131637	0.048624451	-1.298351681	0.194166515	0.999694478	Gdf5	growth differentiation factor 5	NM_008109	Mm.4744	-155941024	GO:0002062	14563	4060	3	12	5	5	2	3
269713	5219.260372	0.108001323	0.083184878	1.298328803	0.194174373	0.999694478	Clip2	CAP-GLY domain containing linker protein 2	NM_001039162	Mm.255138	-134489382	GO:0005515	269713	NA	4966	4706	4117	8437	4810	5140
214162	5471.734352	-0.124003647	0.095545968	-1.297842813	0.194341354	0.999694478	Kmt2a	lysine (K)-specific methyltransferase 2A	NM_001081049	Mm.2389	-44803354	GO:0001046	214162	NA	4931	6391	4728	8059	4912	4433
208501	227.6690856	0.134487338	0.103651173	1.297499429	0.194459401	0.999694478	1810043H04Rik	RIKEN cDNA 1810043H04 gene	NM_001110242	Mm.46699	120098933	GO:0003674	208501	NA	185	215	185	336	221	251
70484	219.5788691	0.135907053	0.104747115	1.297477762	0.194466852	0.999694478	Slc35d2	solute carrier family 35, member D2	NM_001001321	Mm.133731	-64096309	GO:0005575	70484	NA	193	208	163	307	219	250
12055	1047.565592	0.11170572	0.086129511	1.296950591	0.194648188	0.999694478	Bcl7c	B cell CLL/lymphoma 7C	NM_009746	Mm.89667	-127704977	GO:0003674	12055	NA	927	1027	810	1510	992	1138
12143	17.21634641	-0.10449484	0.08057306	-1.296895506	0.194667143	0.999694478	Blk	B lymphoid kinase	NM_007549	Mm.3962	-63372836	GO:0000166	12143	NA	18	19	21	21	8	16
69519	77.68689211	-0.135674592	0.104653681	-1.296414898	0.194832582	0.999694478	Rwdd2a	RWD domain containing 2A	NM_001145968	Mm.272517	86572052	GO:0003674	69519	NA	83	59	98	91	71	60
75691	123.4998697	-0.141585219	0.109236391	-1.296136003	0.194928633	0.999694478	Anks6	ankyrin repeat and sterile alpha motif domain containing 6	NM_001024136	Mm.86866	-47015688	GO:0005737	75691	NA	121	134	116	147	119	105
69206	1.693150065	-0.038326838	0.029570441	-1.296119929	0.19493417	0.999694478	2010016I18Rik	RIKEN cDNA 2010016I18 gene	NM_001033146	Mm.14816	-106481985	GO:0003674	69206	NA	2	3	3	2	0	0
74410	39.25211293	0.125238725	0.096635421	1.295991929	0.194978265	0.999694478	Ttll11	tubulin tyrosine ligase-like family, member 11	NM_028921	Mm.21591	-35751225	GO:0003674	74410	NA	39	36	17	70	46	38
54636	1677.837881	0.09802979	0.075663551	1.295601233	0.195112904	0.999694478	Wdr45	WD repeat domain 45	NM_001290792	Mm.305725	7722219	GO:0000045	54636	NA	1517	1561	1378	2550	1591	1688
13836	458.621382	-0.142065042	0.109656354	-1.29554774	0.195131344	0.999694478	Epha2	Eph receptor A2	NM_010139	Mm.2581	141301220	GO:0000166	13836	4360	379	670	367	678	305	415
72690	95.75636413	0.141086916	0.108918714	1.295341367	0.195202495	0.999694478	Grrp1	glycine/arginine rich protein 1	NM_001099296	Mm.100168	-134251109	GO:0003674	72690	NA	85	81	70	185	78	102
72088	38.1188615	-0.080476767	0.06213353	-1.295222828	0.195243372	0.999694478	Ush1c	Usher syndrome 1C	NM_001163733	Mm.119709	-46195350	GO:0000086	72088	NA	53	5	75	35	29	22
319812	1.804524172	-0.037106962	0.028652649	-1.295062173	0.195298783	0.999694478	9430018G01Rik	RIKEN cDNA 9430018G01 gene	NR_045988	Mm.446393	43442428	NA	319812	NA	2	6	1	2	0	0
66435	133.5860268	-0.141879404	0.109560097	-1.294991582	0.195323133	0.999694478	Uggt2	UDP-glucose glycoprotein glucosyltransferase 2	NM_001081252	Mm.213406	-118984984	GO:0003674	66435	4141	122	142	138	190	114	105
213696	13.00907151	0.097180807	0.075060683	1.29469655	0.195424931	0.999694478	Duoxa1	dual oxidase maturation factor 1	NM_001305262	Mm.247121	-122303548	GO:0005515	213696	NA	9	9	9	26	11	18
67326	862.562893	0.114123062	0.088179467	1.294213564	0.195591663	0.999694478	1700037H04Rik	RIKEN cDNA 1700037H04 gene	NM_001311138	Mm.27711	-131146324	GO:0003674	67326	NA	825	779	667	1372	818	851
71206	24.22746948	0.109380447	0.084518437	1.294160785	0.195609889	0.999694478	Katnal2	katanin p60 subunit A-like 2	NM_027721	Mm.35803	-76993199	GO:0000166	71206	NA	28	11	14	43	26	29
77171	2.803514753	0.04304356	0.033260838	1.294121328	0.195623516	0.999694478	8030455M16Rik	RIKEN cDNA 8030455M16 gene	NR_131069	NA	110047431	NA	77171	NA	1	2	0	15	2	1
279766	416.7903078	0.127450488	0.098506742	1.293825025	0.195725867	0.999694478	Rhbdd3	rhomboid domain containing 3	NM_001290491	Mm.260866	5099272	GO:0000165	279766	NA	340	366	371	626	422	423
21414	268.6537202	-0.138094712	0.106735274	-1.293805753	0.195732525	0.999694478	Tcf7	transcription factor 7, T cell specific	NM_001313981	Mm.31630	-52252603	GO:0000122	21414	4310	314	243	242	339	260	222
213171	9.868814027	0.072422282	0.055976203	1.29380484	0.19573284	0.999694478	Prss27	protease, serine 27	NM_175440	Mm.133083	24038242	GO:0004252	213171	NA	6	11	1	13	9	21
19245	4726.23688	0.110975241	0.085822254	1.293082334	0.195982585	0.999694478	Ptp4a3	protein tyrosine phosphatase 4a3	NM_001166388	Mm.390807	73724929	GO:0004721	19245	NA	4190	4036	4166	6674	4804	4885
14422	283.3788361	-0.142024617	0.109837292	-1.293045508	0.19599532	0.999694478	B4galnt2	beta-1,4-N-acetyl-galactosaminyl transferase 2	NM_008081	Mm.340702	-95863558	GO:0000009	14422	NA	210	315	326	367	238	249
72828	222.8830945	0.133785519	0.103468872	1.293002577	0.196010168	0.999694478	Ubash3b	ubiquitin associated and SH3 domain containing, B	NM_176860	Mm.133615	-41013640	GO:0004721	72828	NA	193	212	170	354	233	211
100038949	19.14466584	0.106800891	0.082602667	1.292947251	0.196029304	0.999694478	Gm1979	predicted gene 1979	NM_001281519	NA	-26000171	GO:0003674	100038949	NA	11	20	11	41	20	19
69787	6.050611175	-0.070888045	0.054834446	-1.292764855	0.196092399	0.999694478	Anxa13	annexin A13	NM_027211	Mm.237985	-58341463	GO:0001786	69787	NA	12	6	5	6	3	4
52432	1922.380306	-0.115575699	0.089405519	-1.292713255	0.196110252	0.999694478	Ppp2r2d	protein phosphatase 2, regulatory subunit B, delta	NM_026391	Mm.258739	138846385	GO:0000159	52432	3015	2034	1827	1717	2448	1904	1676
73344	9.770829398	0.082299583	0.063686743	1.292256126	0.196268461	0.999694478	1700034J05Rik	RIKEN cDNA 1700034J05 gene	NM_001164236	Mm.391543	-146951300	GO:0003674	73344	NA	6	8	5	26	6	13
56055	3058.896257	-0.102567608	0.079373361	-1.29221702	0.196281999	0.999694478	Gtpbp2	GTP binding protein 2	NM_001145979	Mm.22147	46161031	GO:0000166	56055	NA	2897	3086	2814	3930	2937	2813
72309	87.9219193	0.13967061	0.108088722	1.292184867	0.196293131	0.999694478	Tmem158	transmembrane protein 158	NM_001002267	Mm.8569	-123259056	GO:0005515	72309	NA	73	85	58	154	69	109
100306943	4.038505486	-0.059680787	0.046223646	-1.291131106	0.196658219	0.999694478	Scarna13	small Cajal body-specific RNA 1	NR_028576	NA	-105031074	GO:0003674	100306943	NA	6	4	6	5	1	2
231070	770.7220386	-0.140557056	0.108924777	-1.290404811	0.196910143	0.999694478	Insig1	insulin induced gene 1	NM_153526	Mm.30221	28071411	GO:0005515	231070	NA	747	543	1030	909	722	626
78403	3.146958418	0.051317963	0.039770566	1.290350346	0.196929044	0.999694478	2900041M22Rik	RIKEN cDNA 2900041M22 gene	NR_015489	Mm.212543	117611246	GO:0003674	78403	NA	2	0	2	7	6	3
216274	306.6115789	-0.14103758	0.10931192	-1.290230558	0.196970619	0.999694478	Cep290	centrosomal protein 290	NM_146009	Mm.229114	100488288	GO:0000930	216274	NA	339	246	330	436	254	252
17450	43.63537781	-0.122619524	0.095041521	-1.290167946	0.196992353	0.999694478	Morc1	microrchidia 1	NM_010816	Mm.250060	48431236	GO:0003674	17450	NA	68	33	40	53	39	29
102545	1092.642617	0.137789436	0.106820273	1.289918406	0.197078989	0.999694478	Cmtm7	CKLF-like MARVEL transmembrane domain containing 7	NM_001252479	Mm.35600	-114756835	GO:0002337	102545	NA	1057	979	765	2094	957	1004
106794	1213.970177	-0.111433248	0.086396639	-1.289786843	0.197124677	0.999694478	Dhx57	DEAH (Asp-Glu-Ala-Asp/His) box polypeptide 57	NM_001163759	Mm.12412	-80238303	GO:0000166	106794	NA	1115	1232	1159	1584	1108	1138
93838	121.9969065	-0.14063331	0.109074683	-1.289330453	0.197283228	0.999694478	Dqx1	DEAQ RNA-dependent ATPase	NM_033606	Mm.140332	83057843	GO:0000166	93838	NA	118	104	148	162	108	93
546144	21.77948272	0.10574675	0.082025946	1.289186599	0.197333223	0.999694478	Wdr72	WD repeat domain 72	NM_001033500	Mm.335289	74110333	GO:0003674	546144	NA	21	10	16	50	20	22
232798	9820.026073	-0.095199964	0.073852651	-1.289052751	0.197379748	0.999694478	Leng8	leukocyte receptor cluster (LRC) member 8	NM_172736	Mm.22831	4137055	GO:0005575	232798	NA	9022	10473	8699	13691	8879	8972
71082	9.779383018	-0.080409367	0.06239458	-1.288723592	0.197494197	0.999694478	4933416M07Rik	RIKEN cDNA 4933416M07 gene	NR_045840	Mm.395259	27142909	GO:0003674	71082	NA	6	13	16	12	7	4
75095	2.374497138	-0.043919423	0.034082175	-1.288633237	0.197525623	0.999694478	4930513D17Rik	RIKEN cDNA 4930513D17 gene	NR_045416	Mm.332354	-39461748	NA	75095	NA	1	2	7	1	1	1
11863	2309.248203	-0.104590228	0.08117187	-1.288503365	0.197570798	0.999694478	Arnt	aryl hydrocarbon receptor nuclear translocator	NM_001037737	Mm.250265	95434389	GO:0000989	11863	5200	2174	2360	2118	3075	2237	2021
15370	883.6912767	-0.097600827	0.075774376	-1.288045277	0.197730203	0.999694478	Nr4a1	nuclear receptor subfamily 4, group A, member 1	NM_010444	Mm.119	101266845	GO:0001077	15370	4010	677	1929	517	1082	511	677
68732	1182.703978	0.123704706	0.096075519	1.28757781	0.197892968	0.999694478	Lrrc16a	leucine rich repeat containing 16A	NM_001311122	Mm.211047	-24012483	GO:0005634	68732	NA	1193	1084	821	1908	1146	1153
218454	1729.860242	-0.120736369	0.093771107	-1.287564718	0.197897528	0.999694478	Lhfpl2	lipoma HMGIC fusion partner-like 2	NM_172589	Mm.316553	94057795	GO:0003674	218454	NA	1512	1915	1614	2120	1610	1648
384061	1135.339331	0.125119463	0.097186826	1.287411758	0.197950808	0.999694478	Fndc5	fibronectin type III domain containing 5	NM_027402	Mm.44075	129137059	GO:0005179	384061	NA	1124	1059	787	1802	1023	1210
26950	10.42139773	0.088060433	0.068424004	1.286981572	0.198100711	0.999694478	Vsnl1	visinin-like 1	NM_012038	Mm.27005	-11325244	GO:0005509	26950	NA	9	7	5	24	9	13
71368	4.064045665	-0.059071784	0.045920138	-1.286402566	0.198302603	0.999694478	5430431A17Rik	RIKEN cDNA 5430431A17 gene	NR_131001	Mm.66246	44484516	GO:0003674	71368	NA	5	4	7	5	2	1
76815	28.68243063	0.100614364	0.078220144	1.28629735	0.198339307	0.999694478	Calcoco2	calcium binding and coiled-coil domain 2	NM_001100177	Mm.296049	-96098915	GO:0005737	76815	NA	26	9	25	71	31	22
57752	3573.658663	0.132479989	0.102996529	1.286256836	0.198353441	0.999694478	Tacc2	transforming, acidic coiled-coil containing protein 2	NM_001004468	Mm.86322	130577483	GO:0000226	57752	NA	3614	3156	2482	6443	3249	3347
246221	281.819299	-0.13859683	0.107753645	-1.286237973	0.198360022	0.999694478	Mpst	mercaptopyruvate sulfurtransferase	NM_001162492	Mm.294215	78407103	GO:0001822	246221	270	294	246	295	338	274	241
13859	2428.928508	-0.100265859	0.07796232	-1.286081014	0.198414789	0.999694478	Eps15l1	epidermal growth factor receptor pathway substrate 15-like 1	NM_001122832	Mm.288894	-72340996	GO:0005509	13859	NA	2362	2489	2139	3167	2370	2173
386753	67.24245511	0.133603024	0.103888925	1.286017964	0.198436792	0.999694478	Dbpht2	DNA binding protein with his-thr domain	NM_198866	Mm.341686	74297473	GO:0003674	386753	NA	59	73	31	109	78	68
78523	829.0507504	0.111518248	0.086719769	1.285961085	0.198456643	0.999694478	Mrpl9	mitochondrial ribosomal protein L9	NM_030116	Mm.218515	94443335	GO:0003735	78523	NA	798	723	661	1217	813	857
13088	6.419215141	0.064188353	0.049933299	1.285481924	0.198623929	0.999694478	Cyp2b10	cytochrome P450, family 2, subfamily b, polypeptide 10	NM_009999	Mm.218749	25897657	GO:0004497	13088	590	3	7	1	22	5	6
20210	82.7532287	-0.060925784	0.047402954	-1.285273985	0.198696558	0.999694478	Saa3	serum amyloid A 3	NM_011315	Mm.14277	-46711997	GO:0005576	20210	NA	244	20	64	66	62	29
67266	547.1822917	0.140991516	0.109715354	1.285066409	0.198769079	0.999694478	Fam69a	family with sequence similarity 69, member A	NM_026062	Mm.277897	-107908041	GO:0005515	67266	NA	501	378	484	1055	524	476
74337	400.3364377	0.129383709	0.100694154	1.284917781	0.198821017	0.999694478	Palm3	paralemmin 3	NM_028877	Mm.250943	84021473	GO:0000166	74337	NA	383	180	365	951	347	329
66682	778.7403312	0.11435821	0.089026387	1.284542865	0.198952075	0.999694478	Trappc5	trafficking protein particle complex 5	NM_025701	Mm.29090	3676476	GO:0005515	66682	NA	709	675	657	1171	734	820
75613	3156.254641	0.107004929	0.08332102	1.2842489	0.19905488	0.999694478	Med25	mediator complex subunit 25	NM_029365	Mm.157778	-44879385	GO:0000122	75613	NA	3068	2722	2541	4882	2976	3186
226255	1464.471006	0.14049105	0.109425167	1.283900722	0.199176695	0.999694478	Atrnl1	attractin like 1	NM_181415	Mm.245340	57611033	GO:0005515	226255	NA	1188	1392	1116	3073	1251	1247
170822	2530.209069	-0.093620116	0.072931494	-1.283671991	0.199256749	0.999694478	Usp33	ubiquitin specific peptidase 33	NM_001076676	Mm.258320	152346477	GO:0001664	170822	NA	2508	2617	2142	3334	2383	2354
319482	34.87190733	-0.118963459	0.092679543	-1.283599967	0.199281961	0.999694478	9530053A07Rik	RIKEN cDNA 9530053A07 gene	NM_001164655	Mm.483194	28129465	GO:0003674	319482	NA	45	35	34	56	17	27
70314	434.7281962	-0.129994244	0.101277017	-1.28355127	0.19929901	0.999694478	Rabep2	rabaptin, RAB GTPase binding effector protein 2	NM_030566	Mm.35467	126428766	GO:0005096	70314	NA	398	504	381	567	351	433
140703	89.32096613	0.138223439	0.107713936	1.283245643	0.19940603	0.999694478	Emid1	EMI domain containing 1	NM_080595	Mm.840	-5106265	GO:0005515	140703	NA	77	79	63	185	76	85
66413	1556.890292	0.114153086	0.088958624	1.283215517	0.199416581	0.999694478	Psmd6	proteasome (prosome, macropain) 26S subunit, non-ATPase, 6	NM_025550	Mm.27591	-14112184	GO:0000502	66413	3050	1480	1490	1138	2504	1438	1559
380934	3.037884974	0.041938955	0.032686743	1.28305704	0.199472093	0.999694478	AA536875	expressed sequence AA536875	NR_045143	Mm.393838	123169185	NA	380934	NA	3	0	0	2	9	4
14998	97.36191924	-0.140686922	0.109651267	-1.283039642	0.199478188	0.999694478	H2-DMa	histocompatibility 2, class II, locus DMa	NM_010386	Mm.16373	34122831	GO:0002376	14998	4145	94	102	100	119	70	100
70942	2.979313509	-0.04735415	0.036913338	-1.282846584	0.19954583	0.999694478	4931403E22Rik	RIKEN cDNA 4931403E22 gene	NR_045306	Mm.411548	-26768800	NA	70942	NA	2	7	4	4	0	1
100217430	4.106686479	-0.057202162	0.044599094	-1.282585738	0.199637249	0.999694478	Snord66	small nucleolar RNA, C/D box 66	NR_028530	NA	20684255	GO:0003674	100217430	NA	8	7	2	5	2	1
17761	1054.985154	-0.126591045	0.09871304	-1.282414615	0.19969724	0.999694478	Map7	microtubule-associated protein 7	NM_001198635	Mm.20928	20148919	GO:0000226	17761	NA	1095	941	1042	1421	1010	870
320718	2.244765624	-0.044375263	0.034614284	-1.281992817	0.199845166	0.999694478	Slc26a9	solute carrier family 26, member 9	NM_177243	Mm.482704	131744021	GO:0005254	320718	NA	4	4	2	1	0	2
15439	74.7198947	-0.138082802	0.107714501	-1.281933261	0.199866059	0.999694478	Hp	haptoglobin	NM_017370	Mm.26730	-109575127	GO:0001889	15439	NA	77	93	62	78	59	78
17301	35.6931009	0.129480407	0.101062956	1.28118563	0.200128472	0.999694478	Foxd2	forkhead box D2	NM_008593	Mm.7997	-114906279	GO:0000981	17301	NA	27	30	27	57	37	42
15415	20.85334502	-0.110064125	0.085913078	-1.281110249	0.200154944	0.999694478	Hoxb7	homeobox B7	NM_010460	Mm.390366	96286645	GO:0003677	15415	NA	28	25	17	29	16	12
14841	16.07662195	-0.098435028	0.076912706	-1.279827912	0.200605665	0.999694478	Gsg2	germ cell-specific gene 2	NM_010353	Mm.42045	-73135483	GO:0000166	14841	NA	24	22	10	21	9	12
20533	131.5434588	0.076857468	0.060059937	1.279679465	0.20065789	0.999694478	Slc4a1	solute carrier family 4 (anion exchanger), member 1	NM_011403	Mm.7248	-102348819	GO:0003779	20533	4966	131	19	91	226	192	155
15980	954.8733179	-0.122657709	0.09585123	-1.279667556	0.20066208	0.999694478	Ifngr2	interferon gamma receptor 2	NM_008338	Mm.249364	91547093	GO:0004896	15980	4060	867	937	971	1278	890	828
619303	4.933041061	0.063701934	0.049783092	1.279589739	0.200689461	0.999694478	4930567H17Rik	RIKEN cDNA 4930567H17 gene	NM_001033807	Mm.388146	-70393900	GO:0003674	619303	NA	4	2	2	6	6	10
12182	1478.391729	-0.084880804	0.066334916	-1.279579583	0.200693034	0.999694478	Bst1	bone marrow stromal cell antigen 1	NM_009763	Mm.246332	43818892	GO:0003953	12182	760	2302	544	2285	1788	965	846
382253	18.52866775	0.109980795	0.085954061	1.279529947	0.200710501	0.999694478	Cdkl5	cyclin-dependent kinase-like 5	NM_001024624	Mm.443717	-160784307	GO:0000166	382253	NA	16	14	11	31	22	21
15211	14793.71123	-0.110062758	0.086053729	-1.279000451	0.200896897	0.999694478	Hexa	hexosaminidase A	NM_010421	Mm.2284	59539666	GO:0001501	15211	511	14518	14306	13877	17962	14024	14280
100048884	1.101922511	-0.026428042	0.020664261	-1.278925121	0.200923426	0.999694478	LOC100048884	novel member of the major urinary protein (Mup) gene family	NM_001199333	Mm.335875	-61670177	NA	100048884	NA	4	0	2	0	0	0
319314	8.365990597	-0.079033085	0.061798964	-1.278873939	0.200941451	0.999694478	A930001C03Rik	RIKEN cDNA A930001C03 gene	NR_045989	Mm.393810	4439558	GO:0003674	319314	NA	11	9	10	4	7	7
16922	1657.965836	-0.13772331	0.107706786	-1.2786874	0.201007158	0.999694478	Phyh	phytanoyl-CoA hydroxylase	NM_010726	Mm.391704	4918995	GO:0001561	16922	4146	1631	1403	1858	1834	1517	1622
50525	1.229838381	-0.033092161	0.025884377	-1.27846077	0.201087009	0.999694478	Spag6	sperm associated antigen 6	NM_015773	Mm.31701	-16753015	GO:0005515	50525	NA	1	2	3	1	0	0
622523	8.484170785	0.075773306	0.059274227	1.27835164	0.201125467	0.999694478	Gm6329	predicted gene 6329	NR_040690	Mm.390032	-45160493	GO:0003674	622523	NA	6	6	4	27	6	8
21975	448.5674273	0.117298194	0.091784137	1.277978944	0.201256851	0.999694478	Top3a	topoisomerase (DNA) III alpha	NM_009410	Mm.10708	-60740058	GO:0003676	21975	3440	421	418	339	674	447	452
74413	94.07966588	-0.116985328	0.091545542	-1.277892142	0.201287459	0.999694478	Tc2n	tandem C2 domains, nuclear	NM_001082976	Mm.275939	-101645445	GO:0005509	74413	NA	51	186	75	100	72	82
224598	215.7939282	0.131267685	0.1027824	1.277141659	0.20155224	0.999694478	Zfp758	zinc finger protein 758	NM_145484	Mm.390945	22361452	GO:0003674	224598	NA	194	190	172	315	219	229
627479	19.49234711	0.099212957	0.077691999	1.277003534	0.201601	0.999694478	Vmn2r8	vomeronasal 2, receptor 8	NM_001104620	Mm.469886	-108797192	GO:0003674	627479	NA	14	19	9	43	12	28
20410	6112.465878	0.114691363	0.08981328	1.276997829	0.201603014	0.999694478	Sorbs3	sorbin and SH3 domain containing 3	NM_001271407	Mm.5068	-70180467	GO:0000122	20410	NA	5484	6199	4448	9923	5544	6174
319159	88.40164592	0.139879891	0.109578094	1.276531524	0.20176769	0.999694478	Hist1h4j	histone cluster 1, H4j	NM_178210	NA	21735033	GO:0000228	319159	5322	83	67	68	122	101	97
140781	38.67458958	-0.107892608	0.084540797	-1.276219436	0.20187796	0.999694478	Myh7	myosin, heavy polypeptide 7, cardiac muscle, beta	NM_080728	Mm.457983	-54970687	GO:0000146	140781	4260	29	28	68	47	26	30
67370	255.5510389	-0.134055575	0.105043905	-1.276186132	0.20188973	0.999694478	Zfp606	zinc finger protein 606	NM_001039951	Mm.98929	12478304	GO:0003700	67370	NA	251	263	243	376	227	198
27413	34.1774257	-0.120570142	0.094510104	-1.275738119	0.202048109	0.999694478	Abcb11	ATP-binding cassette, sub-family B (MDR/TAP), member 11	NM_021022	Mm.439855	-69238281	GO:0000139	27413	2010	37	27	45	43	27	25
102115	943.8254338	0.114949938	0.090136773	1.275283479	0.202208923	0.999694478	Dohh	deoxyhypusine hydroxylase/monooxygenase	NM_133964	Mm.294975	81384427	GO:0004497	102115	NA	858	796	814	1364	926	997
110834	1.162843687	0.027264305	0.021381502	1.275135173	0.202261402	0.999694478	Chrna3	cholinergic receptor, nicotinic, alpha polypeptide 3	NM_145129	Mm.63569	-55011342	GO:0004889	110834	4080	0	0	0	4	0	4
11737	1578.887857	-0.10282118	0.080666721	-1.274641866	0.202436032	0.999694478	Anp32a	acidic (leucine-rich) nuclear phosphoprotein 32 family, member A	NM_009672	Mm.269088	62341342	GO:0005515	11737	NA	1520	1608	1419	2039	1409	1552
319277	1362.008484	-0.114987729	0.090214108	-1.274609165	0.202447612	0.999694478	A230046K03Rik	RIKEN cDNA A230046K03 gene	NM_001033375	Mm.491194	83543940	GO:0003674	319277	NA	1381	1302	1265	1907	1297	1121
70892	148.9846572	0.140024029	0.109856965	1.274603114	0.202449755	0.999694478	Ttll7	tubulin tyrosine ligase-like family, member 7	NM_001302957	Mm.187793	146852366	GO:0005737	70892	NA	124	134	116	284	127	148
71125	1.1944762	-0.026292748	0.020630304	-1.274472118	0.202496148	0.999694478	4933407G14Rik	RIKEN cDNA 4933407G14 gene	NR_045841	Mm.399516	75449509	NA	71125	NA	1	6	0	0	0	0
12340	4335.781388	0.092843848	0.072856293	1.274342191	0.20254217	0.999694478	Capza1	capping protein (actin filament) muscle Z-line, alpha 1	NM_009797	Mm.19142	-104822784	GO:0003779	12340	NA	3837	4315	3420	6490	4301	4208
66793	4.064928403	-0.060223362	0.047270917	-1.274004511	0.202661817	0.999694478	Efcab1	EF hand calcium binding domain 1	NM_025769	Mm.100270	14906645	GO:0005509	66793	NA	6	5	5	4	1	3
19713	66.01351752	0.133379767	0.104702254	1.273895843	0.202700332	0.999694478	Ret	ret proto-oncogene	NM_001080780	Mm.57199	-118151747	GO:0000165	19713	4144	38	68	52	90	73	81
241324	12.442372	-0.093303601	0.073244046	-1.273872837	0.202708486	0.999694478	Crb2	crumbs family member 2	NM_001163566	Mm.392369	37776248	GO:0001707	241324	NA	15	13	15	17	6	9
26447	301.997547	-0.133522191	0.104822604	-1.273791969	0.202737152	0.999694478	Poli	polymerase (DNA directed), iota	NM_001136090	Mm.244352	-70508679	GO:0003677	26447	NA	311	272	306	388	286	256
54218	306.8928639	0.129287072	0.101513626	1.273593283	0.202807594	0.999694478	B3galt4	UDP-Gal:betaGlcNAc beta 1,3-galactosyltransferase, polypeptide 4	NM_019420	Mm.11132	-33949911	GO:0003674	54218	604	252	275	264	452	293	339
56788	101.1588831	0.127885053	0.100434061	1.273323531	0.20290326	0.999694478	Scube2	signal peptide, CUB domain, EGF-like 2	NM_020052	Mm.40447	-109798690	GO:0005509	56788	NA	83	82	74	255	87	73
621823	1726.016183	0.10327353	0.081128962	1.272955159	0.203033954	0.999694478	Psme2b	protease (prosome, macropain) activator subunit 2B	NM_001281472	Mm.440151	-48945351	GO:0003674	621823	NA	1549	1691	1338	2420	1688	1842
22095	11.21244709	-0.090038959	0.070734883	-1.272907431	0.203050892	0.999694478	Tshr	thyroid stimulating hormone receptor	NM_001113404	Mm.173847	91400992	GO:0004871	22095	4080	15	12	12	10	11	6
109222	393.6135553	-0.126692792	0.099541666	-1.272761421	0.203102715	0.999694478	Rarres1	retinoic acid receptor responder (tazarotene induced) 1	NM_001164763	Mm.38002	-67478885	GO:0003674	109222	NA	457	206	560	593	247	310
630499	622.8509063	-0.126237813	0.099209114	-1.2724417	0.203216226	0.999694478	H2-K2	histocompatibility 2, K region locus 2	NM_001081015	Mm.440940	-33974658	NA	630499	NA	593	586	637	819	591	532
17972	35.19579145	-0.124040441	0.097494584	-1.27228032	0.203273539	0.999694478	Ncf4	neutrophil cytosolic factor 4	NM_008677	Mm.2068	78244810	GO:0005515	17972	4145	45	44	25	43	31	25
76041	26.18712611	-0.113837506	0.08947937	-1.272220701	0.203294715	0.999694478	Ccdc125	coiled-coil domain containing 125	NM_001168386	Mm.23977	100669480	GO:0003674	76041	NA	39	31	17	30	20	21
72997	180.6035032	-0.13919795	0.109441257	-1.271896481	0.203409902	0.999694478	Kantr	Kdm5c adjacent non-coding transcript	NR_040269	Mm.254833	-152294823	NA	72997	NA	186	181	174	184	177	172
70503	9.036411457	-0.073919878	0.058127772	-1.271679201	0.203487124	0.999694478	Ddo	D-aspartate oxidase	NM_027442	Mm.252862	40630010	GO:0003884	70503	250	4	16	13	5	7	7
13733	80.13155663	-0.139386028	0.109623482	-1.271497917	0.203551568	0.999694478	Adgre1	adhesion G protein-coupled receptor E1	NM_010130	Mm.2254	57358685	GO:0002250	13733	NA	90	77	77	102	72	65
56644	151.2623111	-0.139616889	0.109825315	-1.27126327	0.203635005	0.999694478	Clec7a	C-type lectin domain family 7, member a	NM_001309637	Mm.239516	-129461590	GO:0001846	56644	4145	142	158	155	178	159	114
12013	2411.350028	-0.103804771	0.081657726	-1.271218001	0.203651104	0.999694478	Bach1	BTB and CNC homology 1	NM_007520	Mm.26147	87698953	GO:0000083	12013	NA	2239	2591	2130	3289	2307	2088
17179	327.8784914	-0.12555305	0.098772091	-1.271138926	0.203679229	0.999694478	Matk	megakaryocyte-associated tyrosine kinase	NM_001285853	Mm.2918	81257298	GO:0000166	17179	NA	312	327	319	427	294	301
74466	93.08079784	-0.139110072	0.109447128	-1.271025333	0.203719637	0.999694478	4933427G17Rik	RIKEN cDNA 4933427G17 gene	NM_028955	Mm.189707	120982508	GO:0003674	74466	NA	95	96	92	94	90	86
100504586	341.1566018	-0.138141443	0.108707739	-1.270759971	0.203814053	0.999694478	Gm20300	predicted gene, 20300	NR_045008	Mm.86217	-30603194	NA	100504586	NA	356	310	351	531	245	292
102465597	1.037279899	-0.026078688	0.020523549	-1.270671466	0.203845551	0.999694478	Mir6988	microRNA 6988	NR_105954	NA	6051333	NA	102465597	NA	3	3	0	0	0	0
13870	1340.61128	0.105363707	0.082937682	1.270396091	0.203943575	0.999694478	Ercc1	excision repair cross-complementing rodent repair deficiency, complementation group 1	NM_001127324	Mm.280913	19345070	GO:0000014	13870	3420	1233	1335	990	1966	1323	1365
233549	74.95681803	-0.118857726	0.093560926	-1.270377823	0.203950079	0.999694478	Mogat2	monoacylglycerol O-acyltransferase 2	NM_177448	Mm.208030	-99219083	GO:0003846	233549	4975	72	45	119	81	58	65
233813	13.92984922	0.087335632	0.068752188	1.270296034	0.2039792	0.999694478	Vwa3a	von Willebrand factor A domain containing 3A	NM_177697	Mm.389939	120739556	GO:0003674	233813	NA	6	6	15	19	22	16
67120	1483.593273	-0.10292324	0.081087568	-1.269285087	0.204339403	0.999694478	Ttc14	tetratricopeptide repeat domain 14	NM_001290500	Mm.275710	33800182	GO:0003676	67120	NA	1404	1521	1349	2116	1344	1299
17189	89.91305762	0.137511922	0.108353729	1.269101892	0.204404726	0.999694478	Mb	myoglobin	NM_001164047	Mm.404074	-77015486	GO:0001666	17189	NA	74	89	58	113	95	117
382109	1.809755773	-0.03856973	0.030391657	-1.269089416	0.204409175	0.999694478	Fbxw26	F-box and WD-40 domain protein 26	NM_198674	Mm.246849	-109717565	GO:0003674	382109	NA	2	1	5	1	1	0
13380	229.5441846	0.13789743	0.108661643	1.269053425	0.20442201	0.999694478	Dkk1	dickkopf homolog 1 (Xenopus laevis)	NM_010051	Mm.214717	-30545884	GO:0000122	13380	4310	183	209	188	292	232	285
66664	584.6960612	0.120655927	0.095100332	1.268722454	0.204540071	0.999694478	Tmem41a	transmembrane protein 41a	NM_025693	Mm.46480	-21934326	GO:0003674	66664	NA	565	497	463	810	615	609
241489	1.45431823	0.035442344	0.027936576	1.268671737	0.204558167	0.999694478	Pde11a	phosphodiesterase 11A	NM_001081033	Mm.246613	-75991131	GO:0003824	241489	230	0	1	0	2	4	2
20266	52.20834123	-0.127409303	0.100437016	-1.268549269	0.204601868	0.999694478	Scn1b	sodium channel, voltage-gated, type I, beta	NM_011322	Mm.1418	-31116523	GO:0001518	20266	NA	48	55	62	84	36	34
268958	91.04958177	0.055514714	0.043781592	1.267992123	0.204800764	0.999694478	Capn11	calpain 11	NM_001013767	Mm.426026	-45630203	GO:0001669	268958	NA	47	21	64	364	120	15
68204	8.950141936	-0.078606372	0.062002146	-1.267800835	0.204869084	0.999694478	2900060B14Rik	RIKEN cDNA 2900060B14 gene	NR_027901	Mm.443536	-118458668	GO:0003674	68204	NA	17	11	5	10	6	5
22754	2.929375345	0.051953528	0.0410046	1.267017075	0.205149185	0.999694478	Zfp92	zinc finger protein 92	NM_001310531	Mm.5060	73411095	GO:0003676	22754	NA	1	2	1	4	5	5
56636	1.537559789	0.035705242	0.028182314	1.266937918	0.205177489	0.999694478	Fgf21	fibroblast growth factor 21	NM_020013	Mm.143736	-45613889	GO:0005102	56636	4010	0	0	1	4	1	4
16917	29.97701074	-0.122421954	0.096652567	-1.266618758	0.205291642	0.999694478	Lmx1b	LIM homeobox transcription factor 1 beta	NM_010725	Mm.39825	-33564535	GO:0001764	16917	NA	29	36	31	33	22	28
102465564	23.02825466	-0.110112177	0.086949083	-1.266398363	0.205370497	0.999694478	Mir6935	microRNA 6935	NR_105900	NA	-120347349	NA	102465564	NA	31	23	22	24	24	13
245847	949.203844	-0.136611751	0.107881814	-1.266309361	0.205402347	0.999694478	Amdhd2	amidohydrolase domain containing 2	NM_172935	Mm.87319	-24155832	GO:0005634	245847	520	910	784	1102	1265	815	836
52670	280.0659683	0.128504604	0.101490748	1.266170629	0.205452	0.999694478	Cpsf4l	cleavage and polyadenylation specific factor 4-like	NM_001164532	Mm.229207	-113698170	GO:0003674	52670	NA	241	269	215	389	306	287
68394	198.3740186	-0.135085745	0.106705898	-1.26596325	0.20552624	0.999694478	Ccdc163	coiled-coil domain containing 163	NM_026714	Mm.425201	116708929	GO:0003674	68394	NA	181	226	183	251	162	195
71973	139.485923	-0.138487496	0.109411572	-1.265748166	0.205603258	0.999694478	Rbpms2	RNA binding protein with multiple splicing 2	NM_028030	Mm.29148	65630581	GO:0000166	71973	NA	130	121	170	188	122	108
16545	0.7436156	-0.025674749	0.020287763	-1.26552879	0.205681835	0.999694478	Kera	keratocan	NM_008438	Mm.6228	97607204	GO:0005576	16545	NA	1	1	2	0	0	0
69279	0.7436156	-0.025674749	0.020287763	-1.26552879	0.205681835	0.999694478	1700001D01Rik	RIKEN cDNA 1700001D01 gene	NR_045475	Mm.417857	-61281521	NA	69279	NA	1	1	2	0	0	0
790911	0.7436156	-0.025674749	0.020287763	-1.26552879	0.205681835	0.999694478	Slc13a2os	solute carrier family 13 (sodium-dependent dicarboxylate transporter), member 2, opposite strand	NR_003282	Mm.457257	78394484	NA	790911	NA	1	1	2	0	0	0
22221	4988.730629	-0.091292557	0.072166186	-1.265032323	0.205859741	0.999694478	Ubp1	upstream binding protein 1	NM_001083319	Mm.28052	113930933	GO:0001525	22221	NA	4936	5189	4196	6934	4697	4410
76487	127.397033	0.136634302	0.108010501	1.26500942	0.205867951	0.999694478	Ppp1r3g	protein phosphatase 1, regulatory (inhibitor) subunit 3G	NM_029628	Mm.44745	35967905	GO:0005737	76487	NA	128	99	85	180	179	107
243634	222.2079045	0.137956019	0.109077605	1.264751081	0.205960573	0.999694478	Ano2	anoctamin 2	NM_153589	Mm.333398	125690418	GO:0005229	243634	NA	182	247	125	271	234	291
14739	2435.906545	0.105203065	0.083193735	1.264555138	0.206030844	0.999694478	S1pr2	sphingosine-1-phosphate receptor 2	NM_010333	Mm.46493	-20965951	GO:0001664	14739	4080	2042	2372	2021	3394	2418	2586
72607	75.18857886	0.138139708	0.109250878	1.264426526	0.206076977	0.999694478	Usp13	ubiquitin specific peptidase 13 (isopeptidase T-3)	NM_001013024	Mm.316153	32817625	GO:0004197	72607	NA	60	71	55	118	88	71
434218	155.0763238	0.137581391	0.108882943	1.263571568	0.206383844	0.999694478	Trim34b	tripartite motif-containing 34B	NM_001243916	Mm.485757	104329470	GO:0003674	434218	NA	131	152	112	269	140	160
380752	520.4711776	0.130074165	0.102943356	1.263550853	0.206391283	0.999694478	Tssc1	tumor suppressing subtransferable candidate 1	NM_201357	Mm.273724	28751827	GO:0003674	380752	NA	422	568	362	759	517	564
18789	6463.103732	0.094864155	0.07508004	1.263506996	0.206407034	0.999694478	Papola	poly (A) polymerase alpha	NM_011112	Mm.255877	105784701	GO:0000166	18789	3015	6101	6175	4961	9941	6053	6477
228139	64.67005774	-0.137474812	0.108805676	-1.263489343	0.206413374	0.999694478	P2rx3	purinergic receptor P2X, ligand-gated ion channel, 3	NM_145526	Mm.440375	-84996551	GO:0001614	228139	4020	71	69	59	87	54	52
69737	733.6967799	0.135120833	0.106944714	1.263464348	0.206422351	0.999694478	Ttl	tubulin tyrosine ligase	NM_027192	Mm.33909	129065946	GO:0000166	69737	NA	664	668	548	1416	627	680
17223	0.81915436	0.026972835	0.021352925	1.263191565	0.206520343	0.999694478	Mcpt-ps1	mast cell protease, pseudogene 1	NR_028284	Mm.437339	-55949808	NA	17223	NA	0	0	0	4	1	1
22419	67.74711725	0.137082761	0.108522806	1.263170074	0.206528065	0.999694478	Wnt5b	wingless-type MMTV integration site family, member 5B	NM_001271757	Mm.321818	-119432530	GO:0005102	22419	4310	62	58	47	117	62	75
16872	1.396081663	0.035503573	0.0281082	1.263103768	0.20655189	0.999694478	Lhx4	LIM homeobox protein 4	NM_010712	Mm.103624	-155701693	GO:0001890	16872	NA	0	1	0	3	3	2
193742	2388.092604	0.122493051	0.096999098	1.262826703	0.206651466	0.999694478	Abhd16a	abhydrolase domain containing 16A	NM_178592	Mm.43745	35089290	GO:0003923	193742	NA	2238	1924	2036	4020	2194	2335
216344	1841.856381	-0.099188009	0.078565737	-1.262484292	0.206774575	0.999694478	Rab21	RAB21, member RAS oncogene family	NM_024454	Mm.21936	-115289861	GO:0000166	216344	NA	1877	1828	1595	2402	1770	1677
241633	19.51398773	-0.108928379	0.086311587	-1.262036566	0.206935629	0.999694478	Atp8b4	ATPase, class I, type 8B, member 4	NM_001080944	Mm.222235	-126320972	GO:0004012	241633	NA	26	22	17	25	13	15
100986	3046.575466	-0.091603971	0.072585877	-1.262008186	0.206945841	0.999694478	Akap9	A kinase (PRKA) anchor protein (yotiao) 9	NM_194462	Mm.46044	3928185	GO:0000242	100986	NA	2939	3151	2646	4197	2883	2702
102633315	42.21464461	-0.127452966	0.101034294	-1.261482219	0.207135162	0.999694478	Gm16159	predicted gene 16159	NR_110510	Mm.437828	-25548672	GO:0003674	102633315	NA	43	50	41	58	39	25
74050	5.38114413	0.064645367	0.051246082	1.261469463	0.207139755	0.999694478	4921525O09Rik	RIKEN cDNA 4921525O09 gene	NR_045061	Mm.84860	52096740	NA	74050	NA	1	4	4	11	5	9
66268	315.3713305	0.128806951	0.102114621	1.261395774	0.20716629	0.999694478	Pigyl	phosphatidylinositol glycan anchor biosynthesis, class Y-like	NM_001082532	Mm.28924	22156845	GO:0000506	66268	563	285	267	262	509	284	335
100039953	30.57726805	-0.111262819	0.088206828	-1.261385565	0.207169967	0.999694478	Gfy	golgi-associated olfactory signaling regulator	NM_001195255	Mm.300663	-45176348	GO:0003674	100039953	NA	26	48	27	23	31	25
67795	46.7119367	0.131408024	0.104181978	1.261331631	0.20718939	0.999694478	Rnls	renalase, FAD-dependent amine oxidase	NM_001146342	Mm.204591	-33137744	GO:0003073	67795	NA	42	37	33	74	43	59
225724	32.14484308	-0.119695401	0.094901539	-1.261258789	0.207215624	0.999694478	Mapk4	mitogen-activated protein kinase 4	NM_172632	Mm.254517	-73928485	GO:0000166	225724	NA	28	35	40	45	24	22
70615	767.9833026	-0.10779102	0.085463214	-1.261256322	0.207216512	0.999694478	Ankrd24	ankyrin repeat domain 24	NM_027480	Mm.304382	81628539	GO:0005515	70615	NA	771	822	635	1053	677	714
22264	2204.000916	-0.084511223	0.067011401	-1.261146944	0.20725591	0.999694478	Prap1	proline-rich acidic protein 1	NM_009475	Mm.439707	140093395	GO:0005576	22264	NA	1170	4458	2253	1999	2337	851
16559	109.8711516	0.125271754	0.099351234	1.260897813	0.207345666	0.999694478	Kif17	kinesin family member 17	NM_001190978	Mm.271936	138262250	GO:0000166	16559	NA	58	119	81	115	117	169
434869	6.614407465	-0.063840022	0.050644593	-1.260549601	0.207471167	0.999694478	Gm15097	predicted gene 15097	NM_001198987	Mm.347476	149784503	GO:0003674	434869	NA	6	14	6	11	1	3
69698	971.8807587	0.13795978	0.109453775	1.260438752	0.207511129	0.999694478	Slc52a3	solute carrier protein family 52, member 3	NM_001164819	Mm.258262	151996510	GO:0005515	69698	4977	917	713	769	2178	762	846
67922	2838.631599	0.09806389	0.077804421	1.260389693	0.207528818	0.999694478	Fam32a	family with sequence similarity 32, member A	NM_026455	Mm.28327	72219729	GO:0005634	67922	NA	2578	2778	2199	4222	2637	2980
13506	4679.724478	0.094071084	0.074637591	1.260371384	0.20753542	0.999694478	Dsc2	desmocollin 2	NM_013505	Mm.280547	-20030797	GO:0005509	13506	5412	4375	4271	3804	6656	4874	4555
13731	889.1478673	-0.135754671	0.107712395	-1.260344	0.207545294	0.999694478	Emp2	epithelial membrane protein 2	NM_007929	Mm.246009	-10281748	GO:0001765	13731	NA	939	739	950	1303	659	811
382073	437.7161841	-0.123082349	0.097660958	-1.260302496	0.20756026	0.999694478	Ccdc84	coiled-coil domain containing 84	NM_201372	Mm.259573	-44410163	GO:0003674	382073	NA	415	454	410	581	428	361
17480	55.91399893	0.113561037	0.090141259	1.25981198	0.207737197	0.999694478	Mpl	myeloproliferative leukemia virus oncogene	NM_001122949	Mm.4864	-118442414	GO:0004896	17480	4060	67	35	26	134	43	56
269902	4.334816431	0.060363984	0.047917489	1.259748488	0.207760108	0.999694478	Vmn2r57	vomeronasal 2, receptor 57	NM_177764	Mm.483785	-41399731	GO:0003674	269902	NA	4	2	1	7	7	6
380732	23.80302965	-0.110184551	0.087498816	-1.259269047	0.207933169	0.999694478	Milr1	mast cell immunoglobulin like receptor 1	NM_001033435	Mm.343952	106751225	GO:0005515	380732	NA	19	29	30	31	14	20
60510	26.28267841	0.10847577	0.086176203	1.258767103	0.208114466	0.999694478	Syt9	synaptotagmin IX	NM_021889	Mm.302793	107370789	GO:0005509	60510	NA	18	24	17	65	20	26
13640	106.7417658	-0.138269492	0.109854009	-1.258665878	0.208151041	0.999694478	Efna5	ephrin A5	NM_010109	Mm.7978	-62602956	GO:0005515	13640	4360	119	103	102	152	75	98
232431	1861.401993	0.113812952	0.090428224	1.258599877	0.208174892	0.999694478	Gprc5a	G protein-coupled receptor, family C, group 5, member A	NM_181444	Mm.23575	135065661	GO:0004871	232431	NA	1803	1159	1245	4713	1515	1613
53619	2558.387894	0.097620697	0.077576962	1.258372256	0.208257161	0.999694478	Blcap	bladder cancer associated protein homolog (human)	NM_016916	Mm.480461	-157556361	GO:0006915	53619	NA	2342	2425	2034	3724	2383	2733
235587	497.6884414	-0.132903711	0.105642564	-1.258050787	0.208373389	0.999694478	Parp3	poly (ADP-ribose) polymerase family, member 3	NM_001311150	Mm.273659	-106470321	GO:0000723	235587	3410	483	630	375	605	468	449
258879	1.697245635	0.033446887	0.026608489	1.257000602	0.208753418	0.999694478	Olfr330	olfactory receptor 330	NM_146879	Mm.223292	-58528928	GO:0004984	258879	4740	1	0	0	1	7	1
21925	20.8078829	-0.100621044	0.080050145	-1.256975163	0.208762629	0.999694478	Tnnc2	troponin C2, fast	NM_009394	Mm.1716	-164777161	GO:0003009	21925	4020	36	14	20	23	17	14
76820	338.5137324	0.131045486	0.10427834	1.256689417	0.208866122	0.999694478	Fam49a	family with sequence similarity 49, member A	NM_001146119	Mm.440802	12262138	GO:0003674	76820	NA	348	289	238	553	333	331
227634	1227.419842	-0.097927961	0.077976545	-1.255864317	0.209165168	0.999694478	Camsap1	calmodulin regulated spectrin-associated protein 1	NM_001115076	Mm.36834	-25926837	GO:0005516	227634	NA	1230	1279	1028	1687	1126	1115
100040531	4602.681397	0.096678258	0.076984537	1.255813979	0.209183422	0.999694478	Dynlt1f	dynein light chain Tctex-type 1F	NM_001166627	Mm.457987	6601670	GO:0008150	100040531	NA	4101	4312	3810	7112	4212	4704
192775	21.79133809	-0.099581543	0.07930509	-1.25567657	0.209233258	0.999694478	Kcnh6	potassium voltage-gated channel, subfamily H (eag-related), member 6	NM_001037712	Mm.343850	106008202	GO:0005242	192775	NA	14	35	25	33	12	14
66869	1069.419373	0.129929243	0.103479847	1.255599491	0.209261216	0.999694478	Zfp869	zinc finger protein 869	NM_001039965	Mm.334581	-69705136	GO:0003700	66869	NA	1014	1008	751	1948	981	976
102466782	0.720704502	-0.025275743	0.020130709	-1.255581356	0.209267794	0.999694478	Mir6995	microRNA 6995	NR_105961	NA	-47273518	NA	102466782	NA	2	1	1	0	0	0
105242399	132.0624299	0.130954398	0.104314262	1.255383455	0.209339593	0.999694478	LOC105242399	spermatogenesis associated glutamate (E)-rich protein-like	NM_001310450	NA	15576946	NA	105242399	NA	94	156	72	261	151	101
449630	1.402355135	0.035290019	0.028118328	1.255053939	0.20945918	0.999694478	Snord15a	small nucleolar RNA, C/D box 15A	NR_002172	Mm.454449	-99482784	GO:0003674	449630	NA	1	0	0	3	3	2
67937	186.6754397	0.121876116	0.097118792	1.254917953	0.209508546	0.999694478	Tmem59l	transmembrane protein 59-like	NM_182991	Mm.23002	-70483866	GO:0003674	67937	NA	232	93	111	438	145	179
58187	36.58398408	-0.111220275	0.088637759	-1.254773085	0.209561146	0.999694478	Cldn10	claudin 10	NM_001160096	Mm.390755	118787870	GO:0005198	58187	4514	26	56	38	29	40	26
67187	495.3986434	0.116226663	0.092628511	1.254761219	0.209565455	0.999694478	Zmynd19	zinc finger, MYND domain containing 19	NM_026021	Mm.296106	24949776	GO:0003674	67187	NA	478	454	369	721	503	506
13171	366.5024068	0.130561877	0.104059216	1.254688261	0.209591949	0.999694478	Dbt	dihydrolipoamide branched chain transacylase E2	NM_010022	Mm.3636	116513078	GO:0005739	13171	280	328	349	271	626	312	388
19009	361.7875591	-0.123746096	0.098632867	-1.2546132	0.209619209	0.999694478	Pou6f1	POU domain, class 6, transcription factor 1	NM_001304965	Mm.28825	-100575317	GO:0000977	19009	NA	338	382	338	457	313	355
15376	249.6367435	-0.12353157	0.09848682	-1.254295458	0.209734634	0.999694478	Foxa2	forkhead box A2	NM_001291065	Mm.938	-148042876	GO:0000432	15376	4950	304	122	351	336	179	200
57442	34.05772016	-0.117665839	0.093816429	-1.254213574	0.209764387	0.999694478	Kcne3	potassium voltage-gated channel, Isk-related subfamily, gene 3	NM_001190869	Mm.282386	100178682	GO:0005244	57442	4974	24	41	44	40	26	28
20935	523.0022192	0.116295283	0.092735815	1.254049289	0.209824091	0.999694478	Surf6	surfeit gene 6	NM_009298	Mm.245577	-26890771	GO:0001652	20935	NA	465	524	387	805	523	512
12504	39.50553741	-0.117077675	0.093369984	-1.253911262	0.209874261	0.999694478	Cd4	CD4 antigen	NM_013488	Mm.2209	-124864692	GO:0001816	12504	4514	62	34	32	36	39	31
101565	301.5168034	-0.132713421	0.105872176	-1.253525013	0.210014702	0.999694478	Ccp110	centriolar coiled coil protein 110	NM_182995	Mm.23279	118712610	GO:0005515	101565	NA	265	343	286	415	288	233
12159	548.5267515	0.137254092	0.109508384	1.253366064	0.210072516	0.999694478	Bmp4	bone morphogenetic protein 4	NM_007554	Mm.6813	-46383519	GO:0000122	12159	4340	550	517	309	1142	437	528
73303	1.68147115	0.033309108	0.026580408	1.253145082	0.210152912	0.999694478	Bcas1os2	breast carcinoma amplified sequence 1, opposite strand 2	NR_040610	Mm.443297	170356360	NA	73303	NA	1	0	0	1	1	7
434234	204.7386216	-0.132705858	0.105924259	-1.252837261	0.210264938	0.999694478	2610020H08Rik	RIKEN cDNA 2610020H08 gene	NM_001004187	Mm.38237	119794186	GO:0003674	434234	NA	221	200	186	277	194	163
100503895	0.71443103	-0.025162059	0.020085695	-1.252735269	0.210302066	0.999694478	Tpsab1	tryptase alpha/beta 1	NM_031187	Mm.3301	-25343244	GO:0004252	100503895	NA	1	2	1	0	0	0
15891	0.71443103	-0.025162059	0.020085695	-1.252735269	0.210302066	0.999694478	Ibsp	integrin binding sialoprotein	NM_008318	Mm.4987	104299286	GO:0001503	15891	4510	1	2	1	0	0	0
68198	422.138248	0.121895779	0.097341279	1.252251674	0.210478172	0.999694478	Ndufb2	NADH dehydrogenase (ubiquinone) 1 beta subcomplex, 2	NM_026612	Mm.29415	39592582	GO:0003674	68198	190	368	385	346	635	383	469
245469	74.93646925	0.137031297	0.109445368	1.252052047	0.210550899	0.999694478	Pdzd4	PDZ domain containing 4	NM_001029868	Mm.103782	-73793356	GO:0005575	245469	NA	62	64	59	106	83	83
14339	1319.587319	0.104265034	0.083275974	1.252042202	0.210554487	0.999694478	Aktip	thymoma viral proto-oncogene 1 interacting protein	NM_001302266	Mm.324588	-91123498	GO:0001934	14339	NA	1245	1178	1066	2033	1224	1353
14936	2482.946374	-0.106974414	0.085442328	-1.252007242	0.210567225	0.999694478	Gys1	glycogen synthase 1, muscle	NM_030678	Mm.275654	45434838	GO:0003824	14936	500	2261	2544	2353	3199	2379	2257
225743	161.004341	0.137520163	0.109840815	1.251995108	0.210571647	0.999694478	Rnf165	ring finger protein 165	NM_001164504	Mm.23293	-77456109	GO:0000209	225743	NA	138	177	91	225	180	176
241230	28.47753255	-0.091708375	0.073264607	-1.251741858	0.210663942	0.999694478	St8sia6	ST8 alpha-N-acetyl-neuraminide alpha-2,8-sialyltransferase 6	NM_145838	Mm.330004	-13654935	GO:0001574	241230	NA	11	57	31	36	23	14
12700	577.7575346	-0.137283575	0.109703963	-1.251400323	0.21078846	0.999694478	Cish	cytokine inducible SH2-containing protein	NM_009895	Mm.4592	107296688	GO:0004860	12700	4630	643	400	689	796	457	495
68992	94.05628042	0.136834485	0.109357094	1.251263	0.21083854	0.999694478	Zfp580	zinc finger protein 580	NM_026900	Mm.41484	5051531	GO:0000977	68992	NA	93	86	56	163	89	99
207920	807.332681	0.125306754	0.100151263	1.25117497	0.210870648	0.999694478	Esrp1	epithelial splicing regulatory protein 1	NM_001290383	Mm.387719	-11331932	GO:0000166	207920	NA	831	642	622	1285	818	771
319192	1275.183447	0.126738149	0.101338764	1.250638387	0.211066439	0.999694478	Hist2h2aa2	histone cluster 2, H2aa2	NM_178212	Mm.5220	96245456	GO:0000790	319192	5322	1208	1096	997	1630	1251	1540
215001	51.63662145	-0.122399185	0.097890959	-1.250362516	0.211167151	0.999694478	Wfikkn1	WAP, FS, Ig, KU, and NTR-containing protein 1	NM_001100454	Mm.328871	-25877627	GO:0001501	215001	NA	47	81	39	64	51	31
20964	22.59398694	0.104011418	0.083200602	1.250128179	0.211252728	0.999694478	Syn1	synapsin I	NM_001110780	Mm.439844	-20860510	GO:0000795	20964	NA	13	18	18	30	38	20
227327	4290.183185	0.100419416	0.08034522	1.249849278	0.211354611	0.999694478	B3gnt7	UDP-GlcNAc:betaGal beta-1,3-N-acetylglucosaminyltransferase 7	NM_145222	Mm.86467	86303220	GO:0000009	227327	533	3852	3919	3586	6502	3890	4536
12365	56.23877641	0.109838839	0.087892712	1.249692234	0.211411995	0.999694478	Casp14	caspase 14	NM_009809	Mm.20940	-78711994	GO:0004197	12365	NA	43	39	44	163	42	39
104884	463.3357552	0.129876619	0.10392714	1.24968915	0.211413122	0.999694478	Tdp1	tyrosyl-DNA phosphodiesterase 1	NM_028354	Mm.312323	99884514	GO:0000012	104884	NA	445	418	336	795	394	488
629499	13.16691219	-0.088393502	0.070738893	-1.249574293	0.211455099	0.999694478	Mroh8	maestro heat-like repeat family member 8	NM_001039557	Mm.384235	-157208547	GO:0003674	629499	NA	12	12	21	16	6	11
100217438	2.009608864	0.040136452	0.032125442	1.249366545	0.211531039	0.999694478	Scarna2	small Cajal body-specific RNA 2	NR_028538	NA	-108554341	GO:0003674	100217438	NA	0	1	1	8	3	1
76737	5619.646519	0.126991297	0.101649666	1.249303634	0.211554039	0.999694478	Creld2	cysteine-rich with EGF-like domains 2	NM_029720	Mm.292567	88819645	GO:0005509	76737	NA	4640	5057	4803	6905	6620	5854
226971	2708.269363	-0.11300359	0.090471921	-1.249045991	0.211648253	0.999694478	Plekhb2	pleckstrin homology domain containing, family B (evectins) member 2	NM_145516	Mm.292751	34849958	GO:0003674	226971	NA	2641	2621	2573	3362	2715	2392
107449	5628.311644	0.129412741	0.103611995	1.249013118	0.211660276	0.999694478	Unc5b	unc-5 homolog B (C. elegans)	NM_029770	Mm.290433	-60762594	GO:0005042	107449	4360	5452	5157	3973	10397	4811	5400
53314	20.04112463	0.104530165	0.08370733	1.248757611	0.211753742	0.999694478	Batf	basic leucine zipper transcription factor, ATF-like	NM_016767	Mm.6672	85686719	GO:0000978	53314	NA	16	14	14	36	15	30
71949	1925.031716	0.10016417	0.080227206	1.24850628	0.21184571	0.999694478	Cers5	ceramide synthase 5	NM_028015	Mm.390821	-99735591	GO:0003677	71949	NA	1870	1729	1509	2846	1960	1866
278507	51.01106192	-0.12799959	0.102546281	-1.248212896	0.211953103	0.999694478	Wfikkn2	WAP, follistatin/kazal, immunoglobulin, kunitz and netrin domain containing 2	NM_181819	Mm.342216	-94235951	GO:0001501	278507	NA	58	68	36	53	42	49
17829	3192.418119	0.108323391	0.086814695	1.247754092	0.212121126	0.999694478	Muc1	mucin 1, transmembrane	NM_013605	Mm.16193	89229055	GO:0005634	17829	NA	3178	2915	2352	5018	3018	3176
11569	2926.494723	-0.114010751	0.091380454	-1.247649204	0.212159551	0.999694478	Aebp2	AE binding protein 2	NM_001005605	Mm.86453	140623501	GO:0000122	11569	NA	2771	2934	2773	3659	2972	2521
71007	88.26175746	0.134808718	0.10811336	1.246920069	0.212426807	0.999694478	D7Ertd443e	DNA segment, Chr 7, ERATO Doi 443, expressed	NM_001081331	Mm.334285	-134266261	GO:0005737	71007	NA	69	100	50	144	89	96
66808	212.3286787	0.136094872	0.109157141	1.246779374	0.212478405	0.999694478	9030624G23Rik	RIKEN cDNA 9030624G23 gene	NM_001256489	Mm.379124	-24043201	GO:0003674	66808	NA	208	181	151	389	184	213
435653	2.352448042	0.047431564	0.038045079	1.246720103	0.212500145	0.999694478	Fcrlb	Fc receptor-like B	NM_001029984	Mm.337931	-170907272	GO:0003674	435653	NA	1	1	1	5	3	4
319625	462.9181467	-0.136259973	0.109314846	-1.246491012	0.212584187	0.999694478	Galm	galactose mutarotase	NM_176963	Mm.29098	80127470	GO:0003824	319625	10	510	354	510	571	422	406
319734	4.249916976	-0.051167695	0.041050405	-1.246460163	0.212595506	0.999694478	Cacna2d4	calcium channel, voltage-dependent, alpha 2/delta subunit 4	NM_001033382	Mm.440773	119236525	GO:0005244	319734	4010	9	1	7	2	1	4
272636	100.0856195	-0.136813192	0.109770948	-1.246351553	0.212635359	0.999694478	Esyt3	extended synaptotagmin-like protein 3	NM_177775	Mm.490440	-99309966	GO:0005543	272636	NA	125	104	77	130	84	87
73149	17.67789751	-0.098060965	0.078694907	-1.246090366	0.212731221	0.999694478	Clec4a3	C-type lectin domain family 4, member a3	NM_001204241	Mm.25684	122952643	GO:0003674	73149	NA	16	27	17	17	19	9
29807	249.8835852	-0.131017179	0.10515043	-1.245997554	0.212765293	0.999694478	Tpk1	thiamine pyrophosphokinase	NM_001311111	Mm.320979	-43345000	GO:0000166	29807	730	237	249	251	354	225	201
14068	61.21378618	-0.130487947	0.1047302	-1.245943827	0.212785019	0.999694478	F7	coagulation factor VII	NM_010172	Mm.4827	13026033	GO:0001948	14068	4610	54	85	53	67	61	47
216874	1937.397798	-0.094583702	0.075913888	-1.245934107	0.212788587	0.999694478	Camta2	calmodulin binding transcription activator 2	NM_001190376	Mm.473726	-70669462	GO:0001077	216874	NA	1801	2036	1724	2636	1774	1791
67455	10257.95447	0.105509259	0.084686525	1.245880133	0.212808405	0.999694478	Klhl13	kelch-like 13	NM_001290476	Mm.224306	-23219270	GO:0000910	67455	4120	8360	9946	8748	14641	9891	10962
104348	282.145512	-0.128368173	0.1030661	-1.245493652	0.212950347	0.999694478	Zfp120	zinc finger protein 120	NM_023266	Mm.485851	-150114406	GO:0003676	104348	NA	269	271	287	365	251	258
14251	2500.439623	0.095940377	0.077061374	1.244986599	0.213136676	0.999694478	Flot1	flotillin 1	NM_008027	Mm.2931	35823356	GO:0001765	14251	4910	2227	2341	2073	3648	2342	2646
83691	5.65604432	0.066769173	0.053638876	1.24479069	0.213208699	0.999694478	Crispld1	cysteine-rich secretory protein LCCL domain containing 1	NM_031402	Mm.289625	17727416	GO:0003674	83691	NA	2	5	3	12	9	5
11553	6.360101864	0.06574529	0.052826091	1.24456096	0.213293178	0.999694478	Adra2c	adrenergic receptor, alpha 2c	NM_007418	Mm.57205	35278565	GO:0004871	11553	4080	4	2	5	19	4	8
100038714	45.29333936	-0.117434378	0.094363608	-1.244487998	0.213320014	0.999694478	Gm15401	predicted gene 15401	NR_040421	Mm.321330	72629287	GO:0003674	100038714	NA	37	72	38	37	40	44
224090	206.6007816	0.136343836	0.109606072	1.243944182	0.213520107	0.999694478	Tmem44	transmembrane protein 44	NM_172614	Mm.241459	-30511854	GO:0003674	224090	NA	164	209	151	388	176	206
98496	55.3672049	-0.108152722	0.086948724	-1.24386784	0.213548207	0.999694478	Pid1	phosphotyrosine interaction domain containing 1	NM_001003948	Mm.187470	-84036292	GO:0001933	98496	NA	58	28	91	68	42	40
80880	2058.83403	0.093319625	0.075036711	1.24365293	0.213627327	0.999694478	Kank3	KN motif and ankyrin repeat domains 3	NM_030697	Mm.196330	33810522	GO:0003674	80880	NA	1915	1948	1625	3079	2082	1963
100502734	84.36096401	-0.133117176	0.107051151	-1.24349131	0.213686841	0.999694478	Gm16023	predicted gene 16023	NR_040441	Mm.306018	-155608296	GO:0003674	100502734	NA	84	73	101	109	80	59
58869	37.89568861	0.101669011	0.081763621	1.243450455	0.213701887	0.999694478	Pex5l	peroxisomal biogenesis factor 5-like	NM_001163516	Mm.151332	-32947925	GO:0000268	58869	NA	25	30	28	114	31	23
72316	1.487210464	0.034691099	0.027901874	1.243325051	0.213748076	0.999694478	2310008N11Rik	RIKEN cDNA 2310008N11 gene	NR_045904	Mm.490534	-26814596	NA	72316	NA	0	0	1	5	3	1
11567	234.8637452	-0.134186191	0.107943004	-1.243120781	0.213823329	0.999694478	Avil	advillin	NM_009635	Mm.10739	127000708	GO:0003779	11567	NA	232	286	186	271	231	208
268396	991.5912662	-0.126851793	0.102056554	-1.242955876	0.213884094	0.999694478	Sh3pxd2b	SH3 and PX domains 2B	NM_177364	Mm.227616	32347810	GO:0001501	268396	NA	901	1203	829	1466	774	898
67749	26.44243635	-0.106694982	0.085856534	-1.24271243	0.213973822	0.999694478	Mgarp	mitochondria localized glutamic acid rich protein	NM_026358	Mm.273339	-51388412	GO:0005515	67749	NA	25	35	27	17	28	22
102614	74.44573093	0.128350195	0.103309386	1.242386575	0.214093966	0.999694478	Rpp25	ribonuclease P/MRP 25 subunit	NM_133982	Mm.274421	57504101	GO:0003676	102614	3008	68	43	65	100	72	103
30933	2433.906173	0.107955446	0.08691476	1.242084153	0.214205515	0.999694478	Tor2a	torsin family 2, member A	NM_152800	Mm.200695	32757233	GO:0000166	30933	NA	2314	2076	2014	3335	2498	2555
12537	3694.888532	-0.087624267	0.070548961	-1.242034837	0.214223709	0.999694478	Cdk11b	cyclin-dependent kinase 11B	NM_007661	Mm.267410	155624868	GO:0000166	12537	NA	3589	3888	3112	4984	3359	3510
319155	84.82053394	0.13597322	0.109483313	1.241953838	0.214253594	0.999694478	Hist1h4c	histone cluster 1, H4c	NM_178208	Mm.261662	-23698083	GO:0000228	319155	5322	82	66	62	118	96	93
12846	1667.080647	0.105256872	0.084785516	1.241448729	0.214440027	0.999694478	Comt	catechol-O-methyltransferase	NM_001111062	Mm.100940	-18406881	GO:0000287	12846	140	1486	1688	1247	2388	1615	1769
17312	12.67591385	-0.090707706	0.073080567	-1.241201447	0.21453134	0.999694478	Clec10a	C-type lectin domain family 10, member A	NM_001204252	Mm.252405	70166622	GO:0002248	17312	NA	21	13	10	14	8	10
13587	112.8202021	-0.118708047	0.095643125	-1.241156085	0.214548094	0.999694478	Ear2	eosinophil-associated, ribonuclease A family, member 2	NM_007895	Mm.327386	44102653	GO:0003676	13587	NA	86	201	81	93	125	84
231225	1717.331942	-0.09511653	0.076638459	-1.241107028	0.214566214	0.999694478	Tapt1	transmembrane anterior posterior transformation 1	NM_173764	Mm.30688	-44175161	GO:0001701	231225	NA	1742	1743	1453	2322	1629	1539
100653389	15.58459761	-0.093877969	0.075657954	-1.240820883	0.214671925	0.999694478	Mir155hg	uncharacterized LOC100653389	NR_132106	Mm.261808	84713022	NA	100653389	NA	23	22	9	14	14	11
71330	1163.704375	-0.116671523	0.094070092	-1.240261603	0.21487865	0.999694478	Rcbtb1	regulator of chromosome condensation (RCC1) and BTB (POZ) domain containing protein 1	NM_027764	Mm.234195	59201227	GO:0005634	71330	NA	1105	1165	1108	1412	1168	1038
100503199	118.2335771	-0.136123948	0.109755976	-1.240241787	0.214885977	0.999694478	5430416N02Rik	RIKEN cDNA 5430416N02 gene	NR_034038	Mm.392282	-100420841	GO:0003674	100503199	NA	119	120	117	173	89	102
68149	143.1288034	-0.136075769	0.109829267	-1.238975477	0.21535458	0.999694478	Otub2	OTU domain, ubiquitin aldehyde binding 2	NM_001177841	Mm.127378	103376893	GO:0004843	68149	NA	117	183	135	182	106	142
111975	1293.303342	0.134675245	0.108706942	1.238883582	0.215388615	0.999694478	Igf2os	insulin-like growth factor 2, opposite strand	NR_002855	Mm.440180	142659692	NA	111975	NA	1240	881	1049	2967	1020	1090
56554	7.029707198	-0.065964906	0.053265995	-1.238405581	0.215565712	0.999694478	Raet1d	retinoic acid early transcript delta	NM_020030	Mm.458004	22361893	GO:0001913	56554	4650	7	14	6	10	5	1
17196	807.5889687	-0.131103234	0.105893576	-1.238065979	0.215691597	0.999694478	Mbp	myelin basic protein	NM_001025245	Mm.252063	82475122	GO:0002020	17196	NA	910	686	786	1206	704	630
12961	19.05407696	0.087015375	0.070296096	1.237840783	0.215775103	0.999694478	Crybb2	crystallin, beta B2	NM_007773	Mm.1215	-113058257	GO:0005212	12961	NA	19	18	3	27	20	31
14103	4.641982137	-0.049840133	0.040265665	-1.237782417	0.21579675	0.999694478	Fasl	Fas ligand (TNF superfamily, member 6)	NM_001205243	Mm.3355	-161780691	GO:0000122	14103	4010	2	2	14	4	1	3
243912	286.8035216	-0.126481037	0.102188383	-1.237724225	0.215818333	0.999694478	Hspb6	heat shock protein, alpha-crystallin-related, B6	NM_001012401	Mm.34885	30553301	GO:0005212	243912	NA	323	281	241	368	252	270
192212	180.3268094	0.135641628	0.109619086	1.237390613	0.215942102	0.999694478	Prom2	prominin 2	NM_138750	Mm.34171	-127526952	GO:0001934	192212	NA	193	120	135	325	188	161
209478	246.5061572	-0.128449606	0.103817167	-1.237267493	0.215987792	0.999694478	Tbc1d12	TBC1D12: TBC1 domain family, member 12	NM_145952	Mm.391153	38836578	GO:0003674	209478	NA	263	258	209	361	208	207
20211	5.029995348	-0.056751946	0.04587793	-1.237020626	0.216079425	0.999694478	Saa4	serum amyloid A 4	NM_011316	Mm.3489	-46727998	GO:0005576	20211	NA	5	3	11	2	2	5
215821	418.9337762	-0.131889219	0.10662208	-1.236978486	0.21609507	0.999694478	Arfgef3	ARFGEF family member 3	NM_001033258	Mm.40491	-18588010	GO:0005085	215821	NA	378	495	373	524	438	321
69149	68.66101455	-0.133918835	0.108273046	-1.236862168	0.216138257	0.999694478	Kbtbd3	kelch repeat and BTB (POZ) domain containing 3	NM_001164574	Mm.25946	4309815	GO:0003674	69149	NA	62	84	65	79	56	66
69327	14.4193669	0.097264322	0.078647787	1.236707686	0.216195624	0.999694478	1700007K13Rik	RIKEN cDNA 1700007K13 gene	NM_027040	Mm.46470	-28462000	GO:0003674	69327	NA	8	13	10	26	17	16
12443	336.418653	0.122166242	0.098783977	1.236700998	0.216198108	0.999694478	Ccnd1	cyclin D1	NM_007631	Mm.273049	-144929930	GO:0000082	12443	4110	362	188	239	886	232	279
105833	8.758955218	-0.073407965	0.05935949	-1.236667718	0.216210468	0.999694478	Ccdc65	coiled-coil domain containing 65	NM_153518	Mm.26205	98708226	GO:0003674	105833	NA	16	9	7	5	4	10
100042194	0.818075776	0.02587643	0.020924717	1.23664421	0.216219199	0.999694478	Gm13446	predicted gene 13446	NR_045894	Mm.330165	-35549533	GO:0003674	100042194	NA	0	0	0	1	3	1
237213	0.818075776	0.02587643	0.020924717	1.23664421	0.216219199	0.999694478	Glra2	glycine receptor, alpha 2 subunit	NM_183427	Mm.113877	-165129016	GO:0005230	237213	4080	0	0	0	1	3	1
16429	0.759839209	0.025913627	0.020956879	1.236521304	0.216264852	0.999694478	Itln1	intelectin 1 (galactofuranose binding)	NM_010584	Mm.247426	-171518123	GO:0001934	16429	NA	0	0	0	2	2	1
71818	0.759839209	0.025913627	0.020956879	1.236521304	0.216264852	0.999694478	3200001D21Rik	RIKEN cDNA 3200001D21 gene	NR_045888	Mm.490789	-88365313	NA	71818	NA	0	0	0	2	2	1
58180	4102.113829	0.101611454	0.082223044	1.235802619	0.216531941	0.999694478	Hic2	hypermethylated in cancer 2	NM_178922	Mm.261602	17233586	GO:0003676	58180	NA	3740	3693	3416	6613	3905	3890
76577	3410.567586	0.10963788	0.088718985	1.235788262	0.216537279	0.999694478	Faf2	Fas associated factor family member 2	NM_178397	Mm.194459	54621783	GO:0005737	76577	NA	3305	2998	2682	5577	3332	3148
320714	1518.969325	-0.098285915	0.07955195	-1.235493471	0.216646905	0.999694478	Trappc11	trafficking protein particle complex 11	NM_177240	Mm.39461	-47490127	GO:0003674	320714	NA	1454	1501	1405	2064	1347	1440
100316669	0.757210128	0.025869901	0.02093961	1.235452835	0.21666202	0.999694478	Mir1188	microRNA 1188	NR_035419	NA	109611821	NA	100316669	NA	0	0	0	2	1	2
102465652	0.757210128	0.025869901	0.02093961	1.235452835	0.21666202	0.999694478	Mir7075	microRNA 7075	NR_106043	NA	-107096024	NA	102465652	NA	0	0	0	2	1	2
19146	0.757210128	0.025869901	0.02093961	1.235452835	0.21666202	0.999694478	Tmprss15	transmembrane protease, serine 15	NM_008941	Mm.5184	-78953007	GO:0004252	19146	NA	0	0	0	2	1	2
75053	0.757210128	0.025869901	0.02093961	1.235452835	0.21666202	0.999694478	Kif16bos	kinesin family member 16B, opposite strand	NR_131921	Mm.72638	142902964	NA	75053	NA	0	0	0	2	1	2
76884	1351.66922	-0.134830868	0.109157781	-1.235192464	0.216758883	0.999694478	Cyfip2	cytoplasmic FMR1 interacting protein 2	NM_001252459	Mm.154358	-46193848	GO:0005515	76884	4810	1012	1394	1597	1691	1259	1150
320407	2.019414891	-0.041563578	0.033660201	-1.234798842	0.216905378	0.999694478	Klri2	killer cell lectin-like receptor family I member 2	NM_177155	Mm.123265	-129729040	GO:0003674	320407	NA	4	3	2	2	0	1
230784	1272.267674	-0.128372606	0.103962948	-1.234791898	0.216907964	0.999694478	Sesn2	sestrin 2	NM_144907	Mm.23608	-132492806	GO:0001932	230784	4115	1467	1111	1166	1573	1299	1041
15109	87.41770936	-0.11735875	0.095045272	-1.234766839	0.216917292	0.999694478	Hal	histidine ammonia lyase	NM_010401	Mm.13000	93488767	GO:0003824	15109	340	49	110	118	76	69	90
100216533	0.812817615	0.025798626	0.020893948	1.234741594	0.21692669	0.999694478	Snord55	small nucleolar RNA, C/D box 55	NR_030704	NA	-117155770	GO:0003674	100216533	NA	0	0	0	1	1	3
102465227	0.812817615	0.025798626	0.020893948	1.234741594	0.21692669	0.999694478	Mir6418	microRNA 6418	NR_105846	NA	-137529479	NA	102465227	NA	0	0	0	1	1	3
432530	257.7660302	0.134534487	0.108961045	1.234702612	0.216941204	0.999694478	Adcy1	adenylate cyclase 1	NM_009622	Mm.259733	7063488	GO:0000166	432530	230	251	193	207	327	295	285
18245	4755.761675	0.102187341	0.082762862	1.234700433	0.216942015	0.999694478	Oaz1	ornithine decarboxylase antizyme 1	NM_001301034	Mm.398119	80826655	GO:0004857	18245	NA	4116	4500	3960	6430	4750	5133
11438	158.2299687	-0.134821942	0.109211622	-1.234501787	0.217015981	0.999694478	Chrna4	cholinergic receptor, nicotinic, alpha polypeptide 4	NM_015730	Mm.252369	-181022310	GO:0001508	11438	4080	131	193	158	153	135	169
380921	270.3319717	-0.135495778	0.109762665	-1.234443223	0.217037791	0.999694478	Dgkh	diacylglycerol kinase, eta	NM_001081336	Mm.89591	-78569608	GO:0004143	380921	561	203	350	262	352	249	219
17180	28.1335693	0.111777706	0.090561025	1.234280489	0.217098404	0.999694478	Matn1	matrilin 1, cartilage matrix protein	NM_010769	Mm.271796	130944384	GO:0002062	17180	NA	23	19	22	63	28	24
108673	783.9777166	0.115585412	0.093666363	1.234011958	0.217198448	0.999694478	Ccdc86	coiled-coil domain containing 86	NM_023731	Mm.294908	-10941480	GO:0005634	108673	NA	782	674	600	1185	734	833
14777	14.84687613	-0.07736713	0.062696143	-1.234001434	0.21720237	0.999694478	Gpx2-ps1	glutathione peroxidase 2, pseudogene 1	NR_033563	Mm.57225	100264543	NA	14777	NA	20	30	5	15	5	15
244650	2236.240596	0.126079656	0.102175877	1.233947381	0.217222512	0.999694478	Phlpp2	PH domain and leucine rich repeat protein phosphatase 2	NM_001122594	Mm.23494	109868602	GO:0001917	244650	NA	2234	1909	1658	4020	2067	2040
14580	7.798850788	0.075943784	0.061571963	1.233415023	0.217420963	0.999694478	Gfap	glial fibrillary acidic protein	NM_001131020	Mm.1239	-102887335	GO:0005178	14580	NA	5	5	5	18	6	11
22589	2108.418756	-0.102034652	0.082725951	-1.233405607	0.217424474	0.999694478	Atrx	alpha thalassemia/mental retardation syndrome X-linked homolog (human)	NM_009530	Mm.10141	-105797614	GO:0000166	22589	NA	1967	2200	1909	3019	1946	1802
71683	230.4910733	-0.128697827	0.104408291	-1.232639914	0.217710139	0.999694478	Gypc	glycophorin C	NM_001048207	Mm.292145	-32528319	GO:0003674	71683	5144	232	229	219	332	185	206
72495	8.529427782	-0.079198391	0.064266963	-1.232334432	0.217824183	0.999694478	2610206C17Rik	RIKEN cDNA 2610206C17 gene	NR_038175	Mm.382914	84689639	NA	72495	NA	8	10	12	8	7	5
108052	335.3879284	-0.124661004	0.101162753	-1.232281659	0.217843889	0.999694478	Slc14a1	solute carrier family 14 (urea transporter), member 1	NM_001171010	Mm.33832	-78100090	GO:0005372	108052	NA	272	406	374	199	306	387
26568	257.0359189	0.133682275	0.108489156	1.23221786	0.217867713	0.999694478	Slc27a3	solute carrier family 27 (fatty acid transporter), member 3	NM_011988	Mm.45519	-90385232	GO:0000166	26568	NA	246	153	228	517	227	241
67678	513.5028657	0.115376451	0.093641601	1.23210677	0.217909203	0.999694478	Lsm3	LSM3 homolog, U6 small nuclear RNA associated (S. cerevisiae)	NM_026309	Mm.246693	91516034	GO:0000398	67678	3018	485	472	391	771	475	555
66425	632.3768267	0.130512662	0.105933179	1.232028187	0.217938555	0.999694478	Pcp4l1	Purkinje cell protein 4-like 1	NM_025557	Mm.482117	-171173263	GO:0003674	66425	NA	528	518	568	1040	524	717
108014	1102.029202	-0.105087846	0.085317338	-1.23172907	0.218050307	0.999694478	Srsf9	serine/arginine-rich splicing factor 9	NM_025573	Mm.287826	115327176	GO:0000166	108014	3040	1060	1136	985	1376	1019	1073
23997	1806.4573	0.092871753	0.075400325	1.231715546	0.21805536	0.999694478	Psmd13	proteasome (prosome, macropain) 26S subunit, non-ATPase, 13	NM_011875	Mm.29760	140882393	GO:0000502	23997	3050	1646	1740	1430	2657	1710	1871
210297	18.61492299	-0.101019146	0.082027644	-1.231525632	0.218126336	0.999694478	Lrch2	leucine-rich repeats and calponin homology (CH) domain containing 2	NM_001081173	Mm.30506	-147471693	GO:0003674	210297	NA	19	20	23	28	10	13
80876	1363.211838	-0.100678973	0.081758622	-1.231417196	0.218166869	0.999694478	Ifitm2	interferon induced transmembrane protein 2	NM_030694	Mm.379266	-140954838	GO:0002376	80876	NA	1312	1467	1157	1878	1172	1307
17268	372.7063254	0.124060842	0.100751622	1.2313533	0.218190755	0.999694478	Meis1	Meis homeobox 1	NM_001193271	Mm.356578	-18880427	GO:0000978	17268	NA	299	380	291	600	351	378
75173	6.538199694	-0.069949049	0.056807736	-1.231329634	0.218199603	0.999694478	Tex38	testis expressed 38	NM_029196	Mm.331798	-115779833	GO:0003674	75173	NA	7	8	9	8	2	5
243219	3742.700026	0.106438453	0.086489488	1.230651903	0.218453084	0.999694478	2900026A02Rik	RIKEN cDNA 2900026A02 gene	NM_172884	Mm.160131	-113086322	GO:0003674	243219	NA	3443	3661	2809	6088	3403	3711
16891	2023.677358	0.091184446	0.074153278	1.229675195	0.218818759	0.999694478	Lipg	lipase, endothelial	NM_010720	Mm.299647	-74939321	GO:0004465	16891	561	1986	1004	1254	6125	1658	1402
433426	1.079011414	-0.024471654	0.019907075	-1.229294341	0.218961468	0.999694478	Gm13490	predicted gene 13490	NR_040639	Mm.244381	-51656965	NA	433426	NA	5	0	1	0	0	0
75288	9.212998134	-0.066597761	0.05417888	-1.229219976	0.218989341	0.999694478	Slc35f4	solute carrier family 35, member F4	NM_029238	Mm.78738	-49298519	GO:0003674	75288	NA	6	20	9	12	1	8
66199	1169.357663	-0.131895615	0.107307881	-1.229132601	0.219022094	0.999694478	Commd4	COMM domain containing 4	NM_025417	Mm.41687	-57155040	GO:0003674	66199	NA	1115	993	1326	1371	1068	1108
381816	2.097050737	-0.040619217	0.033053771	-1.228882974	0.219115686	0.999694478	4922502D21Rik	RIKEN cDNA 4922502D21 gene	NM_199034	Mm.46114	-129322164	GO:0003674	381816	NA	2	2	5	2	1	0
26888	25.17568907	-0.107579648	0.087554072	-1.228722384	0.219175911	0.999694478	Clec4a2	C-type lectin domain family 4, member a2	NM_001170332	Mm.47384	123123315	GO:0002250	26888	NA	27	23	32	36	13	21
[truncated: 18,364 more rows]
