# Supplementary material for: Maternal Influenza A Virus Infection Restricts Fetal and Placental Growth and Adversely Affects the Fetal Thymic Transcriptome
Source: Viruses. 2020 Sep 8;12(9):1003. doi: 10.3390/v12091003 (PMC7551156; doi:10.3390/v12091003)
Supplement: Supplementary file 1 [file viruses-12-01003-s001.zip › Supplemental Table 3_Thymus E7.5 Flu vs control.csv]

EntrezID	baseMean	log2FoldChange	lfcSE	stat	pvalue	padj	symbol	genename	refseq	unigene	chrloc	GO	entrez	pathway	13_ctrl	14_ctrl	15_ctrl	16_flu	17_flu	18_flu
16663	2694.24943657598	-5.40849969324665	0.360176138227467	-15.0162632090606	0.00000000000000000000000000000000000000000000000000574567549488117	0.000000000000000000000000000000000000000000000106404164489704	Krt13	keratin 13	NM_001313949	Mm.4646	-100117327	GO:0005198	16663	NA	6096	8054	2038	31	23	18
16682	3164.30178336703	-5.22745178754253	0.371063805700748	-14.087743690524	0.00000000000000000000000000000000000000000000451766276682118	0.0000000000000000000000000000000000000000418312983893807	Krt4	keratin 4	NM_008475	Mm.46425	-101918534	GO:0005198	16682	NA	7528	9434	2055	23	33	18
239691	561.08279981415	-2.79311870831128	0.213180557161804	-13.1021268801324	0.00000000000000000000000000000000000000320158348605236	0.0000000000000000000000000000000000197633748594012	AU021092	expressed sequence AU021092	NM_001033220	Mm.325639	-5211818	GO:0005576	239691	NA	783	1027	1192	143	137	93
26358	316.514536246451	-2.66032163129655	0.22582779946616	-11.7803106507939	0.0000000000000000000000000000000493110010500674	0.000000000000000000000000000228297607111549	Aldh1a7	aldehyde dehydrogenase family 1, subfamily A7	NM_011921	Mm.14609	-20692952	GO:0001758	26358	00830	421	585	673	80	80	64
15375	254.009684723346	-3.05272566712741	0.277233005940368	-11.0114077390339	0.000000000000000000000000000336701101312063	0.00000000000000000000000124707353903962	Foxa1	forkhead box A1	NM_008259	Mm.4578	-57540631	GO:0000122	15375	NA	366	635	410	31	55	36
17153	717.140524192183	-3.15988752028466	0.304047863407766	-10.3927305552115	0.000000000000000000000000267580911551965	0.000000000000000000000825888483505141	Mal	myelin and lymphocyte protein, T cell differentiation protein	NM_001171187	Mm.39040	-127633225	GO:0005783	17153	NA	1239	2004	799	118	90	80
12931	155.784528225045	-3.34491080760196	0.323149765615527	-10.3509615773066	0.000000000000000000000000414303561716218	0.00000000000000000000109606966563181	Crlf1	cytokine receptor-like factor 1	NM_018827	Mm.335584	70493155	GO:0005125	12931	NA	194	347	349	12	14	21
16669	1904.15959527737	-2.14730586136629	0.211160918448828	-10.169049638258	0.00000000000000000000000272554908211538	0.00000000000000000000630930543146184	Krt19	keratin 19	NM_001313963	Mm.439699	-100140810	GO:0005198	16669	NA	2971	4056	2523	688	596	613
12425	147.589293383337	-3.18596961243102	0.321139866074974	-9.9208162828567	0.0000000000000000000000337980649174744	0.0000000000000000000695451515785232	Cckar	cholecystokinin A receptor	NM_009827	Mm.3521	-53698484	GO:0001659	12425	04020	217	364	256	25	10	17
19041	740.197766533905	-2.3077415250817	0.241663427235198	-9.54940328159666	0.00000000000000000000130445451959564	0.00000000000000000219610847712652	Ppl	periplakin	NM_008909	Mm.266875	-5086290	GO:0005515	19041	NA	1157	1674	982	180	236	224
68764	130.30278328885	-3.24198187131245	0.339259850639883	-9.55604344338921	0.00000000000000000000122344749167177	0.00000000000000000219610847712652	Cdhr3	cadherin-related family member 3	NM_001024478	Mm.60083	-33033795	GO:0005509	68764	NA	216	378	154	13	13	13
75563	229.46913327773	-3.47903666205355	0.365342837470259	-9.52266283949458	0.00000000000000000000168797285934357	0.00000000000000000260496411518197	Dnali1	dynein, axonemal, light intermediate polypeptide 1	NM_175223	Mm.50304	-125055338	GO:0003341	75563	05016	429	686	229	17	21	6
12739	496.503341335143	-2.78215026929677	0.293980582807325	-9.46372118433478	0.00000000000000000000297174970583196	0.00000000000000000423337175402324	Cldn3	claudin 3	NM_009902	Mm.158662	134986213	GO:0003382	12739	04514	701	1089	924	141	86	53
210044	200.768576153746	-2.71297920085676	0.291126979989563	-9.31888621574688	0.0000000000000000000117567928995534	0.0000000000000000155517176933449	Adcy2	adenylate cyclase 2	NM_153534	Mm.390617	-68620042	GO:0000166	210044	00230	231	436	424	41	35	41
320111	102.376315660454	-2.74084415456743	0.295752759208368	-9.26734939651539	0.0000000000000000000190829080238729	0.0000000000000000235597582462735	Prr18	proline rich 18	NM_178774	Mm.442510	8340405	GO:0003674	320111	NA	126	228	205	19	22	17
16665	2956.1073158731	-3.57116030707388	0.385794938728255	-9.25662819436136	0.0000000000000000000210989807311031	0.0000000000000000244207515099562	Krt15	keratin 15	NM_008469	Mm.440010	-100131758	GO:0005198	16665	NA	6550	8966	1986	66	106	162
67701	1708.39376985663	-2.46095216896721	0.270236164156415	-9.10667222001709	0.0000000000000000000849475656621459	0.00000000000000009253788049984	Wfdc2	WAP four-disulfide core domain 2	NM_026323	Mm.27289	164562715	GO:0004867	67701	NA	2790	4101	2130	509	523	268
69329	126.402759254391	-3.22490541870171	0.355602232948677	-9.06885592916723	0.000000000000000000120273196911071	0.000000000000000123741074088673	1700003M02Rik	RIKEN cDNA 1700003M02 gene	NM_027041	Mm.389548	-34711331	GO:0003674	69329	NA	199	386	146	12	9	12
67182	124.995324267256	-2.48013536641131	0.275601916361255	-8.99897721741669	0.000000000000000000227830183417893	0.000000000000000222062482458734	Pdzk1ip1	PDZK1 interacting protein 1	NM_001164557	Mm.30181	115088707	GO:0003674	67182	NA	179	285	199	31	41	20
13107	2344.3364312454	-3.45575516993461	0.385670463526615	-8.96038327211991	0.000000000000000000323551798384096	0.000000000000000299592787713754	Cyp2f2	cytochrome P450, family 2, subfamily f, polypeptide 2	NM_007817	Mm.4515	27119954	GO:0004497	13107	00980	4508	7349	2000	42	126	141
104522	521.533952682371	-3.5648462034063	0.398251640561831	-8.95124047292617	0.000000000000000000351509693299728	0.000000000000000309981333819889	AU040972	expressed sequence AU040972	NR_045305	Mm.436987	-79481722	NA	104522	NA	1056	1752	317	9	20	4
235281	414.452584375653	-1.9145437951742	0.214607917037489	-8.92112379451386	0.000000000000000000461580305432137	0.000000000000000388545712558988	Scn3b	sodium channel, voltage-gated, type III, beta	NM_001083917	Mm.290083	40269215	GO:0001518	235281	NA	510	788	717	170	151	154
53868	288.171541135942	-2.3597465465769	0.265519712805142	-8.88727440101089	0.000000000000000000626262083962466	0.000000000000000504249892734822	Rab25	RAB25, member RAS oncogene family	NM_016899	Mm.26994	-88542028	GO:0000166	53868	NA	406	627	470	109	70	55
69665	495.165335141468	-3.29727284838331	0.37589058429817	-8.7718952964456	0.00000000000000000175683730405874	0.00000000000000135561958474433	Upk3bl	uroplakin 3B-like	NM_027158	Mm.75713	136057266	GO:0003674	69665	NA	1017	1561	318	31	31	34
194597	102.343640066397	-3.48962072144415	0.399808595610711	-8.72822835665585	0.00000000000000000258692918267077	0.00000000000000184259005899538	Tmprss11a	transmembrane protease, serine 11a	NM_001033233	Mm.249106	-86410409	GO:0004252	194597	NA	250	289	74	2	2	0
71837	77.8271479303232	-2.54959491478995	0.292079398230012	-8.72911588506543	0.00000000000000000256671125852377	0.00000000000000184259005899538	1700003E16Rik	RIKEN cDNA 1700003E16 gene	NM_027948	Mm.17621	83156403	GO:0003674	71837	NA	133	175	109	18	16	17
105853	362.96735223835	-2.83832502972739	0.325609614759877	-8.71695705859464	0.0000000000000000028577846817229	0.00000000000000189976560912664	Mal2	mal, T cell differentiation protein 2	NM_178920	Mm.410994	54571365	GO:0003674	105853	NA	362	654	996	68	52	50
20766	117.702445975757	-3.47202419881148	0.398333257523526	-8.71638040066595	0.00000000000000000287237091935558	0.00000000000000189976560912664	Sprr3	small proline-rich protein 3	NM_001204427	Mm.57092	-92456501	GO:0001533	20766	NA	272	351	81	1	2	3
71740	182.985840224519	-2.25366955198015	0.258949873827623	-8.70311121866145	0.00000000000000000322907182045019	0.00000000000000206204072561783	Pvrl4	poliovirus receptor-related 4	NM_001122680	Mm.263414	171370172	GO:0003674	71740	04520	285	422	235	55	60	46
75465	213.372252987967	-3.21560011190769	0.369755761609797	-8.69655173974303	0.00000000000000000342121705160663	0.00000000000000211191728595677	Dynlrb2	dynein light chain roadblock-type 2	NM_029297	Mm.23114	116505014	GO:0003774	75465	NA	393	624	223	18	27	6
626834	51.8063658133903	-2.99695630129528	0.346407582376653	-8.65153205000186	0.00000000000000000508126171575507	0.00000000000000303548018432478	Klk13	kallikrein related-peptidase 13	NM_001039042	Mm.389891	43712566	GO:0004175	626834	NA	80	104	110	10	6	2
56087	286.297115768317	-3.00330638895891	0.347656734392926	-8.638711958804	0.00000000000000000568503064841625	0.00000000000000329003383056314	Dnah10	dynein, axonemal, heavy chain 10	NM_019536	Mm.261014	124725084	GO:0003341	56087	NA	480	800	347	23	60	22
50528	221.670456082751	-2.25182426090806	0.260855309314276	-8.63246474387485	0.00000000000000000600438542145612	0.00000000000000336955192787715	Tmprss2	transmembrane protease, serine 2	NM_015775	Mm.276145	-97564681	GO:0004252	50528	NA	297	463	381	84	73	40
381522	109.760571434692	-3.06068485025763	0.356706475797682	-8.58040169697843	0.00000000000000000945423967705455	0.00000000000000514950189939333	Ccdc180	coiled-coil domain containing 180	NM_198660	Mm.54220	45890302	GO:0003674	381522	NA	185	325	120	14	13	7
17907	13177.8035143186	-3.2072950564382	0.374396800275156	-8.56656641851922	0.0000000000000000106616411838012	0.00000000000000564122665950896	Mylpf	myosin light chain, phosphorylatable, fast skeletal muscle	NM_016754	Mm.14526	127211607	GO:0005509	17907	04510	24992	43188	8605	701	1110	1116
68775	138.154900746873	-3.26242081444607	0.381374111292946	-8.55438457368202	0.0000000000000000118499228536741	0.00000000000000609579781464417	Atp6v1c2	ATPase, H+ transporting, lysosomal V1 subunit C2	NM_001159632	Mm.178798	-17284720	GO:0005765	68775	00190	137	229	440	13	6	5
15223	607.912484127131	-2.31755397065233	0.272307470163286	-8.51079836062752	0.0000000000000000172739806926091	0.00000000000000864586076882239	Foxj1	forkhead box J1	NM_008240	Mm.378938	-116330703	GO:0000122	15223	NA	940	1507	721	163	215	127
622665	433.575421913114	-2.5814200101133	0.303557261139924	-8.50389807978733	0.0000000000000000183328502479895	0.0000000000000089343698353294	Ccdc17	coiled-coil domain containing 17	NM_001037916	Mm.388905	116596729	NA	622665	NA	687	1194	466	93	104	76
71960	961.578442539776	-3.0737762008879	0.367324850155357	-8.36800504944839	0.0000000000000000586018830867101	0.0000000000000278268787918663	Myh14	myosin, heavy polypeptide 14	NM_001271538	Mm.158289	-44605802	GO:0000146	71960	04530	746	1480	3279	81	114	77
16997	991.518746975035	-1.38668526338306	0.166116482674711	-8.34766810045254	0.0000000000000000696238972254777	0.0000000000000322341238179655	Ltbp2	latent transforming growth factor beta binding protein 2	NM_013589	Mm.3900	-84783211	GO:0005509	16997	NA	1312	1684	1370	470	593	523
229722	135.88982521905	-1.62717879128464	0.195260648131923	-8.33336776689015	0.0000000000000000785746027007571	0.0000000000000354908065223249	5330417C22Rik	RIKEN cDNA 5330417C22 gene	NM_001033304	Mm.316890	-108458068	GO:0005764	229722	NA	213	219	195	70	61	57
66748	114.522078006129	-2.84405291004483	0.344176975233404	-8.26334448466848	0.000000000000000141646702898506	0.0000000000000624560783566057	Erich2	glutamate rich 2	NM_025744	Mm.423014	70508818	GO:0003674	66748	NA	179	310	155	9	25	14
16420	83.3813220765703	-2.79547119074238	0.339487190615226	-8.23439372094235	0.000000000000000180469244707702	0.0000000000000759570441532257	Itgb6	integrin beta 6	NM_001159564	Mm.98193	-60598291	GO:0004872	16420	04510	99	171	195	18	10	9
23795	934.045276233755	-3.04376745870259	0.369563403175457	-8.23611708450877	0.000000000000000177889848147656	0.0000000000000759570441532257	Agr2	anterior gradient 2	NM_011783	Mm.7244	35992924	GO:0002162	23795	NA	1954	2832	593	89	114	64
403183	114.363030476967	-3.18232043461718	0.392095810065436	-8.11618067044912	0.00000000000000048108431912953	0.000000000000193943763538102	Mettl21e	methyltransferase like 21E	NM_207281	Mm.336176	-44204069	GO:0000179	403183	NA	169	378	130	2	4	9
75472	276.156171555128	-2.37610628910629	0.29276763061952	-8.11601434242665	0.000000000000000481743783290279	0.000000000000193943763538102	Cfap126	cilia and flagella associated protein 126	NM_001081275	Mm.32760	171121660	GO:0005515	75472	NA	450	699	309	67	70	69
74180	5002.06495140881	-3.01981844651234	0.37460955814259	-8.06124238122855	0.000000000000000755229137186983	0.000000000000297576348756718	Muc5b	mucin 5, subtype B, tracheobronchial	NM_028801	Mm.200752	141839071	GO:0003674	74180	04970	10197	15684	2998	400	651	332
212190	218.022994968355	-2.79990872544891	0.347895764666574	-8.04812535769835	0.000000000000000840718137151296	0.000000000000324359566289685	Ubxn10	UBX domain protein 10	NM_001285928	Mm.292226	-138718525	GO:0003674	212190	NA	349	660	217	40	29	24
71840	109.326907373252	-3.03503874240617	0.380239312735158	-7.9819172840766	0.00000000000000144077571711846	0.000000000000544525010312587	Tekt4	tektin 4	NM_027951	Mm.282330	25471589	GO:0005634	71840	NA	181	324	131	5	17	4
68311	493.510956342291	-2.94157847313362	0.369460671409342	-7.96181759187709	0.00000000000000169530273893464	0.000000000000627906228446611	Lypd2	Ly6/Plaur domain containing 2	NM_026671	Mm.306880	-74732251	GO:0003674	68311	NA	987	1504	338	55	67	34
56312	695.643131787577	-1.71753770516827	0.217078939239866	-7.91204209483648	0.0000000000000025320074187037	0.000000000000919416576215172	Nupr1	nuclear protein transcription regulator 1	NM_019738	Mm.18742	-126623245	GO:0002526	56312	NA	1021	1327	936	305	406	206
320214	73.6355254630029	-2.5966013250745	0.329561528926225	-7.87895763663532	0.00000000000000330123387622475	0.00000000000117568365680397	Maats1	MYCBP-associated, testis expressed 1	NM_001081025	Mm.294342	-38297753	GO:0003674	320214	NA	138	179	86	15	16	10
17152	53.5733848713194	-2.95363997788118	0.375081107856301	-7.87467008072496	0.0000000000000034164316438728	0.00000000000119375278514869	Mak	male germ cell-associated kinase	NM_001145802	Mm.8149	-41025119	GO:0000166	17152	NA	88	158	64	6	5	3
57355	115.371896239197	-2.76381875397008	0.354187270778034	-7.80326957515688	0.00000000000000603234991697101	0.00000000000206876089097011	BC051019	cDNA sequence BC051019	NM_001040700	Mm.358682	-109712180	GO:0003674	57355	NA	171	338	141	20	21	8
71874	132.746958672095	-2.63789907154289	0.338425998080947	-7.79461118974655	0.00000000000000646071019847735	0.0000000000021753798575564	2310007B03Rik	RIKEN cDNA 2310007B03 gene	NM_001159940	Mm.158766	-93151354	GO:0003674	71874	NA	155	296	281	16	39	15
14186	249.438162620743	-2.86801311123243	0.368962356303504	-7.77318624036877	0.00000000000000765360825442568	0.00000000000253102091542338	Fgfr4	fibroblast growth factor receptor 4	NM_008011	Mm.276715	55152817	GO:0000166	14186	04010	304	548	567	15	19	45
21689	149.508245181936	-2.83623202416859	0.367744531741912	-7.71250631718187	0.0000000000000123370568983628	0.00000000000400824485439967	Tekt1	tektin 1	NM_001282006	Mm.42257	-72344716	GO:0005634	21689	NA	259	465	129	21	19	12
140474	473.32029806771	-2.85146780985102	0.371230852599316	-7.68111753073691	0.0000000000000157706705204383	0.00000000000503546633393097	Muc4	mucin 4	NM_080457	Mm.214599	32735885	GO:0001953	140474	NA	944	1441	318	61	65	34
14632	214.997367123031	-1.50328626970694	0.195769743428927	-7.67884885262004	0.0000000000000160524497524175	0.00000000000503856469432238	Gli1	GLI-Kruppel family member GLI1	NM_010296	Mm.391450	-127329881	GO:0001649	14632	04340	277	366	330	94	134	93
69540	260.536175343757	-2.94374312766804	0.384656932122601	-7.65290543816272	0.0000000000000196488404944881	0.00000000000606461461862376	Klk10	kallikrein related-peptidase 10	NM_133712	Mm.46421	43781053	GO:0003674	69540	NA	592	745	171	13	32	19
71860	93.726666948157	-2.86654066432811	0.375439748710905	-7.63515497272346	0.0000000000000225548953972299	0.00000000000684744439116886	Cfap52	cilia and flagella associated protein 52	NM_027963	Mm.441823	-67924805	GO:0003674	71860	NA	139	308	93	9	11	8
11668	443.94873955214	-2.5352657482925	0.334508247492405	-7.57908292933812	0.0000000000000348006023268929	0.0000000000103947153950279	Aldh1a1	aldehyde dehydrogenase family 1, subfamily A1	NM_013467	Mm.250866	20601981	GO:0001758	11668	00010	651	1306	472	64	95	94
73721	81.3219035054118	-2.87685823834059	0.381348947034049	-7.54389978185446	0.000000000000045612171273113	0.0000000000134078063461394	1110017D15Rik	RIKEN cDNA 1110017D15 gene	NM_001048005	Mm.45614	-41505008	GO:0002177	73721	NA	128	262	81	8	10	4
70846	43.6799568595702	-2.3055829988499	0.306680102955003	-7.51787604293384	0.0000000000000556732476052163	0.0000000000161095761312656	Ttc6	tetratricopeptide repeat domain 6	NM_001037743	Mm.84118	57564114	GO:0003674	70846	NA	67	90	73	11	13	9
56753	266.052229156947	-2.3984821684796	0.31972000613567	-7.50182072579414	0.0000000000000629374128570867	0.0000000000179313530569291	Tacstd2	tumor-associated calcium signal transducer 2	NM_020047	Mm.439913	-67534058	GO:0003674	56753	NA	461	690	273	73	72	39
69542	179.075344296135	-2.87134006299428	0.383094038404764	-7.49513115617978	0.0000000000000662321011318149	0.000000000018584125467577	2300002M23Rik	RIKEN cDNA 2300002M23 gene	NM_175148	Mm.265291	35567484	GO:0001968	69542	NA	366	519	148	19	25	6
215446	58.4277455358027	-2.04684512573892	0.273407742412012	-7.48641976149462	0.0000000000000707777816072037	0.0000000000195631901131911	Entpd3	ectonucleoside triphosphate diphosphohydrolase 3	NM_178676	Mm.76648	120539817	GO:0005886	215446	00230	104	97	92	16	21	20
73301	63.5097889780546	-2.96815416001965	0.397873551042478	-7.46004390651935	0.0000000000000864936526415001	0.0000000000235555287245285	Ttc29	tetratricopeptide repeat domain 29	NM_183096	Mm.61243	78213341	GO:0003674	73301	NA	103	201	72	3	6	0
12299	341.268629674484	-2.89550326391927	0.390411406590618	-7.41654371526973	0.000000000000120216214190779	0.0000000000322649865304209	Cacng1	calcium channel, voltage-dependent, gamma subunit 1	NM_007582	Mm.57093	-107703217	GO:0005244	12299	04010	601	1142	246	13	29	34
278795	72.0306533628918	-2.59905355935572	0.351272645660165	-7.39896371512558	0.00000000000013725134566614	0.0000000000363108238627321	Lrrc10b	leucine rich repeat containing 10B	NM_001111140	Mm.490638	-10455370	GO:0003674	278795	NA	115	203	82	12	12	11
22092	250.049166408427	-2.27669703966543	0.309811031080459	-7.34866357639203	0.000000000000200198362588388	0.0000000000522179362925966	Rsph1	radial spoke head 1 homolog (Chlamydomonas)	NM_025290	Mm.12743	-31255019	GO:0005634	22092	NA	392	662	263	62	79	53
74052	99.1106418596685	-2.63018617316083	0.359923910172681	-7.30761724581992	0.000000000000271921032430476	0.0000000000699403555497221	Ttc21a	tetratricopeptide repeat domain 21A	NM_028735	Mm.189573	119937605	GO:0003674	74052	NA	159	292	104	19	17	9
14570	109.42650038783	-2.269488056863	0.310646119588116	-7.30570225654871	0.000000000000275822338662456	0.0000000000699719710916442	Arhgdig	Rho GDP dissociation inhibitor (GDI) gamma	NM_008113	Mm.1383	-26199182	GO:0005092	14570	NA	160	280	136	31	27	26
212517	107.28123682761	-2.76844936252867	0.379363939657718	-7.29760810958076	0.000000000000292928343530256	0.0000000000733072972140109	Cfap44	cilia and flagella associated protein 44	NM_001033247	Mm.327888	44394798	GO:0003674	212517	NA	177	325	113	5	18	11
217138	157.128650434953	-2.59620892005296	0.356278530143418	-7.28702040790353	0.000000000000316884921660033	0.0000000000782452248562954	Prr15l	proline rich 15-like	NM_146026	Mm.342551	96929323	GO:0003674	217138	NA	173	291	406	38	28	11
21818	115.232360230694	-2.75484533298432	0.378301542369184	-7.28214142541316	0.000000000000328562358795754	0.0000000000800611358228758	Tgm3	transglutaminase 3, E polypeptide	NM_009374	Mm.2961	130012339	GO:0001533	21818	NA	260	311	86	16	14	8
14238	90.147553226359	-2.88414323089458	0.396189384642869	-7.27970849974789	0.000000000000334542253418635	0.0000000000804595842994766	Foxf2	forkhead box F2	NM_010225	Mm.125548	31625815	GO:0000977	14238	NA	75	160	291	9	3	4
14184	422.481574284881	-2.26003210057028	0.310890779945743	-7.26953723415248	0.000000000000360721088885446	0.0000000000845594157603744	Fgfr3	fibroblast growth factor receptor 3	NM_001163215	Mm.6904	33721723	GO:0000122	14184	04010	462	666	1080	87	118	120
64929	167.629935748835	-2.49111883429266	0.342612125035186	-7.27095935100612	0.000000000000356943350504043	0.0000000000845594157603744	Scel	sciellin	NM_022886	Mm.244003	103513340	GO:0005737	64929	NA	322	419	173	39	21	34
58187	139.249513490589	-2.22678005036979	0.307553588256361	-7.24029936699569	0.000000000000447695422791863	0.000000000103635894183531	Cldn10	claudin 10	NM_001160096	Mm.390755	118787870	GO:0005198	58187	04514	169	208	347	38	47	28
11937	5035.64103371928	-2.91612309028288	0.403101208489752	-7.23422065939307	0.000000000000468209979607039	0.000000000107046674226454	Atp2a1	ATPase, Ca++ transporting, cardiac muscle, fast twitch 1	NM_007504	Mm.35134	-126445859	GO:0000166	11937	04020	7961	19860	2124	133	262	268
227618	106.696808719033	-2.69447153977461	0.372841134878483	-7.22686229525826	0.000000000000494280835786132	0.000000000111629107291749	Lrrc26	leucine rich repeat containing 26	NM_146117	Mm.275228	25289910	GO:0005737	227618	NA	211	291	102	7	21	12
13710	482.493990146858	-1.82523190601946	0.253931800181158	-7.18788235548806	0.000000000000658039218391209	0.000000000146822027534781	Elf3	E74-like factor 3	NM_001163131	Mm.441439	-135253573	GO:0000978	13710	NA	721	1058	564	228	195	144
70405	413.458225840341	-2.80635388066237	0.390778074127438	-7.18145174068079	0.000000000000689750320181616	0.000000000151740887693933	Calml3	calmodulin-like 3	NM_027416	Mm.20079	-3802892	GO:0005509	70405	04020	840	1265	289	61	28	17
74934	50.4108520328456	-2.83072753110794	0.394244832715085	-7.1801258918558	0.000000000000696472566228432	0.000000000151740887693933	Armc4	armadillo repeat containing 4	NM_001081393	Mm.107918	-7088232	GO:0003341	74934	NA	96	149	50	3	6	1
70884	62.8573658079391	-2.73922355891096	0.382137352984177	-7.16816489547513	0.000000000000760097191020886	0.000000000163677207912974	Ccdc81	coiled-coil domain containing 81	NM_001162979	Mm.252823	-89866147	GO:0003674	70884	NA	113	190	58	8	6	5
381284	283.224733101494	-2.62580648956805	0.366446509722364	-7.16559284889214	0.000000000000774506423986272	0.000000000164863039836802	Crocc2	ciliary rootlet coiled-coil, rootletin family member 2	NM_001310428	Mm.193346	93168422	GO:0003674	381284	NA	466	830	294	37	71	19
213603	123.209850194948	-2.1224410821386	0.29845302862964	-7.11147443161787	0.00000000000114809733142616	0.000000000241609255462285	Slc44a3	solute carrier family 44, member 3	NM_145394	Mm.33062	-121459527	GO:0003674	213603	NA	157	258	218	53	33	24
12427	41.1050861002908	-2.12882497179084	0.299564833004016	-7.10639146271985	0.00000000000119116251161222	0.000000000247855489354457	Ccna1	cyclin A1	NM_001305221	Mm.4815	-55045468	GO:0000079	12427	04110	64	73	74	13	13	10
21957	11562.2568654533	-2.85135323725042	0.401536904634135	-7.10109881393956	0.00000000000123768839708745	0.000000000254675015840695	Tnnt3	troponin T3, skeletal, fast	NM_001163664	Mm.389992	142498835	GO:0003009	21957	NA	20527	40696	6970	242	691	906
67085	25.5390057034068	-2.79764027581557	0.396357583789906	-7.05837453408863	0.00000000000168461502312269	0.000000000342828413331968	1700024G13Rik	RIKEN cDNA 1700024G13 gene	NM_001034037	Mm.109099	-32376501	GO:0003674	67085	NA	54	62	34	1	3	0
208613	93.5755767027505	-2.83009712558744	0.401301211905882	-7.05230146738552	0.00000000000175982405057529	0.000000000354241104267432	Tmem212	transmembrane protein 212	NM_001164437	Mm.59189	-27866064	GO:0003674	208613	NA	161	289	102	5	10	0
436062	66.0909097819743	-2.81884049031108	0.399979117572545	-7.04746914643567	0.00000000000182201208491256	0.000000000362815503231137	Fam92b	family with sequence similarity 92, member B	NM_001033980	Mm.334852	-120166396	GO:0003674	436062	NA	100	213	77	4	7	0
114602	157.043965315128	-2.13945357790515	0.303752165658708	-7.04341835148928	0.00000000000187579938343373	0.000000000365662408229571	Zmynd10	zinc finger, MYND domain containing 10	NM_053253	Mm.28331	107547309	GO:0003674	114602	NA	248	363	200	51	63	25
53972	53.3120614847134	-2.15772981267373	0.306340922252609	-7.04355721334046	0.00000000000187393002737993	0.000000000365662408229571	Ngef	neuronal guanine nucleotide exchange factor	NM_001111314	Mm.435439	-87476828	GO:0005085	53972	04360	71	110	95	19	14	12
74485	129.094861260648	-2.51859760945718	0.358266307444159	-7.02995943834248	0.00000000000206593587233422	0.000000000398531941872473	Lrrc71	leucine rich repeat containing 71	NM_028971	Mm.474494	-87736922	GO:0003674	74485	NA	182	357	176	11	36	19
14066	587.020481473719	-2.09996806906865	0.299438064421468	-7.01302980008875	0.00000000000233211752962176	0.000000000445242108567685	F3	coagulation factor III	NM_010171	Mm.273188	121723536	GO:0001938	14066	04610	958	1472	582	158	190	177
330355	200.574221065847	-2.64097618648434	0.377037095818904	-7.00455264421208	0.00000000000247776245702669	0.00000000046822125450691	Dnah6	dynein, axonemal, heavy chain 6	NM_001164669	Mm.333166	-73017606	GO:0003341	330355	NA	311	646	182	19	43	16
22422	174.982414467469	-1.49800672297225	0.214317436914897	-6.98966329821819	0.00000000000275546725541754	0.000000000515439374778559	Wnt7b	wingless-type MMTV integration site family, member 7B	NM_001163633	Mm.306946	-85535436	GO:0001525	22422	04310	248	306	240	107	81	70
76560	494.605539090091	-1.8834163597382	0.27068283140173	-6.95801928029545	0.00000000000345089997483002	0.000000000639072166338772	Prss8	protease, serine 8 (prostasin)	NM_133351	Mm.5875	-127925716	GO:0001942	76560	NA	547	922	963	237	155	151
229474	227.998897836311	-1.72286056038545	0.248780463769538	-6.92522449022146	0.00000000000435284696031655	0.000000000798122503545566	Fhdc1	FH2 domain containing 1	NM_001033301	Mm.331107	-84442195	GO:0003674	229474	NA	264	428	394	93	88	101
56013	144.890835681047	-2.06590022846242	0.29842900190105	-6.92258532281462	0.00000000000443474518386439	0.000000000805167118235143	Srcin1	SRC kinase signaling inhibitor 1	NM_018873	Mm.342665	-97509339	GO:0005515	56013	NA	172	356	213	54	44	36
233813	129.680033536376	-2.38479203839129	0.344885463753781	-6.91473630820763	0.00000000000468734445489191	0.000000000842766329710128	Vwa3a	von Willebrand factor A domain containing 3A	NM_177697	Mm.389939	120739556	GO:0003674	233813	NA	222	357	124	25	26	28
12409	4936.18354097412	-1.77188030720518	0.256542492382507	-6.90677123602313	0.0000000000049580848795964	0.000000000882872825819671	Cbr2	carbonyl reductase 2	NM_007621	Mm.21454	-120729484	GO:0004090	12409	00590	7031	9501	7218	2313	2690	1100
241116	365.779058967598	-2.76463812612449	0.401757224438153	-6.88136505819097	0.00000000000592817146476619	0.00000000103579092194052	Ccdc108	coiled-coil domain containing 108	NM_001039495	Mm.186404	-74902079	GO:0005575	241116	NA	676	1074	394	17	49	4
381107	26.4313945874053	-2.78112697869476	0.404154148798016	-6.88135204591127	0.00000000000592871309064719	0.00000000103579092194052	Tmem232	transmembrane protein 232	NM_001008973	Mm.141275	-65256004	GO:0003674	381107	NA	34	83	41	0	1	1
67971	2038.56218877539	-2.17996244656851	0.317129715422541	-6.87404030765122	0.00000000000624085614509983	0.00000000108013471916919	Tppp3	tubulin polymerization-promoting protein family member 3	NM_026481	Mm.29358	-105467491	GO:0001578	67971	NA	3160	5648	1855	510	628	514
75495	32.289602026253	-2.55475906179675	0.37187353123486	-6.86996746800802	0.00000000000642165469942212	0.00000000110113540165369	Morn5	MORN repeat containing 5	NM_029309	Mm.276332	36049472	GO:0003674	75495	NA	64	76	41	5	3	5
12643	385.409226741754	-2.45906390145758	0.359308314352541	-6.84388254663328	0.00000000000770751229037057	0.00000000130949926702177	Chad	chondroadherin	NM_007689	Mm.440523	94565073	GO:0005576	12643	04510	823	1000	294	58	105	47
11459	29377.5752075753	-2.72457313925053	0.398704226968579	-6.83356973655873	0.00000000000828272032291234	0.00000000139443361509103	Acta1	actin, alpha 1, skeletal muscle	NM_001272041	Mm.214950	-123891757	GO:0000166	11459	NA	51097	104741	15753	1173	2094	3085
68625	95.9719620013791	-2.23915208352999	0.328224114733224	-6.82202185342152	0.00000000000897680062160024	0.00000000149767000640914	Cfap57	cilia and flagella associated protein 57	NM_026789	Mm.256495	-118554550	GO:0003674	68625	NA	170	236	101	20	27	24
212733	41.059888861649	-2.28918744490341	0.336102588102105	-6.81097833203228	0.00000000000969372329375857	0.00000000160283983640281	Ccdc64b	coiled-coil domain containing 64B	NM_153784	Mm.59997	23660522	GO:0005575	212733	NA	68	91	60	6	12	10
56538	77.6849166375158	-2.70090964062193	0.398838848633747	-6.77193219736266	0.0000000000127073694640555	0.00000000208254668234374	Klk11	kallikrein related-peptidase 11	NM_001177373	Mm.154276	43774616	GO:0004252	56538	NA	167	235	51	3	7	6
235345	49.5069041322646	-2.63146513778549	0.388752266960217	-6.76900268225261	0.0000000000129673139358627	0.00000000210650602437055	4833427G06Rik	RIKEN cDNA 4833427G06 gene	NM_177702	Mm.72828	-51081312	GO:0003674	235345	NA	79	154	52	4	8	3
241112	71.7665309396529	-2.50341511008796	0.369908070956235	-6.76766825772815	0.000000000013087441078268	0.000000002107533228943	Catip	ciliogenesis associated TTC17 interacting protein	NM_001033345	Mm.310460	74362107	GO:0003674	241112	NA	118	213	70	9	14	10
20465	80.7687598490826	-2.67715456271208	0.398758060724767	-6.71373152393757	0.0000000000189709221969792	0.00000000302864231177464	Sim2	single-minded homolog 2 (Drosophila)	NM_011377	Mm.4775	94085259	GO:0000122	20465	NA	176	241	53	4	5	8
75429	106.260313005376	-2.42117292190491	0.360865245874274	-6.70935466794289	0.000000000019548700486286	0.00000000309420841286779	Fam183b	family with sequence similarity 183, member B	NM_001162878	Mm.296819	-58792801	GO:0003674	75429	NA	177	308	100	16	27	15
13411	52.4872228260692	-2.20047745974816	0.329924802563867	-6.66963333052896	0.0000000000256443313044187	0.00000000399081824728176	Dnah11	dynein, axonemal, heavy chain 11	NM_010060	Mm.390540	-117877981	GO:0003341	13411	NA	69	126	82	11	18	11
76964	91.9289725674293	-2.67376833723474	0.400838077759365	-6.67044496416301	0.0000000000255029000714056	0.00000000399081824728176	2610028H24Rik	RIKEN cDNA 2610028H24 gene	NM_029816	Mm.472489	76449080	GO:0003674	76964	NA	127	335	78	9	8	2
69814	56.7072416820366	-2.63795032144095	0.396065364089853	-6.66039134096688	0.0000000000273099414021956	0.00000000421460670689383	Prss32	protease, serine 32	NM_027220	Mm.244143	23853771	GO:0004252	69814	NA	108	176	45	3	7	4
78801	186.615374382376	-2.39874099005374	0.360451506880996	-6.65482303239667	0.0000000000283641128156621	0.00000000434111574572931	Ak7	adenylate kinase 7	NM_030187	Mm.36006	105705981	GO:0000166	78801	00230	311	563	151	40	36	28
21953	6089.78287197009	-2.67025501851126	0.402457116209587	-6.63488086298535	0.0000000000324764737527057	0.000000004889689572572	Tnni2	troponin I, skeletal, fast 2	NM_009405	Mm.39469	142442467	GO:0003009	21953	NA	11686	19955	3974	144	389	649
75434	45.4297162051269	-2.69499414893629	0.406173155170269	-6.6350868210543	0.0000000000324311585821316	0.000000004889689572572	1700001C02Rik	RIKEN cDNA 1700001C02 gene	NM_029285	Mm.332291	30466076	GO:0003674	75434	NA	89	141	40	1	4	0
16688	416.121305487017	-2.21280658435245	0.333848850813453	-6.62816894220467	0.0000000000339876359983002	0.00000000507594379881066	Krt6b	keratin 6B	NM_010669	Mm.441891	-101676022	GO:0002009	16688	NA	773	1040	384	109	78	117
623534	50.0146779839716	-2.68063909410007	0.404973444711473	-6.61929597880157	0.0000000000360913578829711	0.00000000534700685307794	Nme9	NME/NM23 family member 9	NM_001165957	Mm.484967	99456242	GO:0003674	623534	NA	87	153	56	1	6	0
380683	869.774582071437	-2.68975007736029	0.40794481215718	-6.59341655342325	0.000000000042981838874149	0.00000000631730693738386	Sec14l3	SEC14-like 3 (S. cerevisiae)	NM_001029937	Mm.296806	4064852	GO:0003674	380683	NA	762	1801	2578	19	80	6
74685	65.8251050060626	-2.65977868016966	0.404176168003889	-6.58074100040472	0.0000000000468109397545656	0.00000000682591963240001	Lrrc74b	leucine rich repeat containing 74B	NM_001145435	Mm.38634	-17544464	GO:0003674	74685	NA	118	209	61	4	7	0
75533	122.657092538775	-2.18643553919736	0.3330758487217	-6.56437729600811	0.0000000000522507495975354	0.00000000755962212341217	Nme5	NME/NM23 family member 5	NM_080637	Mm.275430	-34562640	GO:0000302	75533	00230	180	325	142	35	24	33
72236	67.4740722649497	-2.43086464652923	0.37092856115846	-6.55345773034384	0.000000000056219851937026	0.00000000807081734900607	Tsnaxip1	translin-associated factor X (Tsnax) interacting protein 1	NM_024445	Mm.386810	105827743	GO:0005515	72236	NA	126	166	82	8	21	5
72373	608.957107435555	-2.53905950310126	0.388501651395768	-6.53551791602223	0.0000000000633897929254686	0.00000000903011980912887	Psca	prostate stem cell antigen	NM_028216	Mm.46395	74714838	GO:0016020	72373	NA	1305	1697	452	100	104	24
232400	266.171372073352	-2.55431657801032	0.391167021713335	-6.52998958557973	0.0000000000657742647270108	0.00000000929827182045429	BC048546	cDNA sequence BC048546	NM_001001179	Mm.259234	-128539821	GO:0004866	232400	NA	507	867	148	23	29	35
19273	289.335338412767	-1.55903544721218	0.239062048526692	-6.52146778135763	0.0000000000696226781629516	0.00000000976774527954319	Ptpru	protein tyrosine phosphatase, receptor type, U	NM_001083119	Mm.4860	-131768456	GO:0004721	19273	NA	380	534	422	141	110	146
74230	150.962293345782	-2.24035406189297	0.344208904846206	-6.50870454061603	0.0000000000758016455221544	0.0000000105546667174795	1700016K19Rik	RIKEN cDNA 1700016K19 gene	NM_198637	Mm.271247	75999911	GO:0005515	74230	NA	242	418	147	34	49	24
77609	99.3875585320761	-2.13044279499342	0.327420909347731	-6.50674020555856	0.0000000000767990585588788	0.0000000106137445182976	Ccdc151	coiled-coil domain containing 151	NM_001163787	Mm.159953	-21989870	GO:0003341	77609	NA	164	231	123	16	34	30
100048534	288.068131672614	-2.2921861952929	0.353068849241624	-6.49217907560073	0.0000000000846036066263015	0.0000000116057347489813	Cfap43	cilia and flagella associated protein 43	NM_027559	Mm.29457	-47736856	GO:0003674	100048534	NA	547	779	228	52	88	47
109052	130.438055264586	-2.33779877481326	0.3610490032629	-6.47501794406279	0.0000000000948006744067062	0.0000000129089241863073	Krt75	keratin 75	NM_133357	Mm.106868	-101563342	GO:0002244	109052	NA	234	369	109	29	31	17
21380	146.69585153343	-2.47499510844719	0.38276953661205	-6.46601903159205	0.000000000100618411424524	0.0000000136011121253341	Tbx1	T-box 1	NM_001285472	Mm.295194	-18581703	GO:0000122	21380	NA	202	502	125	25	15	20
70113	152.619094654592	-2.18508648411989	0.338383295395829	-6.45743012096341	0.000000000106495899111407	0.0000000142912866351025	Odf3b	outer dense fiber of sperm tails 3B	NM_001013022	Mm.247273	-89377448	GO:0003674	70113	NA	262	397	148	34	55	27
20674	134.217365330238	-2.55283556973722	0.396228770665616	-6.44283242089858	0.00000000011726415195991	0.0000000156231282744285	Sox2	SRY (sex determining region Y)-box 2	NM_011443	Mm.65396	34649994	GO:0000122	20674	NA	296	366	108	4	16	18
74918	59.7553635887867	-2.61259578170538	0.405984897465102	-6.43520435862999	0.000000000123307314761628	0.0000000163109154433614	Iqca	IQ motif containing with AAA domain	NM_001033777	Mm.317517	-90042131	GO:0000166	74918	NA	90	206	58	3	6	0
22268	522.4325194796	-2.12715703181827	0.330761541027089	-6.43108937397307	0.000000000126692635929853	0.0000000166398647147868	Upk1b	uroplakin 1B	NM_178924	Mm.130793	-38773183	GO:0005887	22268	NA	829	1424	481	114	195	117
213409	28.8942043450881	-2.53570880854511	0.395050378024694	-6.41869733481588	0.000000000137445360263466	0.000000017925004413515	Lemd1	LEM domain containing 1	NM_001033250	Mm.426321	132191435	GO:0003674	213409	NA	44	80	43	4	4	0
68678	251.269283164182	-2.5475270845839	0.397346973302039	-6.41134136096068	0.000000000144244806314164	0.0000000185991172319356	Smtnl1	smoothelin-like 1	NM_024230	Mm.33452	-84811175	GO:0004864	68678	NA	342	973	141	22	27	23
71236	53.1299513355821	-2.55407554925968	0.398393161122713	-6.41094225127267	0.000000000144622975398171	0.0000000185991172319356	Rsph14	radial spoke head homolog 14 (Chlamydomonas)	NM_001163533	Mm.414817	-74957476	GO:0003674	71236	NA	95	163	50	5	8	1
433700	77.9917839256553	-2.32550612088189	0.363436833028029	-6.39865283192839	0.000000000156753794198428	0.0000000200201621707634	Spag8	sperm associated antigen 8	NM_001007463	Mm.331569	-43651728	GO:0001669	433700	NA	113	230	84	20	14	11
110082	218.680129301253	-2.37770612699604	0.372225689389731	-6.38780770584192	0.000000000168280758560485	0.0000000213451463546687	Dnah5	dynein, axonemal, heavy chain 5	NM_133365	Mm.248464	28203765	GO:0000166	110082	NA	345	682	184	42	54	20
12527	1583.71337220207	-1.01443129846566	0.158985404429776	-6.38065677855188	0.000000000176330102357854	0.0000000222139943235721	Cd9	CD9 antigen	NM_007657	Mm.210676	-125460265	GO:0005178	12527	04640	1955	2293	2178	971	1021	1059
17263	18351.9027999094	-1.86088765539022	0.292116663153787	-6.37035777178702	0.000000000188587757510223	0.0000000235976802792691	Meg3	maternally expressed 3	NM_144513	Mm.289645	109545397	GO:0001701	17263	NA	24660	45551	20784	5423	6686	7364
69047	80.1896724855479	-1.78333194397179	0.280034286977429	-6.36826284102677	0.000000000191181094172164	0.000000023761628744794	Atp2c2	ATPase, Ca++ transporting, type 2C, member 2	NM_026922	Mm.46251	119700008	GO:0000139	69047	NA	109	170	111	29	31	32
384198	23.9455589248482	-2.59091069771733	0.407072051964556	-6.36474718717097	0.000000000195611660089621	0.0000000241502155546646	Fam47e	family with sequence similarity 47, member E	NM_001033478	Mm.76757	92571536	GO:0003674	384198	NA	41	76	26	1	1	0
621239	32.5515027827989	-2.57268370375815	0.404742332272066	-6.35634945649523	0.000000000206604723286115	0.0000000253384958313614	Nhlrc4	NHL repeat containing 4	NM_001039038	Mm.381070	-25942232	GO:0003674	621239	NA	61	102	29	1	3	1
104158	477.958317885147	-2.38582392817724	0.375751162029331	-6.34947850937318	0.000000000216046043552906	0.0000000263220834247123	Ces1d	carboxylesterase 1D	NM_053200	Mm.292803	-93166071	GO:0004771	104158	00983	384	836	1417	129	63	48
212892	115.387895962544	-2.55761962317829	0.405105820607052	-6.31346056530535	0.000000000272863879699434	0.0000000330272299879335	Rsph4a	radial spoke head 4 homolog A (Chlamydomonas)	NM_001162957	Mm.131949	33905110	GO:0003341	212892	NA	206	380	91	8	14	1
53311	313.850038666645	-2.56516229385598	0.40658257475428	-6.30908074554413	0.000000000280697654215662	0.0000000337548042754535	Mybph	myosin binding protein H	NM_016749	Mm.379067	134193447	GO:0003674	53311	NA	550	1184	118	18	12	22
56774	38.8127374967574	-2.38166707266667	0.378359615605552	-6.29471797315073	0.000000000307959252639017	0.0000000367941767717545	Slc6a14	solute carrier family 6 (neurotransmitter transporter), member 14	NM_020049	Mm.253984	21714899	GO:0005275	56774	NA	49	60	106	9	5	4
14178	88.7461704536982	-1.65143227043801	0.262531637250636	-6.29041241555738	0.000000000316623651848616	0.0000000375868808242598	Fgf7	fibroblast growth factor 7	NM_008008	Mm.330557	126034657	GO:0001541	14178	04010	109	178	133	37	41	36
12292	410.797798485153	-2.48705869247099	0.396670208114689	-6.26983988611494	0.000000000361419554555268	0.0000000426313931898663	Cacna1s	calcium channel, voltage-dependent, L type, alpha 1S subunit	NM_001081023	Mm.4418	136052900	GO:0001501	12292	04010	649	1523	192	44	49	38
54120	68.4396954945262	-2.02178104610693	0.322564004136067	-6.26784458334689	0.000000000366079879413137	0.0000000429078056129866	Gipc2	GIPC PDZ domain containing family, member 2	NM_016867	Mm.97	-152093840	GO:0005515	54120	NA	81	110	159	25	19	17
242702	609.750878084887	-2.53861942649432	0.405207542721459	-6.26498561562902	0.000000000372859824750141	0.0000000434276169468419	Myom3	myomesin family, member 3	NM_001085509	Mm.318639	135759714	GO:0005737	242702	NA	1053	2233	289	28	27	64
243538	60.3319986562435	-2.25801037369671	0.360887013981957	-6.25683464966574	0.000000000392869558151958	0.0000000454721959213507	Ccdc37	coiled-coil domain containing 37	NM_173775	Mm.386876	-90403735	GO:0003674	243538	NA	96	168	63	12	12	13
246048	151.375048992773	-2.53930920191982	0.406208870047928	-6.25124016031508	0.000000000407206138308849	0.0000000468388228282085	Chodl	chondrolectin	NM_139134	Mm.77895	78930947	GO:0005737	246048	NA	305	509	75	5	7	14
286942	141.718436999013	-2.2922287145058	0.366988993451161	-6.24604213044568	0.000000000420983667102473	0.0000000481246699448809	Kif19a	kinesin family member 19A	NM_001102615	Mm.308713	114765388	GO:0000166	286942	NA	226	425	124	34	34	16
75040	39.084327933053	-2.54609199331508	0.408189001698256	-6.23753208127156	0.000000000444527963743562	0.0000000505043764451964	Efcab10	EF-hand calcium binding domain 10	NM_029152	Mm.156068	33394853	GO:0003674	75040	NA	70	133	30	2	2	0
50525	72.7038067931492	-2.36696858553147	0.379772095864963	-6.23260268804242	0.000000000458748627335517	0.0000000518022306684539	Spag6	sperm associated antigen 6	NM_015773	Mm.31701	-16753015	GO:0005515	50525	NA	127	211	67	17	12	6
75799	21.3326458530774	-2.523485855745	0.405089430941618	-6.22945370329519	0.00000000046806444727315	0.0000000525338515094028	4930444P10Rik	RIKEN cDNA 4930444P10 gene	NM_001243238	Mm.78557	-16065978	GO:0003674	75799	NA	40	61	25	1	2	0
228785	247.355129878137	-2.5210149086957	0.405187105408754	-6.22185374372291	0.000000000491314935701836	0.0000000548112126160379	Mylk2	myosin, light polypeptide kinase 2, skeletal muscle	NM_001081044	Mm.250604	152911351	GO:0000166	228785	04020	329	979	146	8	29	15
66930	32.0890487849181	-2.24187044292583	0.361860783171787	-6.19539487886849	0.00000000058139084727996	0.0000000644717191663328	Fank1	fibronectin type 3 and ankyrin repeat domains 1	NM_025850	Mm.87448	133776890	GO:0003674	66930	NA	44	75	55	9	8	3
73813	79.1813495490879	-2.32316841045628	0.375318108905403	-6.18986495810631	0.000000000602157799867168	0.0000000663771446175005	Fam83e	family with sequence similarity 83, member E	NM_001033170	Mm.322591	45721219	GO:0003674	73813	NA	152	210	74	10	11	19
66211	95.897161091358	-2.252778581374	0.364332187193871	-6.1833092451292	0.000000000627715742312047	0.00000006838039901104	Rpl3l	ribosomal protein L3-like	NM_001163945	Mm.46198	24727828	GO:0003674	66211	03010	160	278	83	23	21	15
75564	98.8217429612046	-1.71745790260019	0.277730196752968	-6.18390770135744	0.000000000625339390944896	0.00000006838039901104	Rsph9	radial spoke head 9 homolog (Chlamydomonas)	NM_029338	Mm.17993	-46129276	GO:0003341	75564	NA	153	206	116	43	38	38
69797	52.451936763773	-2.47748902370883	0.402449076864786	-6.1560310760539	0.000000000745905932515882	0.0000000807803038845708	1600029I14Rik	RIKEN cDNA 1600029I14 gene	NR_028123	Mm.307159	99470420	GO:0004550	69797	NA	95	165	45	4	8	1
66139	363.713478472538	-2.43030933595598	0.394971464865919	-6.15312637023284	0.000000000759702225590116	0.0000000817960785796707	Tmem8c	transmembrane protein 8C	NM_001159602	Mm.330087	-27061635	GO:0003674	66139	NA	745	1154	171	32	45	50
67801	91.9374900203196	-2.34620949616394	0.381565641248702	-6.14890137509708	0.000000000780214719503395	0.00000008323935392415	Pllp	plasma membrane proteolipid	NM_026385	Mm.279977	-94674894	GO:0006810	67801	NA	165	271	76	14	23	8
73667	244.09109365035	-2.16554081516167	0.352205262143313	-6.14851919583332	0.000000000782096634958805	0.00000008323935392415	2410004P03Rik	RIKEN cDNA 2410004P03 gene	NM_001201332	Mm.159048	-17004957	GO:0003674	73667	NA	373	709	220	59	82	37
21946	731.907362379099	-2.2331850212426	0.363853166797676	-6.13759951822651	0.000000000837777375328176	0.0000000886559955068714	Pglyrp1	peptidoglycan recognition protein 1	NM_009402	Mm.21855	18884689	GO:0002221	21946	NA	1395	2059	503	161	217	95
18740	108.904518589728	-2.46266302884061	0.402087993690264	-6.12468680359963	0.000000000908621561748749	0.0000000956066062615061	Pitx1	paired-like homeodomain transcription factor 1	NM_011097	Mm.135195	-55825053	GO:0000978	18740	NA	302	273	51	9	8	11
105833	54.461883248562	-2.17968919438919	0.35634370143614	-6.11681695398174	0.000000000954629122793824	0.0000000998800944916318	Ccdc65	coiled-coil domain containing 65	NM_153518	Mm.26205	98708226	GO:0003674	105833	NA	77	151	64	11	14	12
12224	214.943343191148	-1.94651657266384	0.318642792554848	-6.10877326631759	0.00000000100399839123218	0.000000104455315770948	Klf5	Kruppel-like factor 5	NM_009769	Mm.30262	99298690	GO:0000122	12224	NA	343	498	248	62	52	86
20200	1349.46565299302	-1.22711189634831	0.201062379077964	-6.1031402392413	0.0000000010400450972606	0.000000107601090257928	S100a6	S100 calcium binding protein A6 (calcyclin)	NM_011313	Mm.100144	90612893	GO:0001726	20200	NA	1809	2403	1582	864	924	563
20190	1338.86564290517	-2.38802173013786	0.39215420447402	-6.08949669006051	0.00000000113266206643734	0.000000116532048935295	Ryr1	ryanodine receptor 1, skeletal muscle	NM_009109	Mm.439745	-29003339	GO:0001666	20190	04020	2111	4841	642	162	184	182
432611	186.783836063503	-1.99028093808912	0.327172177875781	-6.08328297048774	0.00000000117746266806954	0.000000120471995303755	Dnaic2	dynein, axonemal, intermediate chain 2	NM_001034878	Mm.212764	114727411	GO:0003341	432611	05016	274	475	210	61	80	32
53897	33.8108935350279	-2.00247045448489	0.329724279653759	-6.07316651533115	0.00000000125412289854066	0.000000127610450319091	Gal3st1	galactose-3-O-sulfotransferase 1	NM_001177691	Mm.103414	3989932	GO:0000139	53897	00600	50	71	53	10	13	7
15439	515.08670630665	-2.22484427960028	0.367079222008363	-6.06093765653016	0.00000000135330283376607	0.000000136949809718655	Hp	haptoglobin	NM_017370	Mm.26730	-109575127	GO:0001889	15439	NA	351	1203	1236	71	119	125
117147	51.7939394283689	-2.30674383886851	0.381010073994424	-6.0542856903628	0.00000000141042105492719	0.000000141954279979329	Acsm1	acyl-CoA synthetase medium-chain family member 1	NM_054094	Mm.427560	119617827	GO:0000166	117147	00650	70	160	58	8	7	10
19695	3342.69381003743	-2.42870699710953	0.40234740115826	-6.03634319525333	0.00000000157645791462379	0.000000157807697950908	Reg3g	regenerating islet-derived 3 gamma	NM_011260	Mm.252385	-78466267	GO:0002755	19695	NA	7841	9608	1757	375	534	93
72058	37.9075470038643	-2.20222251412682	0.366164308233734	-6.01430140679106	0.00000000180664094064001	0.000000179877331073722	Igsf5	immunoglobulin superfamily, member 5	NM_001177886	Mm.119714	96361760	GO:0005515	72058	04530	56	70	78	11	3	9
12023	109.258184496017	-2.37323712941087	0.395876818471154	-5.99488785066054	0.0000000020362591956101	0.000000201654994885045	Barx2	BarH-like homeobox 2	NM_013800	Mm.261044	-31846043	GO:0000122	12023	NA	234	324	62	19	12	9
75556	66.6397807285525	-2.16330753105087	0.361583261084927	-5.9828752154065	0.00000000219232724720338	0.000000215955895164677	1700026D08Rik	RIKEN cDNA 1700026D08 gene	NM_029335	Mm.17649	-83775616	GO:0003674	75556	NA	109	170	78	8	17	19
69693	66.6335668728223	-2.19036143731867	0.366880436737428	-5.97023231000538	0.00000000236916001773735	0.000000232140076023693	Pof1b	premature ovarian failure 1B	NM_181579	Mm.34964	-112638426	GO:0003779	69693	NA	119	161	79	7	14	20
100502861	49.3081370380724	-2.17650725804319	0.364833800244235	-5.96575003902091	0.00000000243512829421654	0.000000237348109897874	Ccdc13	coiled-coil domain containing 13	NM_001033784	Mm.335550	-121797626	GO:0003674	100502861	NA	79	135	52	13	11	8
13056	417.740313725566	-1.29869254023181	0.218771871364522	-5.93628665390856	0.00000000291549872748661	0.000000282681261436254	Cyb561	cytochrome b-561	NM_007805	Mm.149403	-105933703	GO:0000293	13056	NA	509	622	692	289	202	193
16952	2403.44197358813	-1.86068964387205	0.313611676564122	-5.93310065574554	0.00000000297266477825389	0.00000028672280744002	Anxa1	annexin A1	NM_010730	Mm.248360	-20373433	GO:0000733	16952	NA	4020	6001	1998	885	974	641
71724	93.2196481517429	-1.76387856011053	0.297438602232236	-5.93022743810945	0.00000000302515356649244	0.000000290273673045976	Aox3	aldehyde oxidase 3	NM_023617	Mm.20108	58113135	GO:0003824	71724	NA	111	207	138	28	44	34
546840	26.4423373649575	-2.3945410339954	0.404024548693335	-5.92672163545419	0.00000000309042185572851	0.000000295007847145548	Ldlrad1	low density lipoprotein receptor class A domain containing 1	NM_001081272	Mm.331755	107209179	GO:0003674	546840	NA	49	78	27	1	4	1
100503311	58.0336022376021	-2.38757431195311	0.404585982360843	-5.90127788911797	0.00000000360696775227965	0.00000034255095284342	Pifo	primary cilia formation	NM_001200028	Mm.386825	-105996956	GO:0005515	100503311	NA	96	179	62	7	8	0
72383	101.734128292694	-2.31833368220285	0.393816419612072	-5.88683855408191	0.00000000393652909119746	0.00000037153040788596	Cnfn	cornifelin	NM_001081375	Mm.34382	-25367615	GO:0001533	72383	NA	199	291	83	25	11	6
81879	338.904583995446	-1.78401944538584	0.303086115839749	-5.88618003976502	0.0000000039522377209101	0.00000037153040788596	Tfcp2l1	transcription factor CP2-like 1	NM_023755	Mm.24621	118627944	GO:0000122	81879	NA	402	813	454	173	107	97
381693	56.6744583663118	-2.37210959740311	0.403870756359378	-5.87343738077516	0.00000000426850311467622	0.000000399234389801459	Wdr95	WD40 repeat domain 95	NM_029440	Mm.136919	149528678	GO:0003674	381693	NA	91	201	37	4	7	4
16977	488.5869491403	-1.99384296030604	0.340068208907448	-5.86306778487687	0.00000000454392612938577	0.000000422859135628619	Lrrc23	leucine rich repeat containing 23	NM_001302555	Mm.3207	-124769868	GO:0003674	16977	NA	674	1165	686	161	221	57
100040724	816.800541368755	-1.96023286616559	0.334487978823671	-5.86039855022397	0.00000000461757569967781	0.000000427564421911667	Mirg	miRNA containing gene	NR_028265	Mm.260543	109734980	NA	100040724	NA	1099	2237	862	179	245	299
73608	60.329423499806	-1.75527392597572	0.299940452976048	-5.8520746653533	0.00000000485478576002706	0.00000044729242532309	Marveld3	MARVEL (membrane-associating) domain containing 3	NM_028584	Mm.86833	-109947908	GO:0005923	73608	NA	81	130	84	28	24	17
271844	81.8110081000864	-1.86879166750028	0.319469821246545	-5.84966573746595	0.00000000492561863659431	0.000000451571938272723	Pla2g4f	phospholipase A2, group IVF	NM_001024145	Mm.24880	-120299956	GO:0001516	271844	NA	110	104	194	33	30	20
237930	46.5793089559347	-2.218727180774	0.381447054407601	-5.81660588314085	0.00000000600545081303121	0.000000547856865056773	Ttll6	tubulin tyrosine ligase-like family, member 6	NM_172799	Mm.249912	96133785	GO:0001578	237930	NA	75	105	76	7	17	2
381077	112.318944428529	-2.16571559625719	0.373055533763256	-5.80534370958178	0.00000000642340977229122	0.00000058311336065226	Ccdc78	coiled-coil domain containing 78	NM_001165929	Mm.328867	25786579	GO:0003009	381077	NA	190	315	104	21	39	12
12609	355.438468559206	-1.04748568994343	0.181367978582588	-5.77547204379543	0.00000000767376411373874	0.000000690881317588401	Cebpd	CCAAT/enhancer binding protein (C/EBP), delta	NM_007679	Mm.347407	15887285	GO:0000978	12609	NA	430	525	503	192	255	226
672682	170.329198876321	-2.32355370771803	0.402331488491624	-5.77522210958242	0.00000000768516396259035	0.000000690881317588401	Gm9573	predicted gene 9573	NM_001244654	Mm.454025	-35617922	GO:0003674	672682	NA	352	501	121	28	25	4
53624	274.682828877181	-1.65219603285781	0.287423096883376	-5.7483064192583	0.00000000901417698068199	0.000000806442239155796	Cldn7	claudin 7	NM_001193619	Mm.281896	69965420	GO:0002230	53624	04514	401	562	349	154	132	63
212439	196.854196104984	-1.79982866260857	0.313249984863769	-5.7456624088627	0.00000000915618247361315	0.000000815208380907893	AA986860	expressed sequence AA986860	NM_177604	Mm.268547	130731975	GO:0003674	212439	NA	192	332	448	91	65	56
244653	183.501374687519	-1.87616186499073	0.326771339370905	-5.74151291420689	0.00000000938344011959074	0.000000831444629544023	Hydin	HYDIN, axonemal central pair apparatus protein	NM_172916	Mm.444803	110266976	GO:0002064	244653	NA	278	475	174	62	57	60
50874	210.08963745201	-2.13476093821943	0.372243616112704	-5.73484902310074	0.0000000097599245554682	0.000000860685918298646	Tmod4	tropomodulin 4	NM_016712	Mm.71935	95124513	GO:0003779	50874	NA	336	656	144	47	50	39
11876	34.5539974458071	-2.14119718809217	0.375805521286124	-5.69762035630645	0.0000000121491212236885	0.00000106630130777956	Artn	artemin	NM_001284191	Mm.56897	-117926159	GO:0005102	11876	NA	67	78	42	3	11	7
381260	86.5508125980677	-2.09736838603482	0.369207823970485	-5.68072573186447	0.0000000134124406719425	0.00000117162730567784	Gm973	predicted gene 973	NM_001013771	Mm.486706	59516263	GO:0003674	381260	NA	128	255	82	20	28	12
208943	519.756332546398	-1.92853117502074	0.34086869645205	-5.65769516266516	0.0000000153419315522807	0.00000133388371087646	Myo5c	myosin VC	NM_001081322	Mm.41339	75232013	GO:0003674	208943	NA	443	892	1320	175	118	169
75784	20.8596975985839	-2.21847755293091	0.392344473301356	-5.65441264984233	0.0000000156380100861149	0.00000135327247095683	1700007G11Rik	RIKEN cDNA 1700007G11 gene	NM_001024614	Mm.443240	98329303	GO:0003674	75784	NA	34	56	27	4	3	2
58176	31.3577129889922	-2.02137247984535	0.357688454915188	-5.65120973872262	0.0000000159322544634579	0.00000136893238147456	Rhbg	Rhesus blood group-associated B glycoprotein	NM_021375	Mm.103777	-88242873	GO:0005886	58176	NA	46	76	43	10	7	7
70335	148.655847012434	-1.57044577305169	0.277913816382146	-5.65083734769144	0.000000015966812160403	0.00000136893238147456	Reep6	receptor accessory protein 6	NM_001204931	Mm.28147	80330144	GO:0005515	70335	NA	181	333	185	63	77	58
16687	949.661502205841	-1.96071672295294	0.347787638284723	-5.63768376766675	0.0000000172352638220529	0.00000147087488811335	Krt6a	keratin 6A	NM_008476	Mm.302399	-101689927	GO:0002009	16687	NA	1756	2332	817	277	182	334
209195	187.988202278859	-2.17752516568148	0.386330661509328	-5.63642853811878	0.0000000173613031433373	0.00000147483473812598	Clic6	chloride intracellular channel 6	NM_172469	Mm.44747	92498146	GO:0005244	209195	NA	283	495	255	14	25	57
320159	156.899908733621	-1.86992655855352	0.331883115010737	-5.6342925384831	0.0000000175778421896336	0.00000148641123063847	Fam179a	family with sequence similarity 179, member A	NM_177087	Mm.187372	71673260	GO:0003674	320159	NA	211	397	186	45	41	63
74134	324.175034156506	-1.45096876984157	0.257637019568173	-5.63183339208609	0.0000000178303891818145	0.00000150091353299101	Cyp2s1	cytochrome P450, family 2, subfamily s, polypeptide 1	NM_028775	Mm.275188	-25802475	GO:0004497	74134	00980	404	686	390	137	200	139
319875	57.4091546481652	-2.30124651023249	0.409477253747725	-5.61996176630184	0.0000000190999722673217	0.00000160050853583046	Tmprss11b	transmembrane protease, serine 11B	NM_177024	Mm.253994	-86659521	GO:0004252	319875	NA	113	204	23	3	3	2
17898	3059.26051566611	2.2748654059674	0.405189628873389	5.61432288455299	0.0000000197333435433253	0.00000164613418503982	Myl7	myosin, light polypeptide 7, regulatory	NM_022879	Mm.46514	-5896636	GO:0005509	17898	04510	279	182	473	1027	7849	8104
244757	66.8329846795323	-1.48679195852906	0.264870740453573	-5.61327368958545	0.0000000198534205732038	0.000001648724195494	Glb1l2	galactosidase, beta 1-like 2	NM_001310768	Mm.293696	-26763043	GO:0004553	244757	NA	79	115	113	31	36	28
58916	723.360811274548	-2.2903753334607	0.408431839609541	-5.60772964137734	0.0000000204997918073311	0.00000169480198428556	Myot	myotilin	NM_001033621	Mm.143804	44334073	GO:0003779	58916	NA	1138	2694	400	21	36	94
216459	619.788177429664	-1.81972820484343	0.324665351824772	-5.60493503423049	0.0000000208333091236126	0.00000171472022960081	Myl6b	myosin, light polypeptide 6B	NM_172259	Mm.291688	-128494156	GO:0003774	216459	04270	1064	1545	489	228	226	186
74453	45.2286458063526	-1.6743239861366	0.298766077315197	-5.60413016491893	0.0000000209303378530756	0.00000171508374646507	Cfap53	cilia and flagella associated protein 53	NM_028948	Mm.182293	74283099	GO:0003674	74453	NA	63	86	69	17	25	13
67866	182.959251233469	-1.78203203539821	0.318405268355068	-5.59674167643162	0.0000000218417775908499	0.00000178188493041828	Wfdc1	WAP four-disulfide core domain 1	NM_023395	Mm.87599	119666364	GO:0001558	67866	NA	231	465	212	50	79	67
100316809	96.0571435204209	-2.05540135735789	0.367743274723721	-5.58922895028354	0.0000000228080074361165	0.00000185255039346246	Mir1906-1	microRNA 1906-1	NR_035440	NA	109544540	NA	100316809	NA	133	293	87	21	24	23
100271841	105.2548501422	-1.83784154235479	0.32912430557652	-5.58403469818336	0.0000000235001787753605	0.00000190043585476376	Uckl1os	uridine-cytidine kinase 1-like 1, opposite strand	NR_027289	Mm.438007	181578479	NA	100271841	NA	173	257	99	33	42	31
69707	141.905452082057	-1.78727457764084	0.320232787921948	-5.58117296245275	0.0000000238901918854099	0.0000019235759283735	Iqcg	IQ motif containing G	NM_178378	Mm.227918	-33014269	GO:0003674	69707	NA	211	347	147	52	68	34
18111	762.460806644627	-1.53425927405626	0.274966755871073	-5.57979916225091	0.0000000240796457011253	0.00000193043705081879	Nnat	neuronatin	NM_001291128	Mm.34330	157560077	GO:0005737	18111	NA	1043	908	1576	399	274	352
54357	642.656076367217	-1.02938942933708	0.184740077908323	-5.5720958927381	0.0000000251692809879589	0.00000200909445955177	Epb41l4b	erythrocyte membrane protein band 4.1 like 4b	NM_019427	Mm.28217	-57061725	GO:0005515	54357	NA	740	1093	800	439	416	374
242253	87.458321499127	-2.27070696010514	0.40770463385336	-5.56949019353518	0.0000000255485768212616	0.00000203061842984096	Wdr63	WD repeat domain 63	NM_172864	Mm.235040	-146040525	GO:0003674	242253	NA	132	310	68	8	13	1
17295	266.496990357537	-1.5512532946337	0.278818966927341	-5.56365770854443	0.0000000264177890895668	0.00000209073092371661	Met	met proto-oncogene	NM_008591	Mm.86844	17463956	GO:0000122	17295	04060	285	536	426	102	114	136
69671	100.080878751714	-2.26560423132668	0.407551047347553	-5.5590686027476	0.0000000271218084536552	0.0000021373139180989	Tmem52	transmembrane protein 52	NM_001253856	Mm.45401	155469113	GO:0003674	69671	NA	159	368	56	15	6	4
70129	67.6000110742788	-2.05095128053065	0.3691296992583	-5.55618061795535	0.0000000275741548143124	0.00000216375327545021	Slc44a4	solute carrier family 44, member 4	NM_023557	Mm.183126	34914465	GO:0003674	70129	NA	129	177	54	16	19	13
66805	389.143112289297	-2.20327268163946	0.397005835300787	-5.54972367086286	0.0000000286121476622312	0.00000223573148758168	Tspan1	tetraspanin 1	NM_133681	Mm.45994	-116161880	GO:0005737	66805	NA	656	1270	259	104	41	29
74362	50.9578934265296	-2.21932538830362	0.400545117571278	-5.54076255319399	0.0000000301157339541834	0.00000234333309704841	Spag17	sperm associated antigen 17	NM_028892	Mm.55847	99885416	GO:0003341	74362	NA	92	150	47	5	13	2
224024	1015.26516753986	-0.706675271136519	0.127649480984849	-5.53606066929794	0.0000000309350447451573	0.00000239701294408188	Scarf2	scavenger receptor class F, member 2	NM_153790	Mm.194950	17797281	GO:0005044	224024	NA	1117	1403	1284	740	884	675
16866	27.089285996795	-2.13283382785048	0.3854584480035	-5.53323928661467	0.0000000314370126591726	0.0000024257584893134	Lhb	luteinizing hormone beta	NM_008497	Mm.57061	45420945	GO:0005179	16866	04080	42	73	34	4	8	3
327954	150.046101902065	-1.75953027359714	0.318618824868772	-5.52236759495246	0.0000000334461825245967	0.0000025700823824606	Dnah2	dynein, axonemal, heavy chain 2	NM_001081330	Mm.247478	-69420808	GO:0000166	327954	05016	256	348	136	57	54	52
69327	105.913432396299	-2.0696784581674	0.375763461962672	-5.50792897041437	0.0000000363079839679806	0.00000277846097150013	1700007K13Rik	RIKEN cDNA 1700007K13 gene	NM_027040	Mm.46470	-28462000	GO:0003674	69327	NA	158	327	86	30	25	16
320277	122.862935301036	-1.53544210612535	0.279077978397394	-5.50183900192567	0.0000000375850094677916	0.00000286434893141577	Spef2	sperm flagellar 2	NM_001305042	Mm.127822	-9661545	GO:0002177	320277	NA	192	253	128	59	61	47
74407	78.9410358816209	-1.85923554176326	0.338335590564169	-5.49524080119096	0.0000000390177638122774	0.00000296135232803101	Ttc25	tetratricopeptide repeat domain 25	NM_028918	Mm.31590	100545631	GO:0003674	74407	NA	127	191	82	19	28	28
100039246	3769.87411883397	-1.0062074709909	0.183425970064501	-5.4856325450375	0.0000000411992505308981	0.00000310356291087966	Plac9b	placenta specific 9b	NM_001270503	Mm.425864	-26027703	GO:0003674	100039246	NA	4646	4388	6250	2505	2873	1987
320784	41.2070751827845	-2.16111455968231	0.393967487277231	-5.48551499672753	0.0000000412266578150222	0.00000310356291087966	C230072F16Rik	RIKEN cDNA C230072F16 gene	NR_131127	Mm.474182	80896792	GO:0003674	320784	NA	77	109	43	2	8	9
13193	116.22845287491	-2.00958927152936	0.366511050429315	-5.48302505252001	0.0000000418113780182877	0.00000313483769036708	Dcx	doublecortin	NM_001110222	Mm.12871	-143855841	GO:0001764	13193	NA	231	279	103	46	25	17
224912	112.438463806404	-1.67519918997692	0.306203922457728	-5.47086130226885	0.0000000447853692902984	0.00000334427521728644	Crb3	crumbs family member 3	NM_177638	Mm.391027	57062276	GO:0005886	224912	04530	123	193	227	55	55	26
26415	281.825447622804	-1.22386428957318	0.224495516524177	-5.45162018610458	0.0000000499129709303772	0.00000371220204280986	Mapk13	mitogen-activated protein kinase 13	NM_011950	Mm.27970	28769316	GO:0000165	26415	04010	347	505	363	181	141	154
544791	2049.99382306056	-2.22460747305557	0.408768121663071	-5.44222348847745	0.0000000526196007135989	0.00000389784954246055	Myh13	myosin, heavy polypeptide 13, skeletal muscle	NM_001081250	Mm.461064	67327102	GO:0009267	544791	04530	3534	7260	1151	47	128	283
68891	92.6069926437712	-2.09354818418618	0.385768264735011	-5.4269580356079	0.000000057322598676356	0.00000422931157325672	Cd177	CD177 antigen	NM_026862	Mm.292848	-24743982	GO:0003674	68891	NA	121	304	82	17	14	22
50782	140.867535860758	-1.47823950868807	0.272569524776477	-5.42334844623702	0.0000000584928105430401	0.00000429852523193079	Rgs11	regulator of G-protein signaling 11	NM_001081069	Mm.109840	26202961	GO:0004871	50782	NA	173	290	186	79	57	62
17928	635.566680463837	-2.05336664649547	0.378720089788872	-5.42185825853648	0.0000000589826440929788	0.00000431738966781768	Myog	myogenin	NM_031189	Mm.16528	134290003	GO:0000977	17928	NA	1086	1978	361	142	126	147
14675	88.2507933159174	-1.5602241654884	0.288147725555757	-5.41466764132586	0.0000000614026515241688	0.00000447378263783359	Gna14	guanine nucleotide binding protein, alpha 14	NM_008137	Mm.313181	16435666	GO:0000166	14675	04020	138	169	107	46	30	39
68567	110.025572887864	-1.83811408793405	0.339505859414002	-5.41408649354888	0.0000000616023852609518	0.00000447378263783359	Cgref1	cell growth regulator with EF hand domain 1	NM_001160149	Mm.45127	-30933142	GO:0003674	68567	NA	178	280	99	35	45	28
100342	47.7933562036164	-1.61486439500758	0.298492899678321	-5.41005965886587	0.0000000630037568412888	0.00000452690115555289	Fam46b	family with sequence similarity 46, member B	NM_175307	Mm.204656	133480132	GO:0003674	100342	NA	65	97	66	23	21	16
16541	812.383746948475	-1.72039769936169	0.318010350996857	-5.40987956514248	0.0000000630671471533369	0.00000452690115555289	Napsa	napsin A aspartic peptidase	NM_008437	Mm.383181	44572444	GO:0004175	16541	04142	796	1299	1873	404	223	278
242646	92.1755168289382	-2.13323252379633	0.394282728828231	-5.4104133095966	0.0000000628794566254757	0.00000452690115555289	Tctex1d4	Tctex1 domain containing 4	NM_175030	Mm.358914	117126812	GO:0001669	242646	NA	159	283	70	23	18	6
66959	84.7874737660284	-1.96036039972503	0.362565024578114	-5.4069208744173	0.0000000641174514083201	0.00000458452155455861	Dusp26	dual specificity phosphatase 26 (putative)	NM_025869	Mm.23916	31089661	GO:0000122	66959	NA	132	226	86	24	15	27
17996	3389.60081380483	-2.17512614131079	0.402506333021277	-5.40395507564798	0.000000065187277487098	0.00000464308919916757	Neb	nebulin	NM_010889	Mm.389247	-52136646	GO:0005515	17996	NA	5341	12321	1580	267	375	641
230828	39.2678958278604	-1.83105849359432	0.339578067741875	-5.3921577025586	0.000000069616627620326	0.00000493957979655485	Il22ra1	interleukin 22 receptor, alpha 1	NM_178257	Mm.261647	135728158	GO:0004896	230828	04060	70	84	44	14	12	12
56642	18.2510002056432	-2.13174066149226	0.395895592538456	-5.38460316727367	0.0000000726046510146489	0.00000513192951198581	Ankrd2	ankyrin repeat domain 2 (stretch responsive muscle)	NM_020033	Mm.143737	42036037	GO:0000122	56642	NA	33	46	23	4	2	2
234964	60.3870168215185	-1.82276350834276	0.339127835706552	-5.37485666590931	0.0000000766436270202713	0.00000539681874064032	Ccdc67	coiled-coil domain containing 67	NM_181816	Mm.32237	-15559863	GO:0005515	234964	NA	86	135	84	19	32	10
12821	429.980217967633	-1.97018854467316	0.366607147404408	-5.37411383990237	0.0000000769602259669544	0.00000539858494197738	Col17a1	collagen, type XVII, alpha 1	NM_001290825	Mm.1225	-47646340	GO:0005515	12821	04974	857	1149	253	114	119	101
270091	49.1348372202079	-2.13420015677397	0.397266072290395	-5.37221853472024	0.0000000777737708428937	0.00000543506589524358	Lrrc36	leucine rich repeat containing 36	NM_001033371	Mm.212709	105413621	GO:0003674	270091	NA	84	154	37	8	11	4
74665	265.695191261453	-1.33633815532555	0.249389130938171	-5.35844585647502	0.000000083940883831732	0.00000584398957774377	Lrrc48	leucine rich repeat containing 48	NM_029044	Mm.133570	60353379	GO:0003674	74665	NA	365	532	285	143	166	112
330721	48.804012669778	-2.08779821146006	0.39103014546161	-5.33922572387718	0.0000000933443681116822	0.00000647432341970128	Nek5	NIMA (never in mitosis gene a)-related expressed kinase 5	NM_177898	Mm.113940	-22073615	GO:0000166	330721	NA	75	148	46	13	10	4
226265	46.6812908987307	-1.9624530086586	0.368986466444533	-5.31849589923536	0.000000104628577900059	0.00000722991281392237	Eno4	enolase 4	NM_178689	Mm.103154	58943424	GO:0000015	226265	NA	58	133	56	13	15	8
13711	115.3273022707	-2.12213305925197	0.401016413333053	-5.29188578994519	0.000000121061490362665	0.00000833434104098956	Elf5	E74-like factor 5	NM_001145813	Mm.20888	103412097	GO:0000977	13711	NA	81	120	440	17	19	14
13616	150.348909250405	-2.07300146076538	0.391854052164076	-5.29023867257951	0.000000122156846114802	0.00000837860234518527	Edn3	endothelin 3	NM_007903	Mm.9478	174760757	GO:0001755	13616	NA	131	225	463	27	14	39
15410	280.910439719261	-1.14913824309142	0.21758306627062	-5.28137718981391	0.00000012821641532931	0.00000876177046303873	Hoxb3	homeobox B3	NM_001079869	Mm.342481	96343768	GO:0000122	15410	NA	376	491	322	147	183	167
72413	32.5783439647102	-1.9669035746164	0.373173118368755	-5.27075364703194	0.000000135864726084403	0.00000925028993513622	Kcnmb2	potassium large conductance calcium-activated channel, subfamily M, beta member 2	NM_028231	Mm.64790	31902702	GO:0001508	72413	04270	41	84	48	5	12	7
80794	99.1092472476419	-1.29457836719743	0.24594725743903	-5.26364221612983	0.000000141229166179839	0.00000958030376734228	Cblc	Casitas B-lineage lymphoma c	NM_001161844	Mm.81698	-19779717	GO:0000151	80794	04012	131	168	136	50	49	59
66758	64.245740279254	-2.15395477701286	0.409582703597341	-5.2589007252865	0.00000014491909461721	0.00000979473252998582	Zfp474	zinc finger protein 474	NM_025749	Mm.251599	52615914	GO:0003674	66758	NA	130	193	53	1	11	1
11522	1028.49967304577	-2.02034806789349	0.385853608800982	-5.23604813279214	0.000000164051187368172	0.0000110475052322588	Adh1	alcohol dehydrogenase 1 (class I)	NM_007409	Mm.2409	138277644	GO:0001523	11522	00010	592	1374	3553	219	270	173
11846	321.399956489332	-1.98324463496071	0.378972613898898	-5.2332135943992	0.000000166588047136114	0.0000111776958149047	Arg1	arginase, liver	NM_007482	Mm.154144	-24915206	GO:0000050	11846	00330	477	972	270	116	82	34
76668	23.8674863841498	-2.12792578068867	0.406905756940271	-5.22952979748829	0.000000169941710175733	0.0000113615542626152	Mdh1b	malate dehydrogenase 1B, NAD (soluble)	NM_029696	Mm.30494	-63698826	GO:0000252	76668	NA	49	62	26	0	5	2
18158	328.984493517868	2.13868683963202	0.409059051790327	5.22830830969669	0.000000171068072463428	0.0000113957181077346	Nppb	natriuretic peptide type B	NM_001287348	Mm.2740	147985787	GO:0003085	18158	NA	45	14	25	105	737	974
218739	59.2713804913373	-2.13553788629907	0.408578549323248	-5.22674988649376	0.000000172515613350161	0.0000114509557119413	Sntn	sentan, cilia apical structure protein	NM_177624	Mm.39919	13670875	GO:0003674	218739	NA	99	212	44	0	5	0
64292	367.006331614851	-1.51887667829714	0.290858507349389	-5.22204659626	0.000000176956425436719	0.0000117037715809379	Ptges	prostaglandin E synthase	NM_022415	Mm.28768	-30889470	GO:0001516	64292	00590	544	822	351	190	188	122
12870	371.350205652609	-1.57341993774397	0.301623409707327	-5.21650471119167	0.000000182330940333827	0.0000120163227190112	Cp	ceruloplasmin	NM_001042611	Mm.13787	19957053	GO:0004322	12870	00860	400	724	637	190	216	83
19214	62.7473012672667	-2.11071120546281	0.405818806615512	-5.20111727464266	0.000000198094050028651	0.0000130088784130517	Ptgdr	prostaglandin D receptor	NM_008962	Mm.5105	-44851234	GO:0001785	19214	04080	107	207	44	4	15	4
15401	74.5575879299783	-1.23881863372119	0.238413181718791	-5.19609958136618	0.00000020351327079369	0.0000133175344940931	Hoxa4	homeobox A4	NM_008265	Mm.439647	-52189686	GO:0003677	15401	NA	107	122	94	38	49	38
17919	354.225550632819	-1.01380200210496	0.195466720864194	-5.186570878269	0.000000214201523538629	0.0000139675986422953	Myo5b	myosin VB	NM_008661	Mm.260098	74442618	GO:0000166	17919	NA	376	551	520	247	226	207
71345	40.6160243770339	-1.77918732921624	0.343089529939814	-5.18578147671352	0.000000215110921990849	0.0000139776812784159	Ano9	anoctamin 9	NM_178381	Mm.235813	-141101218	GO:0005622	71345	NA	54	94	56	12	12	16
71877	177.725037318002	-1.49759199866018	0.288938948275464	-5.18307416704665	0.000000218258195694733	0.0000141325997415062	Efhc1	EF-hand domain (C-terminal) containing 1	NM_027974	Mm.29178	20951625	GO:0005509	71877	NA	245	400	183	82	96	67
210762	49.2961144377184	-2.07553729953067	0.401207156349016	-5.17323100220359	0.000000230080271393364	0.0000148461900555182	Ppp1r36	protein phosphatase 1, regulatory subunit 36	NM_001163103	Mm.292354	76417598	GO:0004864	210762	NA	76	145	55	2	7	12
22269	59.2532517185487	-1.95232044084451	0.378090184430031	-5.16363693436691	0.000000242197253508835	0.0000155737879782295	Upk2	uroplakin 2	NM_009476	Mm.4453	-44452714	GO:0005886	22269	NA	108	162	45	16	16	11
11839	40.3350408795853	-1.97184725656486	0.382543260042293	-5.15457325361544	0.000000254209173658081	0.0000162896182940277	Areg	amphiregulin	NM_009704	Mm.8039	91139598	GO:0005125	11839	04012	44	112	61	10	14	4
353025	17.6497546521636	-2.03474794598586	0.394944977113641	-5.15197828532046	0.000000257752886831763	0.0000164597438318532	Caps2	calcyphosphine 2	NM_001310675	Mm.194428	112165675	GO:0005509	353025	NA	41	35	21	4	3	2
224116	45.6166386643707	-1.99945404119784	0.389063150290469	-5.1391503916654	0.000000275983453806242	0.0000175478697441679	Muc20	mucin 20	NM_001145874	Mm.153301	-32785783	GO:0000187	224116	NA	75	136	37	12	9	7
329977	174.371311078404	-1.51438368640329	0.294703346760135	-5.13867149135526	0.000000276687616248017	0.0000175478697441679	Fhad1	forkhead-associated (FHA) phosphopeptide binding domain 1	NM_028429	Mm.252019	-141890622	GO:0003674	329977	NA	239	401	177	80	87	68
212124	142.898715827614	-1.78944708655712	0.348475136013237	-5.1350782355076	0.000000282026677781694	0.0000178254336035467	Cfap46	cilia and flagella associated protein 46	NM_001243018	Mm.425507	-139600914	GO:0003674	212124	NA	194	397	133	55	41	43
382077	111.112132574888	-1.99778097871734	0.389581879401974	-5.12801309389447	0.000000292816081319638	0.00001844442520394	Ccdc33	coiled-coil domain containing 33	NM_001166282	Mm.335193	-58028681	GO:0003674	382077	NA	196	323	84	30	32	9
100861571	1163.19917661344	-1.77371530712328	0.346037007133989	-5.12579657827314	0.000000296282369057538	0.000018536666191137	DQ267101	snoRNA DQ267101	NR_046305	NA	109651423	NA	100861571	NA	1605	3114	1144	271	353	507
330577	146.587454094894	-1.74881429388899	0.341147897125273	-5.12626432296843	0.000000295547606078599	0.000018536666191137	Saxo2	stablizer of axonemal microtubules 2	NM_177894	Mm.222812	-82632959	GO:0003674	330577	NA	194	395	145	56	43	51
70274	43.8916167458116	-1.94975638295858	0.380441544800128	-5.12498282484611	0.000000297564870255376	0.0000185542216574388	Ly6g6e	lymphocyte antigen 6 complex, locus G6E	NM_027366	Mm.250491	35076941	GO:0003674	70274	NA	79	119	36	10	12	9
207175	145.750993862798	-1.39715587390796	0.272742058841294	-5.12262714391604	0.000000301307790471923	0.0000187245603078844	Cetn4	centrin 4	NM_145825	Mm.344708	-37308626	GO:0005509	207175	NA	179	313	170	73	81	63
21384	387.147499605958	-2.09036321687734	0.408919277481333	-5.11192142799569	0.000000318898470507486	0.0000196856025844271	Tbx15	T-box 15	NM_009323	Mm.88761	99253759	GO:0000976	21384	NA	584	1547	113	25	38	46
75745	9389.622650424	-1.76293531841394	0.344863518003856	-5.11197974380762	0.000000318800018117024	0.0000196856025844271	Rian	RNA imprinted and accumulated in nucleus	NR_028261	Mm.293263	109603944	GO:0003674	75745	NA	12981	25201	9034	2161	2989	4105
381229	36.7665000691288	-2.01708481990823	0.395031379576597	-5.10613820621083	0.000000328809242842627	0.0000202299613561549	Cfap58	cilia and flagella associated protein 58	NM_001163267	Mm.300553	47937711	GO:0003674	381229	NA	71	104	27	6	8	6
19660	79.5770286061784	-2.07227592685346	0.406288691953688	-5.10050111630887	0.000000338755382870121	0.0000207728838919595	Rbp2	retinol binding protein 2, cellular	NM_009034	Mm.12825	98490536	GO:0001523	19660	04977	110	291	53	9	5	14
67606	416.815684201048	-1.63853309474708	0.321550256332844	-5.09572939992	0.000000347401059565921	0.000021232740006935	Fibin	fin bud initiation factor homolog (zebrafish)	NM_026271	Mm.291809	-110360924	GO:0003674	67606	NA	588	794	632	96	151	229
207911	44.2300901934066	-1.83478062559195	0.360194009008537	-5.09386769269799	0.000000350831643959423	0.000021371878995015	Mchr1	melanin-concentrating hormone receptor 1	NM_145132	Mm.323523	81235498	GO:0004871	207911	04080	54	118	56	14	17	9
171531	230.960894218809	-1.51062356102924	0.296795000306858	-5.08978776417192	0.000000358464492851201	0.0000216941305330438	Mlph	melanophilin	NM_053015	Mm.105208	90915099	GO:0001725	171531	NA	260	510	312	120	80	106
435391	22.1702778682334	-2.05026481029009	0.402780513180613	-5.09027806261004	0.000000357538824342851	0.0000216941305330438	Dupd1	dual specificity phosphatase and pro isomerase domain containing 1	NM_001013826	Mm.295860	-21676571	GO:0004721	435391	NA	34	68	23	4	2	3
22270	78.744884624061	-1.86999159777741	0.368652856464893	-5.07249995486064	0.000000392623228822294	0.0000236840051288601	Upk3a	uroplakin 3A	NM_023478	Mm.46214	85017140	GO:0000902	22270	NA	113	204	93	37	16	13
207607	383.277951014034	-1.24896147378865	0.246744760938792	-5.06175478270222	0.000000415415114424676	0.0000249775081299694	Ccdc40	coiled-coil domain containing 40	NM_175430	Mm.189885	119228571	GO:0001947	207607	NA	479	767	428	192	263	183
69358	261.459395740513	-1.34701331782419	0.266849481549952	-5.04783936622353	0.000000446834587818645	0.0000267797078699466	Lrrc51	leucine rich repeat containing 51	NM_001162973	Mm.214841	-101912988	GO:0003674	69358	NA	393	522	256	124	157	122
11596	2330.40156986158	-1.99408615300801	0.395139307133699	-5.04653957985834	0.000000449883729259679	0.0000268754734908387	Ager	advanced glycosylation end product-specific receptor	NM_001271422	Mm.3383	34597849	GO:0001666	11596	NA	1589	2753	8283	721	427	227
19293	252.684733807733	-2.0444840972002	0.40642542586966	-5.03040402264564	0.000000489447350752503	0.000029051524001877	Pvalb	parvalbumin	NM_013645	Mm.2766	-78191117	GO:0005509	19293	NA	454	862	117	31	60	12
76670	64.2988191635139	-1.81371072771331	0.360516913081575	-5.03086169303496	0.000000488280299915685	0.000029051524001877	Cfap70	cilia and flagella associated protein 70	NM_001163638	Mm.159759	-20394189	GO:0003674	76670	NA	115	159	55	22	17	19
319909	132.486042183709	-1.93023474883363	0.383962670664645	-5.02714168930111	0.000000497844518254096	0.0000294555355704396	Ism1	isthmin 1 homolog (zebrafish)	NM_001126490	Mm.41113	139678177	GO:0005576	319909	NA	105	221	377	28	20	42
11606	251.427675214178	-1.5120772644616	0.300976889459691	-5.023898237423	0.000000506330728681639	0.0000298622253645073	Agt	angiotensinogen (serpin peptidase inhibitor, clade A, member 8)	NM_007428	Mm.301626	-124556586	GO:0001543	11606	04614	215	511	454	104	121	109
74890	59.134127404366	-1.99647992389798	0.398773176829918	-5.00655520456308	0.000000554127744373943	0.0000325774339620985	Morn3	MORN repeat containing 3	NM_029112	Mm.141383	-123037126	GO:0003674	74890	NA	97	184	46	7	19	6
244608	73.2138828625785	-1.972657907105	0.394454512114207	-5.00097690994052	0.000000570405444813009	0.0000334282861787725	Ccdc113	coiled-coil domain containing 113	NM_172914	Mm.248902	95534099	GO:0003674	244608	NA	110	204	85	6	11	24
21645	59.6742899183233	-1.98604993005977	0.397362969800078	-4.99807501201986	0.000000579054608958719	0.0000338281145214717	Tcte1	t-complex-associated testis expressed 1	NM_013688	Mm.491193	45523433	GO:0003674	21645	NA	107	175	46	5	18	10
217682	115.034907843545	-1.87503199366777	0.375228860980248	-4.99703564584408	0.000000582183102940049	0.0000339039273061219	Plekhd1	pleckstrin homology domain containing, family D (with coiled-coil domains) member 1	NM_001177503	Mm.154541	80692600	GO:0003674	217682	NA	154	293	156	56	18	18
75568	151.176862834074	-1.59855682020033	0.320133856870009	-4.99340130978221	0.000000593251069157556	0.000034440177271877	Capsl	calcyphosine-like	NM_029341	Mm.82143	9436027	GO:0005509	75568	NA	219	368	141	62	62	59
223473	157.354971261318	-1.42152020083847	0.284805745584717	-4.99119214719504	0.000000600077652333265	0.0000347276188861242	Nipal2	NIPA-like domain containing 2	NM_145469	Mm.258402	-34572798	GO:0003674	223473	NA	231	309	179	65	69	89
71306	112.777640580694	-1.36875199801945	0.274307951481135	-4.98983711784082	0.00000060430225833829	0.0000348631573899277	Mfap3l	microfibrillar-associated protein 3-like	NM_001177881	Mm.23242	60632824	GO:0003674	71306	NA	121	202	185	52	54	62
17002	512.652827113736	-1.97862030426082	0.396628583911451	-4.9885973540993	0.00000060819260104055	0.0000349786297474222	Ltf	lactotransferrin	NM_008522	Mm.282359	111019291	GO:0001503	17002	NA	799	1716	299	61	81	140
320709	81.0650581017582	-1.93321786981753	0.388001137961138	-4.98250566989616	0.000000627661509338962	0.0000359865742769295	Tmem117	transmembrane protein 117	NM_178789	Mm.74873	94629184	GO:0003674	320709	NA	128	247	61	14	16	23
18599	72.3014393718639	-1.73253739544189	0.347823995990506	-4.9810749557635	0.000000632320401048795	0.0000361417947747612	Padi1	peptidyl arginine deiminase, type I	NM_011059	Mm.20854	-140812980	GO:0004668	18599	NA	121	171	70	33	27	15
620779	17.4351308186587	-2.03332944006809	0.408393821132551	-4.97884476907436	0.000000639649182941547	0.0000364481945196754	Gm12695	predicted gene 12695	NM_001081284	Mm.439625	-96723886	GO:0003674	620779	NA	46	46	12	0	1	0
231238	271.382685201628	-1.82749746782651	0.367531529764024	-4.97235562075415	0.000000661442285636765	0.0000375743855451142	Sel1l3	sel-1 suppressor of lin-12-like 3 (C. elegans)	NM_172710	Mm.235020	-53107082	GO:0003674	231238	NA	387	824	195	77	75	82
30051	74.3933949082707	-1.90773392747314	0.384156526295981	-4.96603284569292	0.000000683363858426303	0.0000387009642024364	Spdef	SAM pointed domain containing ets transcription factor	NM_013891	Mm.26768	-27714446	GO:0000122	30051	NA	119	224	54	19	23	12
20537	23.1157854611824	-1.9603665773379	0.394834068544086	-4.96503907215141	0.000000686872400457197	0.000038781067024594	Slc5a1	solute carrier family 5 (sodium/glucose cotransporter), member 1	NM_019810	Mm.25237	33104218	GO:0001656	20537	04973	44	56	26	7	2	4
14873	3055.78484264758	-1.74179064686799	0.351394848098834	-4.95679050587018	0.000000716671785839943	0.0000403405617081152	Gsto1	glutathione S-transferase omega 1	NM_010362	Mm.378931	47854988	GO:0004364	14873	00480	5056	7896	2412	723	981	1294
11447	156.177366803763	-1.93660930462693	0.391629734445722	-4.94500068379086	0.000000761435971779425	0.0000427304023072217	Chrnd	cholinergic receptor, nicotinic, delta polypeptide	NM_021600	Mm.2811	87190596	GO:0003009	11447	04080	258	495	92	34	25	39
21869	547.15705333457	-2.02365937817566	0.409651826696467	-4.93994960182394	0.000000781427654301641	0.0000437198148942964	Nkx2-1	NK2 homeobox 1	NM_001146198	Mm.89972	-56531934	GO:0000122	21869	NA	405	933	1818	98	8	27
653016	63.2541003681427	-1.839833866139	0.373052906069595	-4.93183094463221	0.000000814624064477004	0.0000454398284640049	Gm7325	predicted gene 7325	NM_001177468	Mm.45676	-45600966	GO:0003674	653016	NA	119	161	49	22	19	12
66957	243.721988116267	-1.84925236285417	0.375349983599531	-4.92674155762633	0.000000836122287222186	0.000046498944856059	Serpinb11	serine (or cysteine) peptidase inhibitor, clade B (ovalbumin), member 11	NM_025867	Mm.12638	107362313	GO:0004867	66957	NA	382	737	157	57	90	54
626596	58.5913524135591	-1.98660760637197	0.403285389808177	-4.92605895620692	0.000000839046910704246	0.0000465218854471016	Rgs22	regulator of G-protein signalling 22	NM_001195748	Mm.321798	-36009476	GO:0005096	626596	NA	98	183	46	3	12	12
16979	259.878319366478	-1.86960004852665	0.379683534294723	-4.92410094106268	0.000000847490841622214	0.0000468497996895576	Lrrn1	leucine rich repeat protein 1, neuronal	NM_008516	Mm.428543	107529725	GO:0016020	16979	NA	487	741	140	65	82	56
73873	154.657443005554	-1.46139489324794	0.296872495097427	-4.92263485968391	0.000000853866827063216	0.0000470617850309039	Fam161a	family with sequence similarity 161, member A	NM_028672	Mm.252406	23013386	GO:0003674	73873	NA	219	328	170	52	90	72
98845	592.290713206766	-0.75934643975267	0.154577822705901	-4.91238928366458	0.00000089973191028451	0.0000494425378236167	Eps8l2	EPS8-like 2	NM_133191	Mm.27451	141339001	GO:0001726	98845	NA	730	793	731	521	448	339
231832	137.708823768554	-1.17873025344365	0.240054582935085	-4.91025932115782	0.000000909560296499445	0.0000498347548250687	Tmem184a	transmembrane protein 184a	NM_001161548	Mm.482655	-139804951	GO:0005768	231832	NA	162	259	170	82	90	67
75589	24.2685115342512	-1.97559169282575	0.403471242620903	-4.89648699617979	0.000000975651012732495	0.000053298174350422	2310043L19Rik	RIKEN cDNA 2310043L19 gene	NR_037994	Mm.86666	-177641541	NA	75589	NA	39	76	21	3	5	3
11435	168.585970529742	-1.9263129569596	0.393833351167123	-4.89118798916087	0.00000100229178412619	0.000054592475147744	Chrna1	cholinergic receptor, nicotinic, alpha polypeptide 1 (muscle)	NM_007389	Mm.4583	-73563280	GO:0003009	11435	04080	302	531	81	41	39	27
215723	39.7092236825158	-1.80055232768746	0.36835941740834	-4.88803120700855	0.00000101849388486342	0.000055312282269166	Mfsd6l	major facilitator superfamily domain containing 6-like	NM_146004	Mm.131205	68556185	GO:0003674	215723	NA	56	106	43	15	11	9
70997	624.50108168167	-0.847863175907259	0.174224194025864	-4.8665065184999	0.00000113588178838393	0.0000615070024534562	Spef1	sperm flagellar 1	NM_027641	Mm.252722	-131170260	GO:0003674	70997	NA	674	964	805	439	535	349
17901	12753.5068753697	-1.98729923153782	0.408642646129198	-4.86317140504594	0.00000115519727802892	0.0000623705492472814	Myl1	myosin, light polypeptide 1	NM_001113387	Mm.1000	-66924295	GO:0005509	17901	NA	23563	42691	6428	356	1854	2204
15376	62.5091250651603	-1.9425520490632	0.399496842941952	-4.86249662139497	0.00000115914358089899	0.0000624016859728734	Foxa2	forkhead box A2	NM_001291065	Mm.938	-148042876	GO:0000432	15376	04950	55	70	215	15	8	11
104798	457.227537199217	-1.98677491892912	0.408806059629853	-4.85994488615951	0.00000117418436345978	0.0000630281745707584	E030019B13Rik	RIKEN cDNA E030019B13 gene	NR_045082	Mm.310950	-56490427	GO:0060430	104798	NA	249	589	1825	48	4	26
233199	430.602508917067	-1.79006228270886	0.368976387031789	-4.85142774882945	0.00000122575863476605	0.000065606428200094	Mybpc2	myosin binding protein C, fast-type	NM_146189	Mm.358888	-44501698	GO:0003779	233199	NA	604	1309	309	107	124	147
71827	45.9896573230618	-1.88528805274339	0.388773131148176	-4.84932702827355	0.00000123881039944912	0.000066113918695672	Lrrc34	leucine rich repeat containing 34	NM_027941	Mm.45373	-30624266	GO:0003674	71827	NA	84	129	33	12	12	8
14787	57.2205131298971	-1.41895386414494	0.292709641736011	-4.84764989540274	0.0000012493262886638	0.0000664835446544971	Rhpn1	rhophilin, Rho GTPase binding protein 1	NM_001163465	Mm.57052	75704287	GO:0007165	14787	NA	80	110	72	25	26	30
338372	145.568223006126	-1.06301342523616	0.219447199967265	-4.84405098536107	0.00000127218264205611	0.0000675058749233153	Map3k9	mitogen-activated protein kinase kinase kinase 9	NM_001174107	Mm.35284	-81728411	GO:0000166	338372	NA	171	212	221	110	98	65
237891	44.1712604222721	-1.90739451226957	0.394370236672401	-4.8365579724365	0.00000132106756015979	0.0000698995718474263	Gas2l2	growth arrest-specific 2 like 2	NM_001013759	Mm.340523	-83421634	GO:0001578	237891	NA	65	140	35	11	11	6
13661	479.309308982446	-1.63985063731846	0.339486251050272	-4.83038895461962	0.00000136266594922746	0.000071895187218642	Ehf	ets homologous factor	NM_007914	Mm.10724	-103263432	GO:0000978	13661	NA	806	1197	347	190	173	174
99738	65.1762610533101	-1.95185068869958	0.405334157083923	-4.8154113207278	0.00000146896989552383	0.0000772836747022893	Kcnc4	potassium voltage gated channel, Shaw-related subfamily, member 4	NM_145922	Mm.101976	-107438302	GO:0005216	99738	NA	96	203	66	21	5	4
216643	74.6839719487972	-1.47108184853345	0.305956693281056	-4.80813749409332	0.00000152342976446235	0.000079921801156029	Gabrp	gamma-aminobutyric acid (GABA) A receptor, pi	NM_146017	Mm.99989	-33550780	GO:0004890	216643	04080	122	152	74	34	40	28
69297	95.9910872852794	-1.58669141089211	0.330105744353696	-4.80661557101544	0.00000153506760022972	0.0000803048499679497	Lrrc46	leucine rich repeat containing 46	NM_027026	Mm.250465	-97034601	GO:0003674	69297	NA	140	230	94	48	40	28
270162	51.3184050343887	-1.67916503611074	0.349465982884251	-4.80494559800089	0.00000154793588484182	0.0000807499285954528	Elmod1	ELMO/CED-12 domain containing 1	NM_177769	Mm.259791	-53911459	GO:0005096	270162	NA	83	123	49	17	19	18
207686	114.874891828925	-1.77227633674258	0.368944653820449	-4.80363739761651	0.00000155808884010755	0.000080894058405476	Cfap69	cilia and flagella associated protein 69	NM_172447	Mm.319007	-5580981	GO:0003674	207686	NA	157	313	120	21	33	47
21410	45.4406713346602	-1.95841821295092	0.407709517519173	-4.80346454717928	0.00000155943511262784	0.000080894058405476	Hnf1b	HNF1 homeobox B	NM_001291268	Mm.7226	83850868	GO:0000122	21410	04950	51	60	144	12	5	1
114249	3228.85914926289	-0.914067791188003	0.190471803520657	-4.79896643121181	0.00000159486519855422	0.0000825008620447644	Npnt	nephronectin	NM_001029836	Mm.279310	-132881744	GO:0001657	114249	04512	3526	5318	4035	2337	2068	2088
76261	73.0651837595491	-1.55078196247732	0.324223416967552	-4.78306587778797	0.00000172641512952674	0.0000890570523222998	0610040J01Rik	RIKEN cDNA 0610040J01 gene	NM_029554	Mm.38143	63812494	GO:0003674	76261	NA	98	159	92	20	35	35
211535	265.409725876594	-0.953576381183182	0.199415855381215	-4.78184836085512	0.00000173690684550068	0.0000893493829772973	Ccdc114	coiled-coil domain containing 114	NM_001033243	Mm.227539	45928397	GO:0003341	211535	NA	338	431	301	174	220	137
69771	151.922179644416	-1.48547771907778	0.310817649053715	-4.77925794625987	0.00000175943349491503	0.0000902574761560429	1810019D21Rik	RIKEN cDNA 1810019D21 gene	NR_040344	Mm.393274	106135399	GO:0003674	69771	NA	138	233	339	70	73	60
381741	16.8151690592239	-1.94693110687651	0.40789844071296	-4.77307808157713	0.00000181431409074466	0.0000928156979185092	Lrrc43	leucine rich repeat containing 43	NM_001033461	Mm.297826	123489324	GO:0003674	381741	NA	25	51	20	1	4	1
170947	55.8435504349217	-1.9445040969687	0.407530795606506	-4.77142860841915	0.00000182923817973256	0.0000933213825081745	Myoz3	myozenin 3	NM_133363	Mm.159257	-60573716	GO:0005515	170947	NA	76	209	32	6	12	5
104362	35.5623243586673	-1.91182154872797	0.401045542930621	-4.76709336988868	0.00000186902706768129	0.0000950893194131586	Meig1	meiosis expressed gene 1	NM_008579	Mm.2688	-3409042	GO:0005515	104362	NA	51	102	43	10	9	1
70796	767.409233785395	-0.940936476920354	0.197487576137307	-4.76453504227603	0.00000189289620674326	0.0000960398489114478	Zdhhc1	zinc finger, DHHC domain containing 1	NM_175160	Mm.100917	-105472424	GO:0005783	70796	NA	918	1272	893	494	502	520
238455	32.8954482996552	-1.75967536525625	0.369540988303143	-4.76178670554603	0.00000191886436691501	0.0000970913912866095	Macc1	metastasis associated in colon cancer 1	NM_001163136	Mm.31376	119443409	GO:0003674	238455	NA	46	83	40	14	10	6
11828	493.890165277259	-1.53099936691399	0.321908199784487	-4.75601232879115	0.00000197454416010386	0.0000996364667601182	Aqp3	aquaporin 3	NM_016689	Mm.34043	-41092723	GO:0002684	11828	04962	907	1070	368	228	234	169
11449	191.280899245272	-1.84541716604195	0.388225513261309	-4.75346700050553	0.00000199957753756735	0.000100625479397309	Chrng	cholinergic receptor, nicotinic, gamma polypeptide	NM_009604	Mm.2810	87205810	GO:0003009	11449	04080	358	527	129	31	37	67
11529	46.4138680724426	-1.94519130362779	0.409381168530028	-4.75154074773986	0.0000020187246620972	0.000101313718204276	Adh7	alcohol dehydrogenase 7 (class IV), mu or sigma polypeptide	NM_009626	Mm.8473	138217772	GO:0001523	11529	00010	76	161	30	9	5	1
72927	22.5917760660981	-1.85065186341325	0.389614483484448	-4.74995653873611	0.00000203460370775307	0.000101834665037511	Hepacam	hepatocyte cell adhesion molecule	NM_175189	Mm.266133	37367605	GO:0005515	72927	NA	28	61	32	5	8	3
12971	82.1460257643887	-1.6540218028748	0.348334916283365	-4.74836637257829	0.00000205066308165602	0.000102361804876517	Crym	crystallin, mu	NM_016669	Mm.9114	-120186383	GO:0000122	12971	NA	142	197	67	30	32	27
66717	73.4612676440405	-1.77278728982783	0.374008189750336	-4.73996917289761	0.00000213750737157689	0.000106409943586647	Ccdc96	coiled-coil domain containing 96	NM_025725	Mm.42368	36484587	GO:0003674	66717	NA	106	210	64	16	31	18
381544	50.6051240135214	-1.75721162113161	0.370923204428707	-4.73740008754118	0.00000216477524022544	0.000107191103405709	Gm1661	predicted gene 1661	NM_001033774	Mm.23504	-117213332	GO:0003674	381544	NA	82	135	43	15	19	12
69325	13.9325380165671	-1.90704403415899	0.402542133514413	-4.73750168090344	0.0000021636906289012	0.000107191103405709	1700012B09Rik	RIKEN cDNA 1700012B09 gene	NM_029306	Mm.440453	-14758193	GO:0003674	69325	NA	28	24	25	3	4	0
12555	206.03334352692	-1.91202927609764	0.404754263554633	-4.72392621465138	0.00000231334378951094	0.000114242169701208	Cdh15	cadherin 15	NM_007662	Mm.1976	122848373	GO:0005509	12555	04514	375	671	98	19	29	51
18423	51.1986602819869	-1.92919069462574	0.408754293890299	-4.71968300629886	0.00000236212452456197	0.000116340915080753	Otx1	orthodenticle homolog 1	NM_011023	Mm.129663	-21994763	GO:0000978	18423	NA	104	180	17	1	4	4
20724	86.6996668363335	-1.71004812010451	0.362433852271206	-4.71823509141993	0.0000023789948859412	0.000116861024649191	Serpinb5	serine (or cysteine) peptidase inhibitor, clade B, member 5	NM_009257	Mm.268618	106861179	GO:0002009	20724	04115	165	207	65	23	34	28
219170	48.9595262257558	-1.93069538355979	0.409647988708976	-4.71305959451788	0.00000244024791671586	0.000119552780872119	Fam216b	family with sequence similarity 216, member B	NM_177629	Mm.320428	-78081023	GO:0003674	219170	NA	103	157	23	1	7	5
12836	450.443730971951	-1.43051277290475	0.303953901040457	-4.70634779816281	0.00000252194114693956	0.000123229097889641	Col7a1	collagen, type VII, alpha 1	NM_007738	Mm.6200	108953744	GO:0004867	12836	NA	616	1027	443	242	268	133
68880	49.9044339152476	-1.88934736725436	0.402100835590888	-4.69869047767076	0.00000261834920459126	0.000127603181367962	1190003K10Rik	RIKEN cDNA 1190003K10 gene	NM_001195435	Mm.390594	-64481245	GO:0003674	68880	NA	76	212	16	0	0	0
242800	33.9248646273191	-1.84558351875457	0.393345137027414	-4.69202068367236	0.00000270519770068731	0.000131489648868841	Ttc34	tetratricopeptide repeat domain 34	NM_172878	Mm.72944	154856199	GO:0003674	242800	NA	60	94	28	5	11	7
434756	18.5985509446941	-1.78278299033235	0.380776571710325	-4.68196607350256	0.00000284136514187187	0.000137746704351637	Akap14	A kinase (PRKA) anchor protein 14	NM_001033785	Mm.471848	-37150697	GO:0008150	434756	NA	29	42	26	7	4	4
320454	42.3862549061386	-1.60565122937992	0.343275987440252	-4.6774353235511	0.00000290485151237976	0.000140456775868827	Tmprss11g	transmembrane protease, serine 11g	NM_177162	Mm.184522	-86485876	GO:0004252	320454	NA	73	90	44	16	22	11
407790	859.744153376672	-1.02287793138378	0.218819661206833	-4.67452479243597	0.00000294635043213143	0.000142092353262088	Ndufa4l2	NADH dehydrogenase (ubiquinone) 1 alpha subcomplex, 4-like 2	NM_001098789	Mm.336856	127514938	GO:0003674	407790	00190	1020	1419	1097	486	515	605
214704	28.6753315503776	-1.8705686388374	0.400757624000917	-4.66758091876778	0.00000304766735206074	0.00014659675764367	Iqub	IQ motif and ubiquitin domain containing	NM_172535	Mm.61131	-24444864	GO:0001669	214704	NA	47	85	25	3	6	7
353499	782.649209018052	-0.550905709107461	0.118134729833464	-4.66336791800411	0.0000031107587195488	0.000149243887894622	Tmc4	transmembrane channel-like gene family 4	NM_181820	Mm.360398	-3665753	GO:0003674	353499	NA	921	932	949	707	669	523
12125	1582.24193224717	0.418962669624341	0.0900824734925483	4.65087883781297	0.00000330523481586117	0.000158164453630318	Bcl2l11	BCL2-like 11 (apoptosis facilitator)	NM_001284410	Mm.141083	128126037	GO:0001701	12125	NA	1360	1338	1357	1881	1950	1603
22673	135.888457908071	-1.1316052698369	0.243653568816161	-4.64432052169409	0.00000341197509784606	0.000162514028918252	Zfp185	zinc finger protein 185	NM_001109043	Mm.1161	72987338	GO:0005737	22673	NA	201	233	142	75	89	76
333670	113.327333331099	-1.88803313684808	0.406534192474067	-4.64421731751017	0.00000341368093575247	0.000162514028918252	Gm867	predicted gene 867	NM_001037714	Mm.291320	-75937722	GO:0003674	333670	NA	160	401	73	10	12	29
18509	38.6482577500088	-1.81216989638699	0.391201172266363	-4.63232225478382	0.00000361586737779211	0.000171258946213126	Pax7	paired box 7	NM_011039	Mm.218760	-139738080	GO:0000983	18509	NA	81	97	27	8	12	8
73712	312.308713731187	-1.46220616736772	0.31564936008541	-4.63237488259781	0.0000036149480549666	0.000171258946213126	Dmkn	dermokine	NM_001166173	Mm.30138	30776404	GO:0003674	73712	NA	495	647	318	181	177	73
13483	75.4067827067238	-1.34076737429396	0.289543367453962	-4.63062713569894	0.0000036455985398231	0.000172226631017816	Dpp6	dipeptidylpeptidase 6	NM_001136060	Mm.42078	26817356	GO:0005515	13483	NA	114	148	78	38	43	33
215031	88.5633390270387	-1.83517033797284	0.397094564928485	-4.62149447526019	0.00000380985481466413	0.000179528502068104	Vgll2	vestigial like 2 homolog (Drosophila)	NM_001300957	Mm.87237	52022501	GO:0003713	215031	NA	160	261	56	18	12	26
17878	179.21458438853	-1.87529100046462	0.406820159550253	-4.60963144633194	0.00000403383425999128	0.000189600448377611	Myf6	myogenic factor 6	NM_008657	Mm.11	-107492859	GO:0000978	17878	NA	292	677	93	2	3	19
269693	80.8778952891745	-1.55821733117459	0.338801652147952	-4.59920228043671	0.00000424111823649681	0.000198838654738442	Ccdc60	coiled-coil domain containing 60	NM_177759	Mm.10946	-116125580	GO:0003674	269693	NA	125	191	75	39	37	22
216835	90.160849644268	-1.47001416963049	0.320093413246365	-4.59245366757693	0.0000043806478674657	0.000204269234180607	Usp43	ubiquitin specific peptidase 43	NM_001291049	Mm.158885	-67854522	GO:0004197	216835	NA	126	170	126	32	30	54
74978	20.6587016787285	-1.85278533205229	0.40340711743688	-4.59284244617275	0.00000437249176851521	0.000204269234180607	Lrriq1	leucine-rich repeats and IQ motif containing 1	NM_001163559	Mm.483817	-103214398	GO:0003674	74978	NA	35	61	18	3	5	3
75504	24.6004697438592	-1.87868562385881	0.409120826366679	-4.59200681750436	0.00000439004023996337	0.000204269234180607	1700013F07Rik	RIKEN cDNA 1700013F07 gene	NM_029314	Mm.271255	108537583	GO:0003674	75504	NA	28	65	47	0	7	2
54562	36.0139872915632	-1.87763669197811	0.409647859491771	-4.58353839394548	0.00000457172893186679	0.000212190095461757	Lrrc6	leucine rich repeat containing 6 (testis)	NM_019457	Mm.244890	-66379857	GO:0003341	54562	NA	60	124	24	2	8	1
66175	371.311191439353	-1.67156942267406	0.365312176793448	-4.5757287297302	0.00000474565149317945	0.000219711800005476	Mustn1	musculoskeletal, embryonic nuclear protein 1	NM_181390	Mm.220895	30879256	GO:0003674	66175	NA	621	1016	233	152	114	106
117229	73.1214061489253	-1.22882744686216	0.26886835659452	-4.57036842277184	0.00000486867527025351	0.000224845379874875	Stk33	serine/threonine kinase 33	NM_054103	Mm.389950	-109279215	GO:0000166	117229	NA	88	131	101	41	53	28
12669	27.4848999893908	-1.81338028588624	0.396921327652793	-4.56861387774178	0.00000490960295203803	0.000225051824427703	Chrm1	cholinergic receptor, muscarinic 1, CNS	NM_001112697	Mm.240607	8664004	GO:0004871	12669	04020	62	56	29	11	3	4
14027	1052.99372598967	-0.850701380617418	0.186168177254155	-4.56953166306211	0.00000488815315591127	0.000225051824427703	Evpl	envoplakin	NM_025276	Mm.293683	-116220558	GO:0001533	14027	NA	1332	1708	1088	779	786	639
69454	292.533524876498	-1.61403800221416	0.353271508151397	-4.5688315218516	0.00000490450819684651	0.000225051824427703	Clic3	chloride intracellular channel 3	NM_027085	Mm.44194	25456842	GO:0005244	69454	NA	238	394	802	126	128	73
380842	63.4126773055318	-1.82079815219475	0.399117833582992	-4.5620566133288	0.0000050654983579669	0.000231624602694294	Stmnd1	stathmin domain containing 1	NM_001005422	Mm.188108	46273720	GO:0005737	380842	NA	85	208	51	7	22	12
26367	350.174331681521	-1.54192355269911	0.338227956452868	-4.55882940271964	0.00000514395340076103	0.0002346326921889	Ceacam2	carcinoembryonic antigen-related cell adhesion molecule 2	NM_001113368	Mm.439731	-25516041	GO:0005886	26367	NA	510	899	280	177	134	115
71307	9.61325567006156	-1.86060523590007	0.409148218108413	-4.54750907752228	0.00000542845796454364	0.000247001506254014	1700018A04Rik	RIKEN cDNA 1700018A04 gene	NR_029439	Mm.376184	-31565491	NA	71307	NA	15	19	21	1	2	0
15186	997.222966359324	-0.966778913404542	0.212718003608397	-4.54488523305405	0.00000549651942698371	0.00024948540016743	Hdc	histidine decarboxylase	NM_008230	Mm.18603	-126593659	GO:0001692	15186	00340	1106	1675	1265	778	745	455
66353	129.743044088137	-1.17419994063508	0.258755970342115	-4.53786607931252	0.00000568263274524274	0.000257302385841443	Riiad1	regulatory subunit of type II PKA R-subunit (RIIa) domain containing 1	NM_025506	Mm.46405	-94464984	GO:0005516	66353	NA	179	238	141	69	74	77
12022	28.570226239606	-1.8057321714545	0.398635939410989	-4.52977765658206	0.00000590457914127719	0.000266699758822713	Barx1	BarH-like homeobox 1	NM_007526	Mm.42241	48663035	GO:0003677	12022	NA	52	79	23	7	4	7
192212	304.898164368826	-1.48104210825168	0.327138047578005	-4.52726950966634	0.00000597507159022748	0.000268617163146699	Prom2	prominin 2	NM_138750	Mm.34171	-127526952	GO:0001934	192212	NA	464	718	260	166	110	118
76943	58.642235940966	-1.82849709231633	0.403888240955393	-4.52723527674646	0.00000597603926866677	0.000268617163146699	Psapl1	prosaposin-like 1	NM_175249	Mm.44242	36204020	GO:0001664	76943	04142	117	165	39	20	6	7
116810	23.1851421104593	-1.76794778606918	0.390780293339524	-4.52414775310361	0.00000606393528286249	0.000270773732083283	Foxn4	forkhead box N4	NM_148935	Mm.17709	-114254163	GO:0001158	116810	NA	23	43	56	6	4	7
56615	674.598403447487	-1.37375894183545	0.303621850185261	-4.52457206553884	0.00000605178299033637	0.000270773732083283	Mgst1	microsomal glutathione S-transferase 1	NM_019946	Mm.14796	138140536	GO:0004364	56615	00480	750	1375	960	196	426	352
81600	19.8096872748707	-1.7976631087159	0.397360539357733	-4.52401013855459	0.00000606788157106552	0.000270773732083283	Chia1	chitinase, acidic 1	NM_023186	Mm.46418	106113381	GO:0000272	81600	00520	22	30	54	6	4	3
432995	47.6741741165772	-1.44712692444543	0.319953383877587	-4.52293051852545	0.00000609892655968606	0.000271504858074101	Smim22	small integral membrane protein 22	NM_001253796	Mm.271618	5007287	GO:0003674	432995	NA	68	95	60	29	23	13
14120	56.5211381702018	-1.83341935967324	0.406250827409408	-4.51302307829044	0.00000639100647148491	0.000283146049869447	Fbp2	fructose bisphosphatase 2	NM_007994	Mm.391871	-62836884	GO:0003824	14120	00010	106	178	29	6	9	13
18190	71.9020893851211	-1.12635286519515	0.249551656601817	-4.51350586300594	0.00000637646860315411	0.000283146049869447	Nrxn2	neurexin II	NM_001205234	Mm.329616	6418737	GO:0005246	18190	04514	117	102	85	45	44	38
237611	206.328458586263	-1.63752858926072	0.363251769145317	-4.50797140813272	0.00000654503933773396	0.000289278242232685	Stac3	SH3 and cysteine rich domain 3	NM_177707	Mm.32087	127501716	GO:0003009	237611	NA	337	549	145	56	77	79
329831	36.02017053919	-1.8363155445768	0.407860593523798	-4.50231175488557	0.00000672182839427159	0.000296384619127418	Fam166b	family with sequence similarity 166, member B	NM_001162381	Mm.454466	-43427019	GO:0003674	329831	NA	61	126	25	1	6	0
22004	11620.2955556369	-1.79446536346966	0.398758176001154	-4.50013434574561	0.00000679105285216972	0.000298725671661119	Tpm2	tropomyosin 2, beta	NM_001277875	Mm.646	-43513725	GO:0003779	22004	04260	19948	35174	7339	1133	2147	4156
353326	435.988224550432	-1.72133730606223	0.382598436737304	-4.49907041111127	0.00000682512510272294	0.000299513013690346	Rtl1	retrotransposon-like 1	NM_184109	Mm.23062	-109590168	GO:0003674	353326	NA	588	1403	273	104	119	148
68870	48.8386450087835	-1.5770189835202	0.350586274494657	-4.4982336681416	0.00000685203640450159	0.000299983125709137	Ak8	adenylate kinase 8	NM_001033874	Mm.273318	28700160	GO:0000166	68870	NA	72	116	51	25	18	13
68498	180.372814347363	-1.5453881276965	0.34364939109998	-4.49699073450966	0.00000689219904023166	0.00030102979723125	Tspan11	tetraspanin 11	NM_026743	Mm.174368	127887621	GO:0003674	68498	NA	157	254	457	69	99	51
22062	86.6064890199573	-1.50166214330359	0.334612369684599	-4.48776638089931	0.00000719737904271975	0.000313619441157946	Trp73	transformation related protein 73	NM_001126330	Mm.78015	-154056248	GO:0000122	22062	04115	109	211	94	35	51	25
21386	442.803375635324	-1.32681323747723	0.295715473632083	-4.48679002549591	0.00000723042695887076	0.000314319898712037	Tbx3	T-box 3	NM_011535	Mm.219139	119670861	GO:0000122	21386	NA	454	760	780	192	182	277
53420	76.7169172314768	-1.67714880698803	0.373891184479212	-4.48566020438301	0.00000726885055082161	0.000314735722062981	Syt5	synaptotagmin V	NM_016908	Mm.358663	-4539764	GO:0005509	53420	NA	117	205	68	19	20	32
67874	66.4860742801436	-1.26687919728853	0.282438178767789	-4.48550972398853	0.00000727398288476462	0.000314735722062981	Rprm	reprimo, TP53 dependent G2 arrest mediator candidate	NM_023396	Mm.27086	-54084092	GO:0003674	67874	04115	71	114	109	32	37	36
78102	21.3640501471636	-1.73731872346244	0.387404653670247	-4.48450659279179	0.000007308284663847	0.000315482805803689	8430426J06Rik	RIKEN cDNA 8430426J06 gene	NR_077229	Mm.296832	-81242653	NA	78102	NA	27	29	55	7	5	5
20743	162.144153212211	-1.1489137397104	0.257160444985563	-4.46769229915937	0.00000790679251392959	0.000339735244931467	Sptbn2	spectrin beta, non-erythrocytic 2	NM_021287	Mm.329668	4711222	GO:0000139	20743	NA	198	284	211	108	74	96
71227	23.6589673139153	-1.78977749530338	0.400603773043639	-4.46770004612116	0.00000790650626397393	0.000339735244931467	Daw1	dynein assembly factor with WDR repeat domains 1	NM_027725	Mm.256482	83159761	GO:0003674	71227	NA	43	61	24	2	9	4
13512	74.3709156480716	-1.82298685305094	0.408268776175039	-4.46516353792718	0.00000800076148470573	0.000342977087813114	Dsg3	desmoglein 3	NM_030596	Mm.106811	20510303	GO:0005509	13512	NA	188	196	47	2	1	12
110880	103.209800560861	-1.76383423818683	0.396786682056734	-4.44529596871558	0.00000877709469405737	0.000374681541210422	Scn4a	sodium channel, voltage-gated, type IV, alpha	NM_133199	Mm.432528	-106318592	GO:0001518	110880	NA	153	340	59	24	20	28
216148	177.697608788755	-0.875770851859614	0.197014726110031	-4.44520503188429	0.00000878080829879167	0.000374681541210422	Shc2	SHC (Src homology 2 domain containing) transforming protein 2	NM_001024539	Mm.39424	-79617937	GO:0000187	216148	04012	241	254	205	123	117	123
13386	9755.82527157499	-1.07063929263493	0.241113457525935	-4.44039625005076	0.00000897933870878332	0.000382272123098755	Dlk1	delta-like 1 homolog (Drosophila)	NM_001190703	Mm.157069	109453454	GO:0005509	13386	NA	11925	16689	12189	4755	5807	6958
320707	41.0804697730307	-1.76605116539581	0.398265729943719	-4.43435383116036	0.00000923488496193	0.000392249620665096	Atp2b3	ATPase, Ca++ transporting, plasma membrane 3	NM_001310537	Mm.210095	73503085	GO:0005388	320707	04020	54	136	31	9	10	9
211652	470.4574726251	-1.09706189651394	0.247798678864742	-4.42723061131718	0.00000954506676607659	0.000403573268130074	Wwc1	WW, C2 and coiled-coil domain containing 1	NM_170779	Mm.31267	-35839177	GO:0000122	211652	NA	494	733	754	305	231	297
626359	38.5820827126757	-1.50834176878565	0.340679456085317	-4.42745149976966	0.00000953530037131051	0.000403573268130074	Wdr93	WD repeat domain 93	NM_001037927	Mm.387216	79743162	GO:0003674	626359	NA	59	84	42	19	18	11
330953	144.98506315765	1.49827990930463	0.338836457664514	4.42183795578484	0.00000978648427633946	0.000412838046272279	Hcn4	hyperpolarization-activated, cyclic nucleotide-gated K+ 4	NM_001081192	Mm.151967	58823511	GO:0000166	330953	NA	67	53	61	148	191	323
103889	148.98273642065	-1.16323481423726	0.26332448864453	-4.41749576814921	0.00000998510249136124	0.000420259347812543	Hoxb2	homeobox B2	NM_134032	Mm.281153	96351631	GO:0002011	103889	NA	165	282	194	75	87	91
72315	109.158518438706	-1.60337209770704	0.363024565488847	-4.41670413005783	0.0000100217257222049	0.000420844305327691	Ccdc74a	coiled-coil domain containing 74A	NM_001166164	Mm.297777	17646469	GO:0003674	72315	NA	160	300	83	41	38	37
65254	236.421298831656	-0.913978516246514	0.206997652774428	-4.4154052183505	0.0000100820948490206	0.00042242152603849	Dpysl5	dihydropyrimidinase-like 5	NM_023047	Mm.27732	30711894	GO:0005515	65254	04360	340	356	247	178	159	139
319446	46.1742714625699	-1.64160059699969	0.371865013602317	-4.41450670795092	0.0000101240577010169	0.000423222177347929	Dpep2	dipeptidase 2	NM_001301204	Mm.248357	-105984945	GO:0005575	319446	NA	67	121	45	18	11	16
16948	2135.89814164916	-1.09336532857437	0.247958140463816	-4.40947543214022	0.0000103621312541833	0.000432198893459955	Lox	lysyl oxidase	NM_001286181	Mm.172	-52516059	GO:0001568	16948	NA	2470	3395	3123	903	1441	1453
80718	166.856254207586	-1.33933036753259	0.304238223124887	-4.40224227507011	0.0000107137821202108	0.000445861867604907	Rab27b	RAB27B, member RAS oncogene family	NM_001082553	Mm.246753	-69979130	GO:0000166	80718	04972	163	283	310	60	90	94
216858	358.222192887047	-0.560294346186417	0.127397505382452	-4.39800092242305	0.0000109252514900907	0.000453642897634506	Kctd11	potassium channel tetramerisation domain containing 11	NM_153143	Mm.239498	-69878263	GO:0003674	216858	NA	411	466	411	304	312	248
106766	578.072513270285	-0.566120178842235	0.128855208207379	-4.3934598121259	0.0000111560820094181	0.000462191236537841	Stap2	signal transducing adaptor family member 2	NM_145934	Mm.204991	-55997075	GO:0005515	106766	NA	624	781	679	484	518	391
18198	32.4608692157961	-1.79551534069067	0.409061089635	-4.38935744852385	0.0000113686071826157	0.000469944724140314	Musk	muscle, skeletal, receptor tyrosine kinase	NM_001037127	Mm.16148	58285961	GO:0000166	18198	NA	54	109	20	8	4	2
320051	169.110070500817	-1.01213103688972	0.230760621032301	-4.38606479893313	0.0000115419750234862	0.0004760486313139	Exph5	exophilin 5	NM_176846	Mm.277540	53301669	GO:0003334	320051	NA	191	248	255	110	94	113
71912	291.040874657115	-1.79568531619849	0.409651963783411	-4.38344125001656	0.0000116819162941149	0.000480749795223809	Jsrp1	junctional sarcoplasmic reticulum protein 1	NM_028001	Mm.45137	-80808495	GO:0003009	71912	NA	486	1008	162	14	16	70
76960	125.193541898659	-1.47942814991241	0.337594999078691	-4.38225730224031	0.000011745597584684	0.000482298717673534	Bcas1	breast carcinoma amplified sequence 1	NM_001164369	Mm.240850	-170346990	GO:0005737	76960	NA	167	311	119	60	68	34
230806	157.297704333234	-1.27546576852302	0.291090855310808	-4.38167584193314	0.0000117769939261897	0.000482518032121919	Aim1l	absent in melanoma 1-like	NM_001162970	Mm.240080	134068451	GO:0003674	230806	NA	218	323	160	105	82	61
69310	49.4533353985339	-1.50102757724981	0.343125895234591	-4.37456804658704	0.0000121673165694266	0.00049740957074881	Pacrg	PARK2 co-regulated	NM_027032	Mm.18889	-10403011	GO:0001664	69310	NA	72	107	58	30	16	15
216166	21.4467156012953	-1.77033764809404	0.40501690428772	-4.37102162737487	0.0000123666541516066	0.000503336413700226	Plk5	polo-like kinase 5	NM_183152	Mm.17613	80356458	GO:0000166	216166	NA	27	70	21	3	5	4
319616	92.7551234039777	-1.23755619875637	0.283104049026184	-4.37138289972643	0.0000123462060198692	0.000503336413700226	5930412G12Rik	RIKEN cDNA 5930412G12 gene	NR_015517	Mm.387738	-128579129	GO:0003674	319616	NA	114	182	113	46	69	37
16401	7167.76077941542	0.492099398489655	0.112639244878733	4.3688094590784	0.000012492570165951	0.000507346287068523	Itga4	integrin alpha 4	NM_010576	Mm.31903	79255425	GO:0001968	16401	04510	5478	6003	6337	8615	8688	7786
20588	7516.17430658139	0.403903943051596	0.0925089053592999	4.36610877064055	0.000012647951428618	0.00051141356442484	Smarcc1	SWI/SNF related, matrix associated, actin dependent regulator of chromatin, subfamily c, member 1	NM_009211	Mm.85410	110132023	GO:0000790	20588	NA	6468	6216	6688	8827	9247	7619
66793	30.0969150590205	-1.6972943956431	0.388726438621106	-4.36629523235866	0.0000126371645554579	0.00051141356442484	Efcab1	EF hand calcium binding domain 1	NM_025769	Mm.100270	14906645	GO:0005509	66793	NA	43	83	31	5	12	8
228366	336.10784902231	-0.58783294868785	0.134806323395005	-4.36057399893179	0.0000129721702070831	0.000523380435871399	Gyltl1b	glycosyltransferase-like 1B	NM_001166633	Mm.31158	-92365045	GO:0000009	228366	NA	402	406	409	292	274	233
110084	138.543439543895	-1.48826824649807	0.341605432963099	-4.3566878711172	0.0000132045357988389	0.000531597387953691	Dnah1	dynein, axonemal, heavy chain 1	NM_001033668	Mm.101811	-31260374	GO:0003351	110084	05016	202	341	120	51	82	43
26757	50.2363533209339	-1.65474620754206	0.380450099815278	-4.34944348377223	0.0000136483451443903	0.000548272676201656	Dpysl4	dihydropyrimidinase-like 4	NM_011993	Mm.250414	139086000	GO:0005515	26757	NA	103	106	46	13	10	22
66985	516.938595227253	-0.651479026587981	0.149877204635816	-4.3467519171511	0.0000138168342706409	0.000553839726965365	Rassf7	Ras association (RalGDS/AF-6) domain family (N-terminal) member 7	NM_025886	Mm.21202	141215859	GO:0003674	66985	NA	562	730	621	418	467	317
18011	178.963264560088	-1.52640238091418	0.352062187489018	-4.33560443341218	0.0000145360140940702	0.000581409168483988	Neurl1a	neuralized E3 ubiquitin protein ligase 1A	NM_001163480	Mm.313651	47178819	GO:0004842	18011	NA	315	423	129	55	82	73
546134	57.2413244598326	-1.74483203848462	0.402879740329925	-4.33090042466703	0.0000148500829845518	0.000592691135325246	Gramd2	GRAM domain containing 2	NM_001033498	Mm.297580	59707763	GO:0003674	546134	NA	37	76	194	17	12	8
80891	169.927974783938	-0.970785796785456	0.224269467184032	-4.32865788185444	0.0000150020767604951	0.000597469805435717	Fcrls	Fc receptor-like S, scavenger receptor	NM_030707	Mm.45173	-87250964	NA	80891	NA	228	283	180	125	118	89
16660	25.5519153540663	-1.76968152347713	0.408958492011029	-4.32728885216402	0.0000150955940273036	0.000599904089681621	Krt31	keratin 31	NM_010659	Mm.439673	-100046645	GO:0005198	16660	NA	49	75	19	6	1	4
11443	411.4871306932	-1.41922509251947	0.328296880430747	-4.32299292840479	0.0000153926669295493	0.00061039999757671	Chrnb1	cholinergic receptor, nicotinic, beta polypeptide 1 (muscle)	NM_009601	Mm.86425	-69784035	GO:0001941	11443	04080	591	1016	320	177	217	164
73075	62.6858361386983	-1.47770717259483	0.34227162616148	-4.31735224203967	0.0000157912049065588	0.000624866076206331	Ppil6	peptidylprolyl isomerase (cyclophilin)-like 6	NM_028430	Mm.359762	41490438	GO:0000413	73075	NA	94	146	59	23	27	28
545551	177.409121411138	-1.03558929308712	0.240050629845949	-4.31404530682425	0.0000160294073998935	0.000632939436329697	BC021767	cingulin pseudogene	NR_033629	Mm.440979	-94660588	NA	545551	NA	194	283	258	133	94	102
244810	801.216361942239	-1.70090048604117	0.394409045005862	-4.31252910545165	0.0000161397627638603	0.000635940992816871	AW551984	expressed sequence AW551984	NM_001199556	Mm.208855	-39587395	GO:0003674	244810	NA	1315	2397	501	119	163	322
21785	42.3958069103766	-1.76631433591871	0.409622435749462	-4.31205466733527	0.0000161744428149674	0.000635954366221617	Tff2	trefoil factor 2 (spasmolytic protein 1)	NM_009363	Mm.1825	-31141061	GO:0005576	21785	NA	87	123	31	7	9	0
171388	67.5842745261297	-1.4977572136737	0.347556758706244	-4.30938882975258	0.0000163706324492132	0.000642304538828347	Bnipl	BCL2/adenovirus E1B 19kD interacting protein like	NM_001168356	Mm.331209	-95241292	GO:0005634	171388	NA	88	161	76	32	19	30
17700	98.1308543116905	-1.76311868212451	0.409274411255216	-4.30791330617799	0.0000164801951152989	0.000644955335207161	Mstn	myostatin	NM_010834	Mm.3514	53061639	GO:0002230	17700	NA	128	386	39	17	9	17
234878	43.771947827493	-1.47238297470102	0.34181508749848	-4.30754237759493	0.000016507847555926	0.000644955335207161	BC021891	cDNA sequence BC021891	NM_145608	Mm.216458	125910449	GO:0000166	234878	NA	70	86	52	27	13	15
26365	644.003146607767	-1.47059044106724	0.341715091185823	-4.30355720013414	0.0000168077427803938	0.000655289660105499	Ceacam1	carcinoembryonic antigen-related cell adhesion molecule 1	NM_001039185	Mm.322502	-25461701	GO:0001618	26365	NA	981	1621	469	340	247	228
80885	37.3902102176986	-1.6488019855021	0.383397801704896	-4.30049931994967	0.000017041369441761	0.000663002354394899	Hcar2	hydroxycarboxylic acid receptor 2	NM_030701	Mm.440567	-123863569	GO:0001614	80885	NA	55	99	38	14	16	5
72168	76.5506803694914	-1.42043675750115	0.330378263497025	-4.29942558104746	0.0000171241363536256	0.000664825746609627	Aifm3	apoptosis-inducing factor, mitochondrion-associated 3	NM_001291070	Mm.40038	17489676	GO:0005739	72168	NA	92	161	105	42	22	37
110596	414.744836310734	-1.20647066554279	0.280799113458956	-4.29656151930531	0.000017346784277129	0.000672060874535883	Arhgef28	Rho guanine nucleotide exchange factor (GEF) 28	NM_012026	Mm.252718	-97898594	GO:0003723	110596	NA	492	814	507	230	177	262
140494	116.554854322745	-1.71543411631567	0.399659060943375	-4.2922437746475	0.0000176876603207407	0.000683836704550723	Atp6v0a4	ATPase, H+ transporting, lysosomal V0 subunit A4	NM_080467	Mm.462308	-38048482	GO:0000220	140494	00190	69	147	400	32	21	29
80893	18.4166438796963	-1.69849858920223	0.39603438562354	-4.28876544779821	0.0000179668983192441	0.000693185395779337	Tmprss5	transmembrane protease, serine 5 (spinesin)	NM_030709	Mm.72799	49102778	GO:0004252	80893	NA	40	37	20	3	8	3
213171	29.8232155004461	-1.75447187394555	0.409294617295376	-4.28657451089664	0.0000181449359644175	0.000698598896309869	Prss27	protease, serine 27	NM_175440	Mm.133083	24038242	GO:0004252	213171	NA	47	105	16	3	6	4
68800	271.38631717687	-1.5615417964444	0.364959747707335	-4.27866855524192	0.0000188014585684333	0.00072237388221746	Prr32	proline rich 32	NM_026841	Mm.336041	45090903	GO:0003674	68800	NA	418	737	187	131	107	64
13867	314.851562588291	-1.23528732601174	0.289435914822149	-4.26791307765243	0.0000197310176508421	0.000754956024537077	Erbb3	v-erb-b2 erythroblastic leukemia viral oncogene homolog 3 (avian)	NM_010153	Mm.373043	-128569367	GO:0000166	13867	04012	328	620	442	162	136	197
71233	86.0105474866273	-1.59849576142367	0.374533694399827	-4.26796249663248	0.0000197266481358698	0.000754956024537077	Enkur	enkurin, TRPC channel interacting protein	NM_027728	Mm.27658	-21180730	GO:0001669	71233	NA	134	223	75	16	45	27
594844	320.614745260653	-1.69812616694513	0.398464678368002	-4.26167301428114	0.0000202902178615679	0.000774751638305929	Tceal3	transcription elongation factor A (SII)-like 3	NM_001029978	Mm.260515	136666374	GO:0005634	594844	NA	570	938	190	41	66	122
338348	158.312838850017	-1.43893505749471	0.338123397892486	-4.25565064844241	0.0000208441958661636	0.000792635858820294	Ttc16	tetratricopeptide repeat domain 16	NM_001290563	Mm.475130	-32757025	GO:0003674	338348	NA	234	367	147	97	72	41
71886	90.4325102998513	-1.74322151931429	0.409618039867727	-4.25572447902247	0.0000208373180676313	0.000792635858820294	2310002L09Rik	RIKEN cDNA 2310002L09 gene	NM_027104	Mm.158769	-73941578	GO:0003674	71886	NA	150	297	66	9	2	21
71373	27.3217117407389	-1.70192663725313	0.400017853861277	-4.25462668934608	0.0000209398074504934	0.000794639947081328	Prr16	proline rich 16	NM_001081224	Mm.63546	51117897	GO:0003674	71373	NA	37	81	28	3	8	8
210155	17.4090027147253	-1.74042500740227	0.409601359724343	-4.24907038534627	0.0000214659469156885	0.000811753490641711	Gm4763	predicted gene 4763	NM_177593	Mm.425399	-24722493	GO:0003674	210155	NA	21	64	15	2	3	1
72713	254.719551635394	-1.48311526029637	0.349092880716	-4.24848326111507	0.00002152227247179	0.000811753490641711	Angptl1	angiopoietin-like 1	NM_028333	Mm.389206	156839022	GO:0005102	72713	NA	452	592	177	87	111	112
75973	177.479754071239	-0.997517858646167	0.234773288007548	-4.24885585200858	0.0000214865118069444	0.000811753490641711	Ccdc162	coiled-coil domain containing 162	NM_001177571	Mm.228517	-41538848	GO:0003674	75973	NA	241	306	181	112	120	106
77583	38.5057762721566	-1.69826530595267	0.400048386105897	-4.2451497492184	0.0000218447483220589	0.000822241654829693	Notum	notum pectinacetylesterase homolog (Drosophila)	NM_175263	Mm.32839	-120653788	GO:0004620	77583	NA	26	63	115	10	7	10
100043332	20.9362267593997	-1.68546429027678	0.39754420406143	-4.23969026100135	0.0000223828414351289	0.000840786694801526	Ankrd66	ankyrin repeat domain 66	NM_001254953	Mm.17626	-43534173	NA	100043332	NA	34	55	22	6	8	2
15220	92.6161377135411	-1.45033677733933	0.342431447934337	-4.2354076592213	0.000022813744124701	0.000855238314666674	Foxq1	forkhead box Q1	NM_008239	Mm.44235	31558169	GO:0000981	15220	NA	159	207	73	41	39	38
19713	176.807881672449	-1.6038801954653	0.378860960157937	-4.23342694057652	0.0000230156974825115	0.000859330043706917	Ret	ret proto-oncogene	NM_001080780	Mm.57199	-118151747	GO:0000165	19713	04144	296	474	123	85	38	50
225152	43.2039831973007	-1.73306774076387	0.409358496866203	-4.23361858622984	0.0000229960832672977	0.000859330043706917	Gjd4	gap junction protein, delta 4	NM_153086	Mm.119273	-9278606	GO:0003674	225152	NA	79	144	19	4	6	9
16502	55.6292012028612	-1.72451415097107	0.408066055052439	-4.22606617144243	0.0000237812086485699	0.000886125156866935	Kcnc1	potassium voltage gated channel, Shaw-related subfamily, member 1	NM_001112739	Mm.249386	46396467	GO:0005216	16502	NA	73	190	45	15	14	2
12837	189.933010983313	-1.70348208568352	0.403395529962405	-4.22285811110073	0.0000241223690449419	0.00089523477423503	Col8a1	collagen, type VIII, alpha 1	NM_007739	Mm.130388	-57624255	GO:0001525	12837	NA	280	638	106	25	33	64
16525	409.632227290109	-1.67456467890025	0.396544441655507	-4.22289282863032	0.0000241186522190655	0.00089523477423503	Kcnk1	potassium channel, subfamily K, member 1	NM_008430	Mm.10800	125995101	GO:0005242	16525	NA	664	1254	238	176	57	87
17133	723.339750343272	-0.418554852250758	0.0991324790650882	-4.22217679007043	0.0000241954210106423	0.000896150003392168	Maff	v-maf musculoaponeurotic fibrosarcoma oncogene family, protein F (avian)	NM_001304830	Mm.86646	79347519	GO:0001228	17133	NA	804	847	838	624	675	552
12716	338.588160960475	-1.43077081342683	0.338989886089292	-4.22068879379472	0.0000243556980449213	0.000900285772642512	Ckmt1	creatine kinase, mitochondrial 1, ubiquitous	NM_009897	Mm.252145	121358640	GO:0000166	12716	00330	521	741	334	203	186	68
17885	35442.9468765943	-1.69534410044032	0.402631482029441	-4.2106595636661	0.0000254626205741267	0.000939327231896918	Myh8	myosin, heavy polypeptide 8, skeletal muscle, perinatal	NM_177369	Mm.340163	67277123	GO:0000146	17885	04530	59538	130543	19969	216	1803	2814
15221	26.3353207025668	-1.57881973181574	0.375060676504454	-4.20950483673803	0.0000255930963988436	0.000940368880974545	Foxd3	forkhead box D3	NM_010425	Mm.4758	99656298	GO:0000122	15221	NA	42	64	26	10	10	7
17927	137.72395642643	-1.72126246178114	0.40890824794689	-4.20940998481572	0.0000256038421995801	0.000940368880974545	Myod1	myogenic differentiation 1	NM_010866	Mm.1526	46376473	GO:0000381	17927	NA	266	474	49	7	7	28
56471	75.7192332247719	-1.45603402880005	0.34592830770816	-4.20906296581089	0.0000256431926611666	0.000940368880974545	Stmn4	stathmin-like 4	NM_001310522	Mm.35474	66344295	GO:0005737	56471	NA	118	103	137	51	18	26
73293	32.1014297762585	-1.54916599455402	0.368094687155126	-4.20860731929324	0.0000256949483714993	0.000940404642078648	Ccdc103	coiled-coil domain containing 103	NM_028492	Mm.67659	102881243	GO:0001947	73293	NA	44	81	34	14	12	9
60613	68.1760522416353	-1.03264108150813	0.24574563177188	-4.20207298930428	0.0000264481822664983	0.000966062894266829	Kcnq4	potassium voltage-gated channel, subfamily Q, member 4	NM_001081142	Mm.249977	-120697472	GO:0005216	60613	NA	81	111	91	45	50	33
194590	88.4676089922433	-0.978944531633926	0.23321939286662	-4.19752628459072	0.0000269846346334421	0.000983717418851799	Reps2	RALBP1 associated Eps domain containing protein 2	NM_001290633	Mm.442441	-162411951	GO:0003674	194590	NA	110	130	120	59	51	59
66104	203.374797781523	-1.67736464757003	0.399866274639551	-4.19481400146097	0.0000273095592235081	0.000993606536856869	Tceal6	transcription elongation factor A (SII)-like 6	NM_025355	Mm.336239	-135208685	GO:0005634	66104	NA	366	585	126	28	36	80
94040	524.750702589181	-1.22084505616179	0.291492299295204	-4.1882583488952	0.0000281103412519202	0.00102073609734178	Clmn	calmin	NM_001040682	Mm.244078	-104763113	GO:0003674	94040	NA	578	1178	561	342	264	242
66696	33.6513734604436	-1.53705207358923	0.367546914998549	-4.18192075859295	0.000028905672088639	0.00104756192056655	Snx31	sorting nexin 31	NM_025712	Mm.253627	-36504061	GO:0005515	66696	NA	50	82	34	16	11	10
14199	4884.6699644945	-1.60021969527559	0.382744492987952	-4.18090847704494	0.0000290346721071359	0.00104813468372719	Fhl1	four and a half LIM domains 1	NM_001077361	Mm.3126	56731760	GO:0003254	14199	NA	6020	11999	6742	641	1215	2612
19143	897.288631552974	-0.717404781395503	0.171580883616638	-4.18114632745681	0.0000290043125656289	0.00104813468372719	St14	suppression of tumorigenicity 14 (colon carcinoma)	NM_011176	Mm.243926	-31088589	GO:0001843	19143	NA	989	1377	1024	690	674	630
223649	1715.48578392317	-0.936584852018463	0.224082057024317	-4.17965126014899	0.0000291956473956339	0.00105189531929911	Nrbp2	nuclear receptor binding protein 2	NM_144847	Mm.101946	-76085593	GO:0003674	223649	NA	2051	2768	2097	977	1072	1286
108017	26.4934781429236	-1.60587901225973	0.384358101955569	-4.17808029566493	0.0000293979877202583	0.00105427828239882	Fxyd4	FXYD domain-containing ion transport regulator 4	NM_001173372	Mm.250392	-117933558	GO:0005216	108017	04960	43	64	28	13	7	5
14057	2347.2929701313	0.405128982840523	0.096991945733902	4.17693427815126	0.000029546434935201	0.00105427828239882	Sfxn1	sideroflexin 1	NM_027324	Mm.134191	54071844	GO:0003674	14057	NA	1953	1988	2107	2639	2958	2428
20686	148.324788397749	-1.15620326345719	0.276764471479405	-4.17757112131073	0.000029463854932482	0.00105427828239882	Spa17	sperm autoantigenic protein 17	NM_011449	Mm.8637	-37603293	GO:0005516	20686	NA	232	257	149	82	75	92
214531	81.2811857324788	-1.66937786715644	0.399531802668766	-4.17833538157774	0.0000293650422426634	0.00105427828239882	Tmprss13	transmembrane protease, serine 13	NM_001013373	Mm.394987	45319099	GO:0003674	214531	NA	132	255	44	29	16	16
64085	121.407233144073	-1.49581142905867	0.358108803495161	-4.17697474750542	0.0000295411807001569	0.00105427828239882	Clstn2	calsyntenin 2	NM_022319	Mm.440903	-97444394	GO:0005509	64085	NA	121	289	179	58	27	55
319530	155.500312540897	-1.3150860299089	0.315206692696095	-4.17213866450747	0.000030175389642611	0.00107465007844522	Zfp750	zinc finger protein 750	NM_178763	Mm.11395	-121510975	GO:0001046	319530	NA	268	295	141	78	62	86
54419	104.644081575308	-1.45056743052021	0.348148461747869	-4.16651971758738	0.0000309285152865759	0.00109935734086775	Cldn6	claudin 6	NM_018777	Mm.86421	23679364	GO:0005198	54419	04514	140	248	111	58	28	44
26874	134.374714230918	-1.39191199272471	0.334193158744924	-4.1649924790564	0.0000311362828730444	0.00110462226537531	Abcd2	ATP-binding cassette, sub-family D (ALD), member 2	NM_011994	Mm.295456	-91145870	GO:0000038	26874	02010	115	318	196	52	84	49
17178	122.874216967138	-1.1001243200519	0.264391217532825	-4.16097149639744	0.0000316896640243492	0.00112210494850272	Fxyd3	FXYD domain-containing ion transport regulator 3	NM_008557	Mm.263847	-31070534	GO:0005216	17178	NA	171	226	124	67	88	64
12583	705.173739348392	-0.798327003381559	0.192403666714814	-4.14922967432249	0.000033359597726719	0.00117898166087998	Cdo1	cysteine dioxygenase 1, cytosolic	NM_033037	Mm.241056	-46713204	GO:0005506	12583	00270	901	1123	705	523	543	444
403180	27.5515835039399	-1.68960988002017	0.40761115396108	-4.14515123936352	0.0000339589499331972	0.00119787770250072	Ccdc121	coiled-coil domain containing 121	NM_207280	Mm.220754	-181509632	GO:0003674	403180	NA	50	99	11	4	1	2
69700	191.771278274334	-1.61284492184318	0.389174077222958	-4.14427634376885	0.0000340888470586088	0.00120017368570034	Col22a1	collagen, type XXII, alpha 1	NM_027174	Mm.322500	-71798475	GO:0003674	69700	NA	213	642	135	54	48	68
269209	229.301405142829	-1.03188138104984	0.249480531427202	-4.1361198613245	0.0000353227737400027	0.00124125701497364	Stk36	serine/threonine kinase 36	NM_175031	Mm.310974	74601454	GO:0000166	269209	04340	250	364	337	131	126	162
67092	794.468323961963	-1.39666322163924	0.337806355787121	-4.13450841795111	0.0000355715215851395	0.00124763069741515	Gatm	glycine amidinotransferase (L-arginine:glycine amidinotransferase)	NM_025961	Mm.29975	-122594472	GO:0005739	67092	00260	1174	1945	605	438	289	333
213649	234.956058200259	-1.3585296580082	0.329441982671664	-4.12372960783861	0.0000372786486677118	0.00130503458351107	Arhgef19	Rho guanine nucleotide exchange factor (GEF) 19	NM_172520	Mm.134460	141242883	GO:0005085	213649	NA	343	516	226	98	85	138
76293	5436.90008900597	-1.60105685327243	0.388404959540137	-4.12213287690262	0.0000375380556696498	0.00131163632631367	Mfap4	microfibrillar-associated protein 4	NM_029568	Mm.272278	61485443	GO:0001527	76293	NA	4028	5351	18158	1059	1841	2033
54156	198.367839348747	-1.6741224681646	0.40637378326939	-4.11966159503653	0.0000379429245439842	0.00132328628932212	Egfl6	EGF-like-domain, multiple 6	NM_019397	Mm.37707	-166523006	GO:0005178	54156	NA	118	235	711	23	33	64
56293	30.2872245656541	-1.48794109467446	0.361484599163406	-4.11619498622636	0.0000385178482346444	0.0013408120892056	Slc35g3	solute carrier family 35, member G3	NM_019871	Mm.6211	-69759885	GO:0003674	56293	NA	38	70	39	9	12	14
277432	12.5395383109517	-1.67337223609763	0.407406669507638	-4.10737565518981	0.0000400180089356386	0.00139041933860993	Vstm2l	V-set and transmembrane domain containing 2-like	NM_198627	Mm.441156	157914652	GO:0003674	277432	NA	29	14	25	4	2	1
232156	328.514436184074	-1.63150503980084	0.397328297379418	-4.10618888853738	0.0000402240596515933	0.00139496134960273	Slc4a5	solute carrier family 4, sodium bicarbonate cotransporter, member 5	NM_001166067	Mm.333189	83237374	GO:0002064	232156	04976	420	831	465	189	35	45
70918	76.749947714858	-1.42192078278403	0.346933982855265	-4.09853416803285	0.0000415774868420247	0.00143920276416347	Nsun7	NOL1/NOP2/Sun domain family, member 7	NM_001302833	Mm.23166	66260840	GO:0000179	70918	NA	88	176	100	51	28	21
15412	87.1549871449808	-1.00144513849116	0.244389638226102	-4.097739764092	0.0000417203937062374	0.00144145516986159	Hoxb4	homeobox B4	NM_010459	Mm.3546	96318266	GO:0000122	15412	NA	114	140	104	48	58	58
100732	439.190467501374	-0.925719857669555	0.226131893052934	-4.09371648188016	0.0000424513352259292	0.00146397816955118	Mapre3	microtubule-associated protein, RP/EB family, member 3	NM_001310516	Mm.332295	30814640	GO:0005515	100732	NA	580	747	440	264	318	287
319984	67.1223757825634	-1.30976755115354	0.320055052379189	-4.09231956007924	0.0000427079544398815	0.00147009034994826	Jph4	junctophilin 4	NM_001003829	Mm.19047	-55106825	GO:0003674	319984	NA	113	99	92	48	37	16
53322	554.568170177295	-0.947901163243109	0.231869520664727	-4.08808005694604	0.0000434958061012729	0.00149443197252221	Nucb2	nucleobindin 2	NM_001130479	Mm.9901	116504368	GO:0003677	53322	NA	754	942	550	419	336	328
239759	161.659703544751	-1.29585707600119	0.317024154702621	-4.0875657478426	0.0000435923155108431	0.0014949742424913	Liph	lipase, member H	NM_001083894	Mm.33192	-21953817	GO:0004620	239759	NA	246	282	202	127	77	42
270150	579.816905871126	-1.45863262249362	0.357521074717949	-4.07985074346832	0.0000450646266061396	0.00154260964901867	Ccdc153	coiled-coil domain containing 153	NM_001081369	Mm.347681	44240676	GO:0003674	270150	NA	822	1330	636	290	362	86
271424	89.6518877166374	-1.64516821859845	0.40388080927547	-4.07340032211421	0.0000463316857640875	0.0015830562521497	Ip6k3	inositol hexaphosphate kinase 3	NM_173027	Mm.209679	-27143970	GO:0000166	271424	NA	125	315	41	24	20	19
66825	27.0248586935226	-1.48432306111584	0.364502525926191	-4.07218868331356	0.0000465734266545807	0.00158838542949573	Rnf186	ring finger protein 186	NM_025786	Mm.252312	138967111	GO:0003674	66825	NA	37	37	57	13	14	5
320118	34.9213392227722	-1.57011322450483	0.385782046568153	-4.06994892186474	0.000047023446294902	0.00160078529767517	Fbxl13	F-box and leucine-rich repeat protein 13	NM_001199632	Mm.442295	-21483846	GO:0003674	320118	NA	59	90	28	10	10	13
15460	164.685515876761	-1.35003805711273	0.332003493284932	-4.06633690433523	0.0000477578807589025	0.0016228040252736	Hr	hairless	NM_021877	Mm.7598	70554055	GO:0000118	15460	NA	249	366	146	105	82	48
330010	105.143438919039	-1.00028000577673	0.247007577045171	-4.04959239608186	0.0000513069181108922	0.00174020662361834	Ttll10	tubulin tyrosine ligase-like family, member 10	NM_029264	Mm.440232	-156034836	GO:0005737	330010	NA	139	168	125	73	56	68
100038993	1746.73451682748	-0.397786715648092	0.0983993206880442	-4.04257583148564	0.0000528672067877219	0.00178984973035068	Gm2002	predicted gene 2002	NM_001100596	Mm.458019	-42158115	GO:0003674	100038993	NA	1856	2128	1994	1609	1590	1310
73569	89.6468973636363	-1.04531646308883	0.258955365128008	-4.0366665605561	0.0000542160387061549	0.00183216573138555	Vgll3	vestigial like 3 (Drosophila)	NM_028572	Mm.25670	65815632	GO:0005575	73569	NA	110	156	109	55	73	39
209268	255.213513333666	-1.63071378340023	0.404336760173842	-4.03305844044236	0.0000550555808592936	0.00185714809095311	Igsf1	immunoglobulin superfamily, member 1	NM_177591	Mm.110505	-49792966	GO:0004872	209268	NA	398	801	164	41	29	101
21922	530.691531300514	-0.985807391825124	0.244551649789045	-4.03108052092677	0.0000555210170853867	0.00186944311891687	Clec3b	C-type lectin domain family 3, member b	NM_011606	Mm.34588	123150945	GO:0001501	21922	NA	589	748	836	296	500	239
12824	368.225152795104	-1.50153724814311	0.372655963227378	-4.02928544370815	0.0000559466519511313	0.00188035580305445	Col2a1	collagen, type II, alpha 1	NM_001113515	Mm.2423	-97975601	GO:0001501	12824	04510	700	917	193	118	165	127
69066	146.875411880203	-1.36376069907387	0.339063850094517	-4.02213535501857	0.0000576728977100791	0.00193256039445589	1810010H24Rik	RIKEN cDNA 1810010H24 gene	NM_001163473	Mm.40679	107028222	GO:0003674	69066	NA	139	173	367	60	76	65
71908	52.8537009714161	-1.60220526932843	0.398361370224381	-4.02198955291767	0.0000577086180751717	0.00193256039445589	Cldn23	claudin 23	NM_027998	Mm.37817	-35824708	GO:0003674	71908	04514	96	151	29	18	12	13
27276	301.679045032697	-0.801680165550707	0.199396584205068	-4.02053108756479	0.0000580670855832805	0.00193759338388332	Plekhb1	pleckstrin homology domain containing, family B (evectins) member 1	NM_001163182	Mm.491216	-100643895	GO:0000139	27276	NA	308	431	430	191	255	198
75172	103.252888632356	-1.64698878777848	0.40964503044994	-4.02052671301661	0.0000580681639427205	0.00193759338388332	Ccdc146	coiled-coil domain containing 146	NM_029195	Mm.426695	-21292960	GO:0003674	75172	NA	163	323	89	4	9	33
382051	364.709821482586	0.656684110059675	0.163738316792066	4.01057078712743	0.0000605721363877514	0.00201750970101577	Pdp2	pyruvate dehyrogenase phosphatase catalytic subunit 2	NM_001024606	Mm.290750	104591467	GO:0004722	382051	NA	256	261	322	434	498	414
213402	72.7998703364245	-1.15403689610283	0.287889576972601	-4.00860951007149	0.0000610773143976982	0.00203068363614178	Armc2	armadillo repeat containing 2	NM_001034858	Mm.211320	-41914989	GO:0003674	213402	NA	92	140	83	36	43	43
242484	71.4989933528775	-1.56604769505064	0.391674904066824	-3.99833555530394	0.0000637894758153972	0.00211705609789488	D630039A03Rik	RIKEN cDNA D630039A03 gene	NM_178727	Mm.23214	-57908383	GO:0003674	242484	NA	87	212	68	37	14	15
208213	134.062041166684	-1.14473409658087	0.286364032914635	-3.99747861115684	0.0000640207737421213	0.00212093150076985	Tmem132c	transmembrane protein 132C	NM_175432	Mm.444235	127241825	GO:0003674	208213	NA	146	209	222	66	65	92
238564	451.476286499801	-1.63728116528298	0.409651956186072	-3.99676149609132	0.0000642149402725915	0.00212356514090736	Mylk4	myosin light chain kinase family, member 4	NM_001166030	Mm.60041	-32700826	GO:0000166	238564	NA	621	1725	180	23	68	118
73472	79.1939503292346	-1.63097255670502	0.409234125888848	-3.98542656520295	0.0000673590074775773	0.00222356766395232	Spata18	spermatogenesis associated 18	NM_178387	Mm.87067	73651379	GO:0003674	73472	NA	115	285	48	2	10	19
320563	76.6043361122456	-1.34846439007368	0.33868924534608	-3.98142075251251	0.0000685045614318091	0.00225735938283928	Islr2	immunoglobulin superfamily containing leucine-rich repeat 2	NM_001161535	Mm.186499	-58196296	GO:0005515	320563	NA	117	89	146	44	21	39
193385	1409.37391815833	0.445608847442311	0.112067469576491	3.97625509995266	0.0000700090247443625	0.0023028368192555	Fam65b	family with sequence similarity 65, member B	NM_001080381	Mm.217319	24614605	GO:0005515	193385	NA	1221	1145	1201	1619	1740	1511
72061	1233.51623031701	-0.566053395921196	0.142602190401517	-3.96945793278064	0.0000720363227376449	0.00236532032052916	2010111I01Rik	RIKEN cDNA 2010111I01 gene	NM_001289924	Mm.188105	62964892	GO:0004177	72061	NA	1342	1746	1366	1038	1131	806
51799	134.33312222361	-0.707779265473328	0.178350538316068	-3.96847282972043	0.0000723347026921326	0.00237091391000992	Rundc3a	RUN domain containing 3A	NM_001252347	Mm.2560	102393402	GO:0005829	51799	NA	159	176	170	100	105	95
107221	27.0195732385747	-1.56687192374413	0.394914753612339	-3.96762063055822	0.0000725937698187442	0.00237166419334155	Ffar4	free fatty acid receptor 4	NM_181748	Mm.35288	38097078	GO:0004871	107221	NA	55	65	19	8	10	6
16918	266.056419405496	-1.2733097962875	0.320930589031004	-3.96755510321421	0.0000726137263148475	0.00237166419334155	Mycl	v-myc myelocytomatosis viral oncogene homolog, lung carcinoma derived (avian)	NM_001303121	Mm.1055	122995930	GO:0003677	16918	NA	333	601	269	103	129	161
77018	241.161855873591	-1.42419228501678	0.359386844356704	-3.96283922848111	0.000074063659835088	0.00241476217691196	Col25a1	collagen, type XXV, alpha 1	NM_001244952	Mm.91728	130180844	GO:0001540	77018	NA	239	367	542	61	84	144
66722	76.6987836553349	-1.45613378959609	0.367543298776178	-3.96180203650734	0.0000743862054291461	0.00242101606035564	Spag16	sperm associated antigen 16	NM_001271533	Mm.440554	69826969	GO:0005515	66722	NA	114	198	61	27	44	21
104001	227.213376727121	-1.23592980324782	0.312198860050389	-3.95879025006158	0.0000753303557485929	0.00244744361071613	Rtn1	reticulon 1	NM_001007596	Mm.221275	-72211748	GO:0005783	104001	NA	384	243	377	180	95	82
328424	121.590207787959	-1.33620980111749	0.33852136483813	-3.94719488903284	0.0000790721896610252	0.00256451467658936	Kcnrg	potassium channel regulator	NM_001039105	Mm.224464	61607456	GO:0005783	328424	NA	158	301	105	58	70	44
12167	96.7934959043677	-1.42525025310383	0.361222894544996	-3.94562547011065	0.0000795919404714121	0.00257685864613651	Bmpr1b	bone morphogenetic protein receptor, type 1B	NM_001277216	Mm.39089	-141837135	GO:0000166	12167	04060	161	215	87	27	35	54
16618	50.5374940070708	-1.54827102006143	0.392604524832443	-3.94358934279273	0.0000802710670674493	0.00258979075090957	Klk1b26	kallikrein 1-related petidase b26	NM_010644	Mm.439663	44012677	GO:0002035	16618	NA	76	147	36	16	23	9
18762	290.005236255715	-0.930593270018612	0.235968511956667	-3.94371800839895	0.0000802279905237679	0.00258979075090957	Prkcz	protein kinase C, zeta	NM_001039079	Mm.28561	-155260117	GO:0000166	18762	04062	321	454	396	239	221	122
107939	3067.82682607206	0.509945271439288	0.12948772263117	3.93817468619635	0.0000821038134770336	0.0026443139509238	Pom121	nuclear pore membrane protein 121	NM_148932	Mm.28399	-135376139	GO:0005634	107939	03013	2459	2410	2683	3608	3694	3477
15451	166.326656309367	-1.18294282772945	0.300430913908715	-3.93748703267228	0.0000823393800086552	0.00264729683746577	Hpn	hepsin	NM_001110252	Mm.19182	-31098724	GO:0004252	15451	NA	153	363	215	86	105	82
233038	129.377778601852	-1.45934025786492	0.370900415787392	-3.93458781858427	0.0000833395934215325	0.00267481097153095	Nccrp1	non-specific cytotoxic cell receptor protein 1 homolog (zebrafish)	NM_001081115	Mm.224815	-28543595	GO:0003674	233038	NA	240	290	99	80	39	32
320256	108.208338848758	-1.43713042499476	0.36534845135261	-3.93358838575653	0.0000836870458909059	0.00268131557587143	Dlec1	deleted in lung and esophageal cancer 1	NM_177117	Mm.110648	119102477	GO:0003674	320256	NA	174	257	91	68	38	26
81799	116.220334170723	-1.51064563753059	0.384097174760326	-3.93297773792067	0.0000839000106599549	0.00268349619587514	C1qtnf3	C1q and tumor necrosis factor related protein 3	NM_001204134	Mm.280158	10952331	GO:0005576	81799	NA	214	304	63	34	43	42
16819	167.461869746414	-1.37656021212465	0.350534263482172	-3.92703468827851	0.0000859995819497207	0.00274590734159807	Lcn2	lipocalin 2	NM_008491	Mm.9537	-32384636	GO:0002020	16819	NA	108	358	323	70	81	70
72027	163.631121621695	-0.883975241616758	0.225192256347301	-3.92542468357995	0.0000865768565630438	0.00275958142287609	Slc39a4	solute carrier family 39 (zinc transporter), member 4	NM_028064	Mm.276829	-76612382	GO:0005385	72027	NA	173	232	245	122	101	107
70423	398.170257005414	-1.21731736277611	0.310881816399775	-3.91569174702297	0.0000901453658553225	0.00286838836816962	Tspan15	tetraspanin 15	NM_197996	Mm.416781	-62185395	GO:0005886	70423	NA	332	540	888	229	213	188
230751	189.077959607072	-0.828242613223722	0.211711628305939	-3.91212622495563	0.0000914870695512995	0.00290608754892027	Oscp1	organic solute carrier partner 1	NM_172701	Mm.38907	126058564	GO:0005886	230751	NA	208	308	224	128	139	128
70882	69.824751154309	-1.39225772167199	0.356055150947782	-3.91023053020283	0.0000922080763674827	0.0029239749422079	Armc3	armadillo repeat containing 3	NM_001081083	Mm.276696	19199117	GO:0003674	70882	NA	95	163	73	19	31	38
17762	223.097895390316	-1.53287747611973	0.392466779879329	-3.90575089333941	0.0000939332404117909	0.00297358919518967	Mapt	microtubule-associated protein tau	NM_001038609	Mm.1287	104231435	GO:0000226	17762	04010	286	188	648	127	45	41
21925	6618.73264357027	-1.55569293497816	0.39893798183069	-3.89958591518216	0.0000963573413759619	0.00304512219273283	Tnnc2	troponin C2, fast	NM_009394	Mm.1716	-164777161	GO:0003009	21925	04020	12287	22754	4038	61	347	561
66039	7122.26824019665	-0.514127086692977	0.132277673777914	-3.88672609677251	0.000101605289814048	0.00320549976501935	Tmem254a	transmembrane protein 254a	NM_025311	Mm.33344	-25923297	GO:0003674	66039	NA	8547	8768	7944	6765	6284	4542
217371	143.656039067959	-1.56874810358261	0.404547992225334	-3.8777799760005	0.000105413984533643	0.00331748984573438	Rab40b	Rab40B, member RAS oncogene family	NM_139147	Mm.281639	-121356120	GO:0000166	217371	NA	217	435	108	15	26	62
69479	216.993216922832	-0.817622785369879	0.210860629801537	-3.87755071271214	0.000105513338686622	0.00331748984573438	1700029J07Rik	RIKEN cDNA 1700029J07 gene	NM_001033148	Mm.158282	-45953605	GO:0003674	69479	NA	259	343	244	160	143	151
20183	100.420258936723	-1.51071912717885	0.389726721843926	-3.8763550008353	0.000106032949468639	0.00332817659527072	Rxrg	retinoid X receptor gamma	NM_001159731	Mm.3475	167598361	GO:0000977	20183	03320	158	296	54	31	36	32
67483	19.0121424286655	-1.58365125602695	0.408990854283867	-3.87209454548779	0.000107904078051574	0.00338117702442825	1700028P14Rik	RIKEN cDNA 1700028P14 gene	NM_026188	Mm.443287	-23558759	GO:0003674	67483	NA	33	59	12	5	3	3
227325	46.0784526124068	-1.49024999593676	0.386207539936683	-3.85867659699516	0.000114002676300454	0.00356624250406774	Dner	delta/notch-like EGF-related receptor	NM_152915	Mm.292560	-84369838	GO:0005112	227325	NA	82	100	48	26	18	5
332934	27.6782510331234	-1.46702257065772	0.380348956139947	-3.85704376724499	0.000114766618940498	0.00358408603062239	Zmynd12	zinc finger, MYND domain containing 12	NM_001014900	Mm.388911	119422683	GO:0003674	332934	NA	41	66	30	10	16	5
56057	16.6978215342225	-1.57645486724719	0.408765281022127	-3.85662613836778	0.00011496278651878	0.00358416808676986	Btg4	B cell translocation gene 4	NM_019493	Mm.431317	51116000	GO:0003674	56057	03018	30	49	12	2	5	3
16578	130.70197920145	-1.05331393245164	0.27316080262398	-3.85602151675318	0.000115247348257566	0.00358700107963338	Kif9	kinesin family member 9	NM_001163569	Mm.42170	110476993	GO:0000166	16578	NA	173	249	128	89	81	67
226356	21.0153811974093	-1.57894716676722	0.409620077725825	-3.85466253395927	0.000115889372253706	0.00360093168584962	Cfap221	cilia and flagella associated protein 221	NM_001115074	Mm.297290	-119923518	GO:0003341	226356	NA	34	58	24	0	7	4
14859	111.43090019334	-1.56413981096614	0.406018272635768	-3.8523877282964	0.000116971612906246	0.00362847118829273	Gsta3	glutathione S-transferase, alpha 3	NM_001077353	Mm.394593	21240584	GO:0004364	14859	00480	112	400	84	43	12	25
93732	75.1771349038702	-1.45646247347869	0.37830277939564	-3.84999146928149	0.000118121938871365	0.00365802706682074	Acox2	acyl-Coenzyme A oxidase 2, branched chain	NM_001161667	Mm.28700	-8225510	GO:0000062	93732	00120	117	204	49	31	28	25
27389	21.0899469279521	-1.57330490255471	0.409063501822788	-3.84611410097468	0.00012000589541346	0.00371016557122182	Dusp13	dual specificity phosphatase 13	NM_001007268	Mm.390674	-21733394	GO:0004721	27389	NA	35	62	18	6	1	5
434246	523.165101029289	-1.56588260845697	0.407755020249805	-3.84025341367386	0.000122907372131603	0.00379353604084191	Trim72	tripartite motif-containing 72	NM_001079932	Mm.389924	128004377	GO:0001778	434246	NA	926	1764	276	11	39	137
69211	7.95252741578951	-1.51979945769314	0.39619556902289	-3.83598297538086	0.000125063071468481	0.00385364895262029	2310081J21Rik	RIKEN cDNA 2310081J21 gene	NR_045474	Mm.259768	50261814	GO:0003674	69211	NA	18	24	6	0	0	0
242122	31.1604577078274	-1.49096877373223	0.389182819922482	-3.83102412904352	0.000127610988912299	0.00392133026886993	Vtcn1	V-set domain containing T cell activation inhibitor 1	NM_178594	Mm.137467	100825458	GO:0001562	242122	NA	49	82	26	11	15	6
414116	12.2222533827103	-1.56266916402778	0.407913329283455	-3.83088526862502	0.000127683036455995	0.00392133026886993	D630024D03Rik	RIKEN cDNA D630024D03 gene	NR_102310	Mm.150222	-31817983	NA	414116	NA	17	41	12	0	2	2
228778	99.392697793084	-1.48443453721928	0.387612018439132	-3.8296917190466	0.00012830389095296	0.00393048070721849	6820408C15Rik	RIKEN cDNA 6820408C15 gene	NM_001289738	Mm.70959	152415586	GO:0003674	228778	NA	126	267	105	15	34	50
64435	17.7115792081295	-1.46636459214974	0.382913109774549	-3.82949696606916	0.000128405466162708	0.00393048070721849	Fcamr	Fc receptor, IgA, IgM, high affinity	NM_001170632	Mm.31821	130800901	GO:0001791	64435	NA	21	42	25	7	7	5
228858	38.9714596833459	-1.29925572548329	0.339579553587669	-3.82607171649944	0.0001302043717168	0.00397896825053371	Gdap1l1	ganglioside-induced differentiation-associated protein 1-like 1	NM_144891	Mm.102080	163438466	GO:0004364	228858	NA	51	51	76	27	16	13
56047	1285.50246558878	-1.17351656513554	0.306931650188342	-3.82338075729706	0.000131634265773893	0.00401603783833067	Msln	mesothelin	NM_018857	Mm.17510	-25748612	GO:0005515	56047	NA	1249	1751	2615	810	963	388
56473	1763.07678872921	0.723869493525309	0.189414637353838	3.82161327993399	0.00013258148689258	0.00403828380882186	Fads2	fatty acid desaturase 2	NM_019699	Mm.38901	-10064163	GO:0004768	56473	00592	1344	1089	1475	2366	2096	2141
228598	122.662311868381	-1.11810218054755	0.292665239022693	-3.82041333053857	0.00013322821635615	0.00405131911116508	Ebf4	early B cell factor 4	NM_001110513	Mm.32582	130295938	GO:0000977	228598	NA	179	184	162	47	70	89
20983	44.4669469088676	-1.3788335112331	0.361048342612437	-3.8189720004149	0.000134008970837975	0.00406838054253845	Syt4	synaptotagmin IV	NM_009308	Mm.233846	-31437807	GO:0000149	20983	NA	84	45	80	29	15	13
22446	267.458339650976	-0.782470066430838	0.20497597891606	-3.81737445806403	0.000134879380226623	0.00408474313188482	Xlr3c	X-linked lymphocyte-regulated 3C	NM_011727	Mm.336117	-73254539	GO:0003674	22446	NA	414	313	301	192	232	155
69574	123.761374888172	-1.38612917233337	0.363129698510998	-3.81717380323657	0.000134989081306416	0.00408474313188482	Cmbl	carboxymethylenebutenolidase-like (Pseudomonas)	NM_181588	Mm.28108	31568911	GO:0003674	69574	01100	165	301	124	37	41	73
77305	4930.38235137248	0.254822718245162	0.0667658407529467	3.81666306259935	0.000135268690478503	0.00408652671936607	Wdr82	WD repeat domain containing 82	NM_029896	Mm.265125	106170928	GO:0000785	77305	NA	4394	4651	4448	5446	5994	4675
241035	15.36120164627	-1.52126228152031	0.398815941308218	-3.8144470266915	0.000136488209484869	0.00411665334112426	Pkhd1	polycystic kidney and hepatic disease 1	NM_153179	Mm.249253	-20057778	GO:0001822	241035	NA	29	34	16	3	4	6
70417	123.119125720275	-1.49657890871578	0.392696202243118	-3.811034841099	0.000138386259025169	0.00416711403396276	Megf10	multiple EGF-like-domains 10	NM_001001979	Mm.297863	57133089	GO:0001891	70417	NA	210	338	75	29	31	56
107587	256.753896568612	-1.34190554091238	0.35227556289874	-3.80924958254373	0.000139389200480654	0.00418781403914272	Osr2	odd-skipped related 2	NM_054049	Mm.46336	35296111	GO:0000122	107587	NA	393	627	182	98	112	131
243621	28.7902456788609	-1.33791891742792	0.351251359655493	-3.8090070846705	0.000139525960481185	0.00418781403914272	Iqsec3	IQ motif and Sec7 domain 3	NM_001033354	Mm.299442	-121372927	GO:0005086	243621	04144	50	52	32	18	11	10
103655	50.6218967562878	-1.52498740765344	0.400670655580593	-3.80608708527368	0.000141182688739958	0.00423068319219302	Sec14l4	SEC14-like 4 (S. cerevisiae)	NM_146013	Mm.337476	4031781	GO:0003674	103655	NA	16	39	238	6	2	2
403205	35.5187270678844	-1.526828867676	0.402700391528136	-3.79147599504959	0.000149754624990411	0.00448030032342072	Agr3	anterior gradient 3	NM_207531	Mm.190508	35925620	GO:0002162	403205	NA	59	124	24	0	8	1
237860	3000.79584113623	0.461909725074076	0.121868575484083	3.79022831143541	0.000150508878681862	0.00449560310372485	Ssh2	slingshot homolog 2 (Drosophila)	NM_001291190	Mm.440381	77216424	GO:0003677	237860	04810	2536	2359	2643	3602	3581	3231
208583	30.9736591397584	-1.50342529163871	0.397045505066512	-3.78653144905107	0.000152764769478354	0.00454101246544084	Nek11	NIMA (never in mitosis gene a)-related expressed kinase 11	NM_172461	Mm.347509	-105162466	GO:0000166	208583	NA	47	88	24	12	12	5
399599	25.5108894954967	-1.48222212708916	0.391440845670193	-3.78658012694464	0.000152734859667285	0.00454101246544084	Ccdc87	coiled-coil domain containing 87	NM_207268	Mm.444704	4839365	GO:0000226	399599	NA	33	65	31	12	11	3
403175	38.39712772983	-1.54613575005818	0.408309819359972	-3.78667295457592	0.000152677837619411	0.00454101246544084	Tigd4	tigger transposable element derived 4	NM_207278	Mm.83086	84593573	GO:0003674	403175	NA	65	136	16	2	4	9
23928	99.1318949811941	-0.923642788506757	0.244036485525459	-3.78485531177017	0.000153798030881173	0.00456440021456481	Lamc3	laminin gamma 3	NM_011836	Mm.302362	31887280	GO:0000904	23928	04510	119	136	144	50	78	67
225997	78.045597321865	-1.35891517158062	0.359079036307058	-3.78444585781547	0.000154051438275817	0.00456460573668776	Trpm6	transient receptor potential cation channel, subfamily M, member 6	NM_153417	Mm.215171	18749982	GO:0000166	225997	NA	71	95	200	36	31	34
403185	31.8587515879011	-1.53807248512689	0.406813322361675	-3.78078199651356	0.000156336527110196	0.00462491397053309	4932443I19Rik	RIKEN cDNA 4932443I19 gene	NM_001101519	Mm.252143	13705888	GO:0003674	403185	NA	52	110	20	0	6	5
71856	13.5546050352019	-1.52081845078365	0.402366278550261	-3.77968664835236	0.000157025847639051	0.00463274060367577	Wfdc3	WAP four-disulfide core domain 3	NM_027961	Mm.330770	-164731225	GO:0003674	71856	NA	16	37	18	4	4	3
77627	45.7656895422418	-1.36384595146731	0.360847157134755	-3.77956684568805	0.00015710141471507	0.00463274060367577	Efcab6	EF-hand calcium binding domain 6	NM_001161628	Mm.196288	-83866711	GO:0005509	77627	NA	63	113	41	22	19	18
60510	42.6179604264986	-1.20733927552476	0.320578340891488	-3.76612865412959	0.00016579838047185	0.00488143117322446	Syt9	synaptotagmin IX	NM_021889	Mm.302793	107370789	GO:0005509	60510	NA	58	69	62	33	17	17
613264	12.0299361818894	-1.53677267822909	0.408657328171408	-3.76054109957012	0.000169546214482427	0.00498385134285724	1810020O05Rik	Riken cDNA 1810020O05 gene	NR_045482	Mm.480195	-87675592	NA	613264	NA	23	35	10	2	3	0
19411	1329.60116553965	-0.61313970964135	0.16307896292806	-3.75977194502904	0.000170068318913351	0.00498493962052421	Rarg	retinoic acid receptor, gamma	NM_001042727	Mm.1273	-102234937	GO:0000122	19411	NA	1398	1796	1676	922	1154	1024
73545	579.107337604028	-0.905960961648212	0.240966701590648	-3.75969358283889	0.000170121596207749	0.00498493962052421	1700094D03Rik	RIKEN cDNA 1700094D03 gene	NM_028567	Mm.482512	90062795	GO:0003674	73545	NA	734	972	621	424	507	248
26878	58.1251664820379	-1.46284787319934	0.389368977555209	-3.7569707848436	0.000171982565738395	0.00503150890191049	B3galt2	UDP-Gal:betaGlcNAc beta 1,3-galactosyltransferase, polypeptide 2	NM_020025	Mm.285580	143640696	GO:0000009	26878	00601	86	150	55	11	38	13
26896	3353.23676073965	0.49943732710322	0.13300104139262	3.75513847014834	0.000173245670271972	0.00506046777250262	Med14	mediator complex subunit 14	NM_001048208	Mm.17616	-12679743	GO:0001104	26896	NA	2773	2503	3007	4283	4136	3406
233899	185.755555651531	-1.14034397526471	0.303804308881717	-3.7535477342709	0.000174349312655737	0.00508468491507338	Gm166	predicted gene 166	NM_001033040	Mm.25220	-127582382	GO:0003674	233899	NA	250	372	185	76	113	118
105239	5341.68600795188	0.345153627360195	0.092078690898388	3.74846366724613	0.0001779211054597	0.0051806933207676	Rnf44	ring finger protein 44	NM_001146025	Mm.25366	-54679398	GO:0003674	105239	NA	4821	4558	4714	6303	6658	5039
57429	176.225905099134	-1.06170110791416	0.284208148848797	-3.73564625861236	0.000187233716954304	0.00544329859384107	Sult5a1	sulfotransferase family 5A, member 1	NM_020564	Mm.6562	-123142846	GO:0001517	57429	NA	161	250	333	99	135	84
76877	137.896424688033	-0.889160229429888	0.23810363387603	-3.73434128222014	0.000188207137147364	0.00546302190099064	Rab36	RAB36, member RAS oncogene family	NM_029781	Mm.133593	75037088	GO:0000166	76877	NA	170	216	164	91	82	101
72475	7915.77973749898	0.308960913149693	0.0827957586410073	3.73160314273236	0.000190265077941366	0.00551411420719274	Ssbp3	single-stranded DNA binding protein 3	NM_023672	Mm.195635	106911469	GO:0002244	72475	NA	7253	7020	6921	8886	9952	7521
80914	3887.39303914727	0.462102336354284	0.123855187159828	3.73098896340907	0.000190729579983474	0.00551893920580306	Uck2	uridine-cytidine kinase 2	NM_030724	Mm.280895	-167226083	GO:0000166	80914	00240	3300	3092	3372	4363	4795	4322
208982	51.6458416149709	-1.35623995410567	0.363652222981043	-3.72949721849045	0.00019186222416866	0.00553441827006138	Hmgcll1	3-hydroxymethyl-3-methylglutaryl-Coenzyme A lyase-like 1	NM_173731	Mm.82306	76014976	GO:0003824	208982	NA	50	123	72	22	16	27
75050	53.2217100292402	-1.43123136083394	0.383735148720326	-3.72973746503751	0.000191679385005809	0.00553441827006138	Kif27	kinesin family member 27	NM_175214	Mm.446094	-58287515	GO:0000166	75050	NA	79	134	49	12	17	28
328643	34.5524846845982	-1.40179159093761	0.375977043033954	-3.72839676493496	0.000192701819007679	0.00554999220249332	Vwa5b2	von Willebrand factor A domain containing 5B2	NM_001144953	Mm.40539	20589581	GO:0003674	328643	NA	54	45	67	20	6	14
71062	7.34040221110962	-1.51580287572071	0.406734590871054	-3.72676165180468	0.000193955713096878	0.00557743144540542	Tekt3	tektin 3	NM_027660	Mm.23534	63061658	GO:0002080	71062	NA	17	17	8	1	0	1
74354	58.2551164062447	-1.27626389963225	0.342545421706347	-3.72582384337442	0.000194678331491227	0.00558953181532717	Lrguk	leucine-rich repeats and guanylate kinase domain containing	NM_028886	Mm.127952	34029447	GO:0000166	74354	NA	78	132	57	36	24	24
105975	13.9042470266909	-1.49572659029622	0.401674902380686	-3.72372428904868	0.000196305303241691	0.0056275199856546	AU022754	expressed sequence AU022754	NR_040433	Mm.394884	85581141	GO:0003674	105975	NA	28	30	14	4	6	2
380863	35.6901600653771	-1.49274969434069	0.401254497916081	-3.72020675679227	0.00019905974985451	0.00569766229915868	Tmem171	transmembrane protein 171	NM_001025606	Mm.28264	-98686237	GO:0003674	380863	NA	33	55	95	12	4	14
22095	33.4821590793925	-1.46011369065123	0.392695608493313	-3.71818186674755	0.00020066179071535	0.00573465386150859	Tshr	thyroid stimulating hormone receptor	NM_001113404	Mm.173847	91400992	GO:0004871	22095	04080	46	96	27	9	16	9
56209	1612.80360227737	-0.403524070684909	0.108543664200936	-3.71761975842188	0.000201108659699212	0.00573856898146332	Gde1	glycerophosphodiester phosphodiesterase 1	NM_019580	Mm.273142	-118688557	GO:0005737	56209	NA	1672	1951	1909	1497	1499	1165
21463	87.9534768897628	-1.16229287126316	0.31411959143301	-3.70016039420145	0.000215463242796482	0.00612928386074971	Tcp11	t-complex protein 11	NM_001085555	Mm.29758	-28066746	GO:0007275	21463	NA	118	162	106	64	59	24
67752	101.794429465413	-1.47787239475976	0.399379389318613	-3.70042229089784	0.000215240985414154	0.00612928386074971	Ppp1r32	protein phosphatase 1, regulatory subunit 32	NM_133689	Mm.25939	-10474256	GO:0005575	67752	NA	170	271	80	44	46	8
239667	2013.7228665155	0.344158051703346	0.0930471117022703	3.69875050828631	0.000216663443083886	0.00615336854122783	Dip2b	DIP2 disco-interacting protein 2 homolog B (Drosophila)	NM_001159361	Mm.243658	100038663	GO:0003674	239667	NA	1687	1811	1821	2254	2435	2061
76747	55.0303222745868	-1.41156568030692	0.38167069032565	-3.69838637361057	0.000216974440165332	0.00615336854122783	Dapl1	death associated protein-like 1	NM_029723	Mm.275769	59484652	GO:0003674	76747	NA	101	134	34	23	23	17
52589	308.786650920148	-0.808180765754517	0.218734209566694	-3.69480735251929	0.000220053566276775	0.00623114983773638	Ncald	neurocalcin delta	NM_001170866	Mm.283370	-37366174	GO:0003073	52589	NA	395	404	400	200	194	247
76781	514.762885489768	0.414475417015079	0.112205520315292	3.69389505837523	0.000220844972517679	0.00624401228405327	Mettl4	methyltransferase like 4	NM_176917	Mm.139146	-94727079	GO:0000179	76781	NA	447	432	441	597	654	518
239027	139.812271926018	-0.807712261201672	0.219066270102756	-3.68706812245812	0.000226852643802998	0.00640409163199348	Arhgap22	Rho GTPase activating protein 22	NM_153800	Mm.318350	33216822	GO:0001525	239027	NA	160	179	205	115	115	69
19192	6516.02467890979	0.301021551481012	0.0816645138941526	3.68607534811477	0.000227738949795103	0.00641932665335694	Psme3	proteaseome (prosome, macropain) activator subunit 3 (PA28 gamma, Ki)	NM_011192	Mm.288477	101316250	GO:0000502	19192	03050	5850	6058	5604	7142	8269	6230
76965	20.0832468655489	-1.43687642556971	0.390082496920505	-3.68351935017103	0.00023003581291259	0.0064742146190399	Slitrk1	SLIT and NTRK-like family, member 1	NM_199065	Mm.257268	-108909988	GO:0003674	76965	NA	37	46	17	7	8	6
16504	83.0527696666666	-1.47879086033117	0.401683005611312	-3.68148724161391	0.000231877394530789	0.00651239948110614	Kcnc3	potassium voltage gated channel, Shaw-related subfamily, member 3	NM_001290682	Mm.40312	44590885	GO:0005216	16504	NA	41	136	249	34	17	22
18777	2129.62486793846	0.341048476415284	0.0926448190235091	3.68124715456286	0.000232095883013664	0.00651239948110614	Lypla1	lysophospholipase 1	NM_008866	Mm.299955	4807892	GO:0002084	18777	00564	1839	1829	1961	2477	2603	2072
329851	17.6227691953864	-1.48587950958015	0.403954609414051	-3.67833284966215	0.0002347634650823	0.0065772838273209	Gm12530	predicted gene 12530	NR_040669	Mm.392470	57172070	NA	329851	NA	30	65	7	3	1	1
105859	156.916238556083	-0.83868226373478	0.22807017184645	-3.6772992142937	0.00023571648561864	0.00659400845494197	Csdc2	cold shock domain containing C2, RNA binding	NM_145473	Mm.22524	81936758	GO:0003676	105859	NA	205	252	160	106	112	106
11826	3860.58248794583	-0.662332602252903	0.180473844822616	-3.66996449210629	0.000242584163053675	0.00677589157706035	Aqp1	aquaporin 1	NM_007472	Mm.18625	55336298	GO:0003094	11826	04964	4014	4537	5789	3269	3298	2318
13522	405.963182332743	-1.14171875212299	0.311178617370775	-3.6690141558236	0.000243487598220633	0.00679088378230107	Adam28	a disintegrin and metallopeptidase domain 28	NM_001048175	Mm.117450	-68604997	GO:0004222	13522	NA	550	900	324	231	272	177
17965	1254.2944534	-0.531309026214838	0.144861691023374	-3.66769863351318	0.000244743406341586	0.00681188531730162	Nbl1	neuroblastoma, suppression of tumorigenicity 1	NM_008675	Mm.9404	-139082291	GO:0005515	17965	NA	1448	1726	1307	1061	1047	935
70523	6.44236175603755	-1.49241241156941	0.406934032815298	-3.6674553888856	0.000244976274168307	0.00681188531730162	5730420D15Rik	RIKEN cDNA 5730420D15 gene	NR_045338	Mm.158398	95417374	GO:0003674	70523	NA	10	17	10	1	1	0
381933	66.033402505909	-1.04787173997315	0.285834481488277	-3.66600885420511	0.000246365398548541	0.00684024110302913	6430531B16Rik	RIKEN cDNA 6430531B16 gene	NM_001033465	Mm.389985	-139972302	GO:0003674	381933	NA	74	122	83	47	45	28
13688	2816.05481048068	0.671581826349008	0.1832225470873	3.66538855083715	0.000246963343860647	0.00684657809125049	Eif4ebp2	eukaryotic translation initiation factor 4E binding protein 2	NM_010124	Mm.259516	-61432496	GO:0005515	13688	NA	2078	1887	2443	4233	3488	2786
230576	30.9770373875191	-1.38249865672309	0.377293728475808	-3.6642502972634	0.000248064112861107	0.00686681510624041	Ttc22	tetratricopeptide repeat domain 22	NM_177667	Mm.41945	106622448	GO:0003674	230576	NA	44	75	31	18	10	9
14904	3410.00779721943	0.366940615912763	0.100214645532076	3.66154681248973	0.0002506970404895	0.00692934103406723	Gtpbp1	GTP binding protein 1	NM_013818	Mm.19080	79690895	GO:0000166	14904	NA	2975	2939	3006	4183	4285	3124
216795	161.45966039759	-0.766109714145702	0.209258516189764	-3.66106827141489	0.000251165813954353	0.0069319518757387	Wnt9a	wingless-type MMTV integration site family, member 9A	NM_139298	Mm.218794	59306929	GO:0005102	216795	04310	195	240	185	111	114	121
12889	37.0906184018786	-1.28824320117843	0.351966089868662	-3.66013442277675	0.000252082970005168	0.00694691149036565	Cplx1	complexin 1	NM_007756	Mm.5195	-108518553	GO:0000149	12889	NA	59	40	71	25	14	13
29817	1580.0771686142	-0.7023163660938	0.191966481536714	-3.6585364302751	0.000253659688078239	0.00697997587447387	Igfbp7	insulin-like growth factor binding protein 7	NM_001159518	Mm.233470	-77349239	GO:0001558	29817	NA	2115	2129	1702	1283	1501	812
237615	3927.5644953856	0.497546761622465	0.136039134349033	3.65737965037265	0.000254806833142726	0.00700113908452544	Ankrd52	ankyrin repeat domain 52	NM_172790	Mm.440177	128377123	GO:0003674	237615	NA	3092	3086	3536	4947	4563	4265
16549	8055.6716885945	0.267930681396917	0.0734425703778721	3.64816590729841	0.000264119069564601	0.00724625340632125	Khsrp	KH-type splicing regulatory protein	NM_010613	Mm.34296	-57021048	GO:0003676	16549	NA	7358	7383	7183	8918	9990	7565
94062	1759.34161584778	0.359569998308563	0.0986837071805876	3.64366123427612	0.000268787144392862	0.00736341586836008	Mrpl3	mitochondrial ribosomal protein L3	NM_053159	Mm.29746	105053267	GO:0003735	94062	NA	1486	1563	1568	1955	2129	1837
18858	1693.10429360939	-0.935230674804881	0.256710942451725	-3.6431274252392	0.000269345413500155	0.00736781050606996	Pmp22	peripheral myelin protein 22	NM_001302255	Mm.1237	63131456	GO:0005886	18858	NA	1936	2566	2368	818	1066	1344
192201	14.4269972639054	-1.48262581384418	0.40755855230998	-3.63782284886646	0.000274952429075782	0.00751009444550798	Wfdc15b	WAP four-disulfide core domain 15B	NM_001045554	Mm.330764	-164214453	GO:0003674	192201	NA	37	34	10	4	2	0
18300	214.09502039649	-1.20449223673046	0.331255833539153	-3.63613894391416	0.000276755093530882	0.00754819967172076	Oit1	oncoprotein induced transcript 1	NM_146050	Mm.25351	-8348947	GO:0003674	18300	NA	312	489	158	117	127	90
56531	3743.48735455504	0.317771124100651	0.0874550794582508	3.63353536545979	0.000279564107812503	0.00761359957732316	Ylpm1	YLP motif containing 1	NM_178363	Mm.153183	84996320	GO:0000122	56531	NA	3207	3296	3487	4206	4706	3585
723817	77.9761784592453	-1.47895742543328	0.407247407857526	-3.63159444823449	0.000281675531803836	0.00765983725914131	Mir133b	microRNA 133b	NR_029902	NA	20682768	GO:0010628	723817	NA	131	272	36	6	3	22
20350	1051.72319168628	-0.712790249071845	0.196299372690583	-3.63113870055703	0.000282173477860122	0.00766212703297888	Sema3f	sema domain, immunoglobulin domain (Ig), short basic domain, secreted, (semaphorin) 3F	NM_001311151	Mm.12903	-107681501	GO:0001755	20350	04360	1346	1481	1146	804	692	813
72434	64.2244449371243	-1.30457255824932	0.359351522420489	-3.63035211166518	0.000283034839015257	0.00767426381218676	Lypd3	Ly6/Plaur domain containing 3	NM_133743	Mm.281093	24636569	GO:0005615	72434	NA	122	130	47	36	31	21
22229	33.3776966975752	-1.47976023531115	0.4077104633646	-3.62943894816811	0.000284037896913791	0.00767897490941093	Ucp3	uncoupling protein 3 (mitochondrial, proton carrier)	NM_009464	Mm.6254	100472990	GO:0000303	22229	NA	36	121	21	9	9	7
231293	25.3851788258923	-1.47035460223717	0.405087454932844	-3.62972139554637	0.000283727289395408	0.00767897490941093	Cwh43	cell wall biogenesis 43 C-terminal homolog (S. cerevisiae)	NM_181323	Mm.280211	73406077	GO:0003674	231293	NA	56	62	14	9	7	5
23893	138.161153885527	-0.916858947387173	0.252665508028456	-3.62874598334139	0.00028480130089099	0.00767907044531802	Grem2	gremlin 2 homolog, cysteine knot superfamily (Xenopus laevis)	NM_011825	Mm.25760	-174833784	GO:0005125	23893	NA	166	190	201	125	88	62
59010	220.002975372231	-0.662257984401819	0.182506429731977	-3.62868302982196	0.000284870748740941	0.00767907044531802	Sqrdl	sulfide quinone reductase-like (yeast)	NM_001162503	Mm.28986	122765358	GO:0005739	59010	NA	252	291	276	181	208	120
72614	59.7037371155427	-1.15771657866811	0.319667092509393	-3.6216320221766	0.000292750340293162	0.00788000516262947	Pih1d2	PIH1 domain containing 2	NM_028300	Mm.147232	50617320	GO:0005575	72614	NA	74	127	62	32	41	25
73368	201.496248443578	-0.955049703404737	0.263751831198275	-3.62101638902662	0.000293447922849462	0.00788731797278548	Col20a1	collagen, type XX, alpha 1	NM_028518	Mm.345095	180986534	GO:0003674	73368	NA	264	371	190	142	126	118
18164	224.235542456527	-1.35114541905078	0.37350128293737	-3.61751212318419	0.000297448402544412	0.00798325647350721	Nptx1	neuronal pentraxin 1	NM_008730	Mm.5142	-119538718	GO:0005737	18164	NA	318	606	151	134	73	73
68453	826.252656632962	-0.428766254170682	0.118593771950506	-3.61541965584519	0.000299861466472695	0.00803637409205188	Gpihbp1	GPI-anchored HDL-binding protein 1	NM_026730	Mm.46367	75596657	GO:0005886	68453	NA	875	956	1024	751	757	599
73748	31.1422959354995	-1.4789575689863	0.409159503802716	-3.61462352759967	0.000300784378553356	0.00804945940235492	Gadl1	glutamate decarboxylase-like 1	NM_028638	Mm.485018	115909454	GO:0003824	73748	NA	45	117	11	5	5	6
74413	74.256966380504	-1.30888605346358	0.362200915835129	-3.61370166733476	0.000301856368934265	0.00806649075944249	Tc2n	tandem C2 domains, nuclear	NM_001082976	Mm.275939	-101645445	GO:0005509	74413	NA	62	100	184	26	38	35
17882	4942.79947784429	-1.41780808956114	0.39248185093845	-3.61241694659527	0.000303356282297907	0.00809489191912817	Myh2	myosin, heavy polypeptide 2, skeletal muscle, adult	NM_001039545	Mm.422801	67171026	GO:0001778	17882	04530	8055	18860	2458	38	217	367
11302	242.100535017342	-0.990115861497184	0.274190321468747	-3.61105328661296	0.000304955991448491	0.00812587051170446	Aatk	apoptosis-associated tyrosine kinase	NM_001198785	Mm.6826	-120007315	GO:0000166	11302	NA	338	439	226	180	177	103
12323	422.032687689769	-1.26446378885895	0.350476244782922	-3.60784449069332	0.000308751446115556	0.00821518395203158	Camk2b	calcium/calmodulin-dependent protein kinase II, beta	NM_001174053	Mm.439733	-5969665	GO:0000082	12323	04012	506	1128	313	174	237	193
215772	120.104855407691	-1.27132153010815	0.352959884360902	-3.60188674815017	0.000315915996019745	0.00839375657143423	Adgb	androglobin	NM_001127353	Mm.246573	-10335702	GO:0004198	215772	NA	177	270	107	81	64	29
21331	40.7496391509084	-1.35987541918113	0.377738426693844	-3.60004522463716	0.000318161838734721	0.00844131675004053	T2	brachyury 2	NM_001161832	Mm.482744	8372395	GO:0003674	21331	NA	61	97	38	14	12	22
69315	24.0257271384517	-1.47405051953561	0.409499782311813	-3.59963688189019	0.000318661856232264	0.00844248771897754	1700001L19Rik	RIKEN cDNA 1700001L19 gene	NM_027035	Mm.272795	68597438	GO:0003674	69315	NA	46	73	13	5	8	1
69987	61.6479289879833	-1.42453374298831	0.39584789440044	-3.59868970667619	0.000319824509834696	0.00846118585375534	1700026L06Rik	RIKEN cDNA 1700026L06 gene	NM_027283	Mm.239376	-28692079	GO:0001669	69987	NA	109	166	35	24	29	11
319922	30.1659532529299	-1.46068314449792	0.406245763720199	-3.59556523401427	0.000323688001243182	0.00853900013535966	Vwc2	von Willebrand factor C domain containing 2	NM_177033	Mm.337851	11114015	GO:0003674	319922	NA	55	108	8	2	6	4
68957	43.5314458842709	-1.23241302613285	0.342723870072681	-3.59593577731103	0.000323227542415723	0.00853900013535966	Paqr6	progestin and adipoQ receptor family member VI	NM_001310597	Mm.441486	88364588	GO:0004872	68957	NA	67	89	41	19	21	24
13088	18.4746536237914	-1.46697008370572	0.408460992120345	-3.59145698611411	0.000328834455023189	0.00866242570778724	Cyp2b10	cytochrome P450, family 2, subfamily b, polypeptide 10	NM_009999	Mm.218749	25897657	GO:0004497	13088	00590	31	53	19	7	2	0
16404	566.204267383589	-1.00983079236684	0.281357236272419	-3.58914100005266	0.000331769370619309	0.00872732524786788	Itga7	integrin alpha 7	NM_008398	Mm.179747	128933812	GO:0005178	16404	04510	652	1078	635	263	353	409
226518	59.1112297566033	-1.08952291322628	0.304334993470738	-3.58001194933583	0.000343578495594257	0.00902492754638853	Nmnat2	nicotinamide nucleotide adenylyltransferase 2	NM_175460	Mm.40548	152955100	GO:0000166	226518	00760	58	83	112	36	36	30
239114	70.5270075195111	-1.03762644530405	0.289868293080866	-3.57964796451394	0.000344057392286317	0.00902492754638853	Il17d	interleukin 17D	NM_145837	Mm.390726	57524828	GO:0003674	239114	NA	90	132	75	41	41	44
103712	185.501461497346	-1.01827056189796	0.284672549450437	-3.5769889434852	0.000347574869195825	0.00910429844786065	6330403K07Rik	RIKEN cDNA 6330403K07 gene	NM_134022	Mm.27768	-71031940	GO:0003674	103712	NA	251	267	255	88	95	147
232813	37.4564770155664	-1.25329597951601	0.350761689379179	-3.57306974354652	0.000352820741808072	0.00922865440331029	Shisa7	shisa family member 7	NM_001290291	Mm.44666	-4825551	GO:0003674	232813	NA	45	57	69	28	13	13
13638	39.8042044372999	-1.1869505741973	0.332441774059696	-3.57040139601759	0.000356434612103091	0.00931003184984083	Efna3	ephrin A3	NM_010108	Mm.331159	-89314950	GO:0005886	13638	04360	55	42	79	23	20	19
13479	381.63118692982	-1.23127463168245	0.345093559507061	-3.5679443958364	0.000359792830068631	0.00937927704179781	Dpep1	dipeptidase 1 (renal)	NM_007876	Mm.20388	123186234	GO:0005634	13479	NA	310	457	956	150	219	194
240444	188.140618601331	1.40726150480174	0.394483350970197	3.56735335303936	0.000360605067971275	0.00937927704179781	Kcng2	potassium voltage-gated channel, subfamily G, member 2	NM_001190373	Mm.279568	-80294543	GO:0005251	240444	NA	15	8	10	19	123	839
244202	119.855010370109	1.43836780204591	0.403174240680037	3.56760838594204	0.000360254380073437	0.00937927704179781	Nlrp10	NLR family, pyrin domain containing 10	NM_175532	Mm.37991	-108921852	GO:0000166	244202	NA	19	14	8	22	110	484
216867	135.967657146644	-1.42646537911557	0.40007767086595	-3.56547111471642	0.000363203164860398	0.00943360366065879	Slc16a11	solute carrier family 16 (monocarboxylic acid transporters), member 11	NM_001114970	Mm.289238	70213909	GO:0005783	216867	NA	191	431	71	61	27	41
56739	210.654587852183	-0.838977987653147	0.235506471947099	-3.56244132365756	0.000367422046571727	0.00952981635919023	Rec8	REC8 meiotic recombination protein	NM_020002	Mm.23149	55618165	GO:0000228	56739	04114	249	318	262	155	118	156
210622	329.667343643413	-0.888331720445909	0.249484321084674	-3.56067153472307	0.000369907570927214	0.00958086476363787	Pamr1	peptidase domain containing associated with muscle regeneration 1	NM_173749	Mm.28649	102550020	GO:0004252	210622	NA	387	582	354	236	288	149
100415901	76.6048856006021	-0.889138757213498	0.249776109686933	-3.55974299674991	0.000371217905438248	0.00960137484750127	Gm13648	predicted gene 13648	NR_132444	Mm.437006	-156052715	NA	100415901	NA	99	121	87	47	67	41
20349	119.124852656963	-1.14528063740808	0.321900656046199	-3.55786984554547	0.000373874476479046	0.00965659892596296	Sema3e	sema domain, immunoglobulin domain (Ig), short basic domain, secreted, (semaphorin) 3E	NM_011348	Mm.134093	14025275	GO:0001525	20349	04360	127	149	244	90	51	53
14284	735.226160505008	-0.733247708565493	0.206187370526935	-3.55622028008599	0.000376228656200914	0.00970386975513193	Fosl2	fos-like antigen 2	NM_008037	Mm.24684	32136471	GO:0000977	14284	04380	855	1147	800	523	510	564
399568	699.423504354546	0.380876382076453	0.107168845217977	3.55398419477009	0.000379442016147287	0.00977313866068374	BC052040	cDNA sequence BC052040	NM_001145898	Mm.134929	115581715	GO:0003674	399568	NA	595	605	619	849	843	686
76415	36.0889903728314	-1.07356524696945	0.302453648812535	-3.54951990556033	0.000385934286343623	0.00992655145666328	Fam187b	family with sequence similarity 187, member B	NM_001242647	Mm.259739	30973803	GO:0003674	76415	NA	41	60	53	24	21	18
98496	169.050246831281	-0.875903997556638	0.246821249322801	-3.54873820613031	0.000387081711825333	0.00994225550803516	Pid1	phosphotyrosine interaction domain containing 1	NM_001003948	Mm.187470	-84036292	GO:0001933	98496	NA	182	264	228	90	123	125
22431	148.789152796219	1.32243590885433	0.372823021248205	3.54708758173472	0.000389515078906212	0.00999089992557359	Wt1	Wilms tumor 1 homolog	NM_144783	Mm.389339	105126528	GO:0000122	22431	NA	57	38	95	134	212	330
21955	2138.62632953307	-1.39664337317931	0.393931417968195	-3.54539726834398	0.000392021764966039	0.0100412877806446	Tnnt1	troponin T1, skeletal, slow	NM_001277903	Mm.358643	-4504569	GO:0003009	21955	NA	3404	5892	1352	387	581	1194
319682	26.121380183837	-1.18409262965172	0.334159925519314	-3.54349082347783	0.000394867052307265	0.0101001974332572	D830026I12Rik	RIKEN cDNA D830026I12 gene	NR_102304	Mm.136046	17198106	NA	319682	NA	39	37	40	10	19	12
66259	220.716650447089	-0.932641960648451	0.263477494023782	-3.53974051599363	0.000400520625378604	0.0102306778777743	Camk2n1	calcium/calmodulin-dependent protein kinase II inhibitor 1	NM_025451	Mm.41603	138455147	GO:0004860	66259	NA	211	367	320	121	146	157
332110	219.415350866834	-1.23163349142642	0.348019797332425	-3.53897537113377	0.000401683327576935	0.0102321506786757	Mapk15	mitogen-activated protein kinase 15	NM_177922	Mm.40843	75993768	GO:0000122	332110	NA	320	451	227	153	137	44
436022	228.179150302342	-0.89549477664937	0.253022886495232	-3.53918488976785	0.00040136463321085	0.0102321506786757	Dnaaf3	dynein, axonemal assembly factor 3	NM_001033548	Mm.425359	-4522956	GO:0003674	436022	NA	284	414	220	172	161	124
30940	3062.51032544064	0.332069526242013	0.0939029269483418	3.53630645000759	0.000405763707310413	0.0103218929885735	Usp25	ubiquitin specific peptidase 25	NM_013918	Mm.40986	77014068	GO:0000502	30940	NA	2695	2666	2763	3653	3818	2819
381270	40.7645832510708	-1.44696916160582	0.409453853331476	-3.53390046236644	0.000409475255002393	0.0104020195437439	March4	membrane-associated ring finger (C3HC4) 4	NM_001045533	Mm.337023	-72427111	GO:0004842	381270	NA	64	100	58	17	8	0
20167	611.744775794981	-1.41518016628286	0.400524827704671	-3.53331446240917	0.0004103840258397	0.0104108243486649	Rtn2	reticulon 2 (Z-band associated protein)	NM_001025364	Mm.24142	19291068	GO:0003674	20167	NA	900	1799	409	105	121	332
67855	310.962099957653	-1.21841706000778	0.344904617125581	-3.53262032315489	0.000411462936812191	0.0104239153581737	Asprv1	aspartic peptidase, retroviral-like 1	NM_026414	Mm.183043	86628173	GO:0004190	67855	NA	447	666	295	215	196	69
228677	58.4101189081073	-1.28137986052312	0.362879558866103	-3.53114367898559	0.000413766925410342	0.0104679640596641	Sptlc3	serine palmitoyltransferase, long chain base subunit 3	NM_175467	Mm.100450	139493919	GO:0003824	228677	00600	86	135	51	23	22	33
12556	360.413650546714	-1.44586116457225	0.409648909817211	-3.52951302913855	0.000416325204155451	0.0105183171292698	Cdh16	cadherin 16	NM_001252627	Mm.19423	-104614137	GO:0005509	12556	NA	494	1050	404	158	9	61
214604	12.6423476091975	-1.44457692441519	0.409329075368935	-3.52913343161165	0.000416922859544039	0.0105190659889592	4932411E22Rik	RIKEN cDNA 4932411E22 gene	NM_172534	Mm.60997	-89390222	GO:0003674	214604	NA	14	44	12	3	3	1
78784	94.8042699734421	-0.958118576808816	0.271668623720334	-3.52679144057188	0.000420627953087573	0.0105981075690187	Celf3	CUGBP, Elav-like family member 3	NM_001289613	Mm.44292	94478548	GO:0000166	78784	NA	143	114	130	82	51	48
110935	36.2750935719231	-1.14180757009441	0.324025425036445	-3.52382091610863	0.000425371640776211	0.0107030671406721	Atp6v1b1	ATPase, H+ transporting, lysosomal V1 subunit B1	NM_134157	Mm.220823	83743016	GO:0001503	110935	00190	58	61	40	18	28	14
104111	527.509972948728	0.458009490799057	0.130052574602349	3.52172567286327	0.000428747567344694	0.0107733734052325	Adcy3	adenylate cyclase 3	NM_001159536	Mm.489807	4134152	GO:0000166	104111	00230	428	452	448	688	625	524
69553	58.4593844164157	-1.07554925810897	0.305604112328786	-3.51942010829958	0.000432491270565601	0.0108527179398433	Fam65c	family with sequence similarity 65, member C	NM_001080708	Mm.68454	-167980785	GO:0003674	69553	NA	80	110	60	28	38	35
381113	52.628200836025	-1.17657844219058	0.33436033152284	-3.51889363439698	0.00043335041175892	0.0108595619423051	Cdkl4	cyclin-dependent kinase-like 4	NM_001033443	Mm.329216	-80523549	GO:0000166	381113	NA	62	115	58	30	36	18
67956	5444.82188876192	0.299052353255861	0.084993556867274	3.51852968952531	0.000433945256548603	0.0108597732513832	Setd8	SET domain containing (lysine methyltransferase) 8	NM_001310723	Mm.137966	124439929	GO:0000122	67956	00310	4999	4911	4726	6330	6701	5054
13004	34.0558515389143	-1.04484397241767	0.297412360986446	-3.51311549039917	0.000442884925253829	0.0110658489869014	Ncan	neurocan	NM_007789	Mm.268079	-70093084	GO:0001501	13004	NA	45	55	44	23	22	16
18260	146.825293650492	-0.995662282626304	0.283436612801305	-3.51282169507255	0.000443374909459518	0.0110658489869014	Ocln	occludin	NM_008756	Mm.4807	-100497366	GO:0005515	18260	04514	151	213	245	90	73	104
22041	5875.6828079877	-1.32413311131957	0.3771874177173	-3.51054422582038	0.000447190412892154	0.0111460555267157	Trf	transferrin	NM_133977	Mm.37214	-103208875	GO:0005515	22041	NA	5019	18991	4277	2464	2422	2439
11745	700.90489362792	-1.05511139285528	0.300622269302454	-3.50975792745994	0.000448514820091257	0.0111490549708322	Anxa3	annexin A3	NM_013470	Mm.7214	96793384	GO:0004859	11745	NA	645	819	1501	383	415	428
194231	210.335301946884	-0.784253262336493	0.223442893516692	-3.50985994673357	0.000448342776772835	0.0111490549708322	Cnksr1	connector enhancer of kinase suppressor of Ras 1	NM_001081047	Mm.331958	-134228041	GO:0005938	194231	NA	256	286	272	197	156	101
11889	160.606820276776	-1.43692413517095	0.409554993128001	-3.50850107868629	0.000450639406923025	0.0111718757386981	Asgr1	asialoglycoprotein receptor 1	NM_001291131	Mm.6559	70054354	GO:0004873	11889	NA	211	581	73	74	20	18
56527	87.0319193184076	-0.877782375259012	0.250184441751507	-3.50854101523571	0.000450571753639617	0.0111718757386981	Mast1	microtubule associated serine/threonine kinase 1	NM_019945	Mm.154614	-84911852	GO:0000166	56527	NA	116	100	130	71	53	51
71405	10.2161033313413	-1.43392878673845	0.4088210866852	-3.50747266576932	0.000452384826956058	0.0112001532224589	Fam83c	family with sequence similarity 83, member C	NM_027788	Mm.260918	-155829182	GO:0003674	71405	NA	21	21	12	1	2	4
19275	160.752367525405	-0.895196710879325	0.255450582125143	-3.50438313129691	0.000457666398137517	0.0113157864180356	Ptprn	protein tyrosine phosphatase, receptor type, N	NM_008985	Mm.2902	-75247040	GO:0000302	19275	04940	227	245	173	143	95	83
20971	1452.85862543274	-0.583981808506594	0.166660980248629	-3.5040104026473	0.000458307454367109	0.0113165276632327	Sdc4	syndecan 4	NM_011521	Mm.3815	-164424246	GO:0001843	20971	04512	1403	2009	1872	1268	1223	964
545817	25.2260535369991	-1.39852704933262	0.399350907528845	-3.50200042861204	0.000461778875841476	0.0113870612539391	Cyp2w1	cytochrome P450, family 2, subfamily w, polypeptide 1	NM_001160265	Mm.482474	139352616	GO:0004497	545817	NA	50	83	13	0	1	5
109349	529.772262533761	0.635810534298609	0.181653453209398	3.50012908131005	0.000465032914905126	0.0114520539243724	Fam163b	family with sequence similarity 163, member B	NM_175427	Mm.314080	-27110378	GO:0003674	109349	NA	375	370	481	588	742	616
11722	42.5011020222381	-1.14043286723154	0.326568501356166	-3.49217044049128	0.000479112420049612	0.0117765719392862	Amy1	amylase 1, salivary	NM_001110505	Mm.439727	-113555951	GO:0003824	11722	00500	57	85	45	22	31	17
12829	131.299210622364	-1.40260666428749	0.401748373757236	-3.49125660713947	0.000480754273238316	0.0117765719392862	Col4a4	collagen, type IV, alpha 4	NM_007735	Mm.40253	-82450722	GO:0005201	12829	04510	58	190	415	54	32	39
18972	2321.15498987259	0.398194138601563	0.114049679095814	3.49140954852699	0.000480479123523532	0.0117765719392862	Pold2	polymerase (DNA directed), delta 2, regulatory subunit	NM_008894	Mm.35788	-5872179	GO:0003677	18972	00230	2030	1969	1991	2625	2751	2515
328572	4034.56930212982	0.382413890722615	0.109514035951405	3.49191669725608	0.000479567786592604	0.0117765719392862	Ep300	E1A binding protein p300	NM_177821	Mm.258397	81586213	GO:0000122	328572	04110	3463	3363	3655	4977	5097	3712
241447	687.753578936013	0.59941817313172	0.171727449299707	3.49052044723256	0.000482080721520002	0.0117934648372905	Cers6	ceramide synthase 6	NM_172856	Mm.222222	68861556	GO:0003677	241447	NA	529	505	586	860	785	833
216019	30.66871052263	-1.38507914115847	0.397298874545074	-3.48623978042842	0.000489861709635637	0.0119680065972854	Hkdc1	hexokinase domain containing 1	NM_145419	Mm.213213	-62383136	GO:0000166	216019	NA	37	28	87	15	11	6
100038570	42.6369732275089	-1.40998040082659	0.404575727720908	-3.48508401324375	0.000491982543768111	0.012003985148935	Gm11744	predicted gene 11744	NM_001163318	Mm.390349	116657107	GO:0003674	100038570	NA	31	41	145	12	13	13
107765	2355.21601468124	1.3718094200435	0.393707340373424	3.48433793167881	0.000493356148610078	0.0120058640159133	Ankrd1	ankyrin repeat domain 1 (cardiac muscle)	NM_013468	Mm.10279	-36111964	GO:0000122	107765	NA	125	237	105	373	5086	7567
231380	865.5259928788	0.466639415404057	0.133912045057779	3.4846709659517	0.000492742560570769	0.0120058640159133	Uba6	ubiquitin-like modifier activating enzyme 6	NM_172712	Mm.34012	-86110729	GO:0000166	231380	04120	708	680	780	977	1084	950
13136	547.271501848859	-0.65364539654726	0.187797121363969	-3.48059326894809	0.000500304598890731	0.012158977515561	Cd55	CD55 molecule, decay accelerating factor for complement	NM_010016	Mm.101591	-130439029	GO:0001618	13136	04610	717	782	533	410	442	397
117148	18.5182674604413	-1.32390577926252	0.380785647405903	-3.47677436973167	0.000507484691868718	0.0123173119380299	Necab2	N-terminal EF-hand calcium binding protein 2	NM_054095	Mm.356184	119446718	GO:0005509	117148	NA	21	37	31	11	8	4
14618	209.560472613859	-1.42138182852799	0.409005418138139	-3.47521515729146	0.000510443765031906	0.0123567425942822	Gjb1	gap junction protein, beta 1	NM_001302496	Mm.21198	101377234	GO:0005243	14618	NA	271	804	78	80	13	28
16728	269.823310612634	-1.1789675230896	0.339245334830779	-3.47526524919697	0.000510348451087521	0.0123567425942822	L1cam	L1 cell adhesion molecule	NM_008478	Mm.260568	-73853779	GO:0005178	16728	04360	456	431	313	238	120	69
230752	648.853709138316	-0.439986492468751	0.126657227796534	-3.4738364333661	0.000513073698192662	0.0124041929723628	Eva1b	eva-1 homolog B (C. elegans)	NM_172145	Mm.41569	126148002	GO:0005515	230752	NA	681	774	797	575	634	444
213393	828.050789339518	-0.62894128925719	0.181164916300126	-3.47165059384488	0.000517269113549977	0.012489317749455	8430408G22Rik	RIKEN cDNA 8430408G22 gene	NM_001166580	Mm.38231	116650683	GO:0003674	213393	NA	999	994	1052	595	614	686
94179	40.3746555421639	-1.29267701142636	0.372540209803805	-3.46989929518516	0.000520653537058649	0.0125546651729025	Krt23	keratin 23	NM_033373	Mm.290657	-99477972	GO:0005198	94179	NA	54	98	39	14	28	12
21336	103.970905509502	-1.25196443708664	0.361085894642216	-3.46722055794275	0.000525870204347595	0.0126639665985866	Tacr1	tachykinin receptor 1	NM_009313	Mm.8055	82402474	GO:0002118	21336	04020	163	234	83	43	37	62
22445	266.041242722141	-0.696330475931984	0.201153704981858	-3.46168357174822	0.000536807890495525	0.0128983518405776	Xlr3a	X-linked lymphocyte-regulated 3A	NM_001110784	Mm.475098	-73086292	GO:0003674	22445	NA	390	287	321	199	244	158
233246	85.0850613148866	-1.41217770547187	0.407956461629519	-3.46158925840062	0.000536996018634125	0.0128983518405776	Ano5	anoctamin 5	NM_001271879	Mm.254431	51511028	GO:0005622	233246	NA	133	314	25	26	5	13
71584	92.0335446412481	-1.39153784686748	0.402168597079394	-3.46008578733653	0.000540003320413573	0.0129537843144287	Gdpd2	glycerophosphodiester phosphodiesterase domain containing 2	NM_001305941	Mm.283495	100729846	GO:0005737	71584	NA	55	102	306	21	30	36
329217	10.6410409027031	-1.41269346262289	0.408354244828999	-3.45948029318138	0.000541218879813287	0.0129661480404428	Panct2	pluripotency-associated noncoding transcript 2	NR_131964	Mm.108566	96871125	GO:0003674	329217	NA	13	22	21	5	1	2
434778	24.7762539201436	-1.27073511081624	0.367501123100318	-3.4577720473234	0.000544662023086446	0.0130317777849327	Ccdc160	coiled-coil domain containing 160	NM_001034059	Mm.23411	52791199	GO:0003674	434778	NA	25	53	38	14	13	7
574437	393.577470327542	-0.72902911247426	0.210986791915661	-3.45533057237857	0.000549618501586922	0.0131164755552683	Xlr3b	X-linked lymphocyte-regulated 3B	NM_001081643	Mm.482923	73192178	GO:0003674	574437	NA	605	443	444	292	364	220
93960	652.260861906962	-0.976083678198222	0.282476626013338	-3.45544936575437	0.000549376367982127	0.0131164755552683	Nkd1	naked cuticle 1 homolog (Drosophila)	NM_001163660	Mm.30219	88527632	GO:0000159	93960	04310	549	903	1242	396	404	413
77411	501.594066806199	-0.709503193645185	0.205374072490832	-3.45468726913841	0.000550931458435297	0.0131308876174559	Esrp2	epithelial splicing regulatory protein 2	NM_176838	Mm.183003	-106131182	GO:0000166	77411	NA	488	644	764	420	377	319
104943	44.184682295223	-1.16571138626138	0.337698824943847	-3.45192609555339	0.000556600157656257	0.0132489438555736	Fam110c	family with sequence similarity 110, member C	NM_027828	Mm.248938	31073967	GO:0005634	104943	NA	55	81	60	15	23	30
216233	659.93516842843	-0.882986338676546	0.255908981658061	-3.45039213925039	0.000559772802533342	0.0132945998787607	Socs2	suppressor of cytokine signaling 2	NM_001168655	Mm.474283	-95411489	GO:0004860	216233	04630	762	1078	804	368	394	531
74365	103.26954235925	-1.06839212654407	0.309651521866987	-3.4503047816539	0.00055995398808971	0.0132945998787607	Lonrf3	LON peptidase N-terminal domain and ring finger 3	NM_028894	Mm.327654	36328408	GO:0003674	74365	NA	90	208	145	63	56	59
17183	137.21897388195	-1.41271773634848	0.409591278437989	-3.44909135208152	0.000562476378245533	0.0133373880265416	Matn4	matrilin 4	NM_001252563	Mm.29428	-164389392	GO:0005576	17183	NA	58	113	561	29	17	40
70337	209.3263827383	-1.40545936525932	0.407991185098583	-3.44482777224639	0.000571423359638815	0.013532211249554	Iyd	iodotyrosine deiodinase	NM_027391	Mm.24153	3540278	GO:0004447	70337	NA	337	676	142	79	4	28
20262	88.6886167460701	-1.39721147988218	0.406029644928642	-3.44115632277967	0.000579233785086433	0.0136976928497243	Stmn3	stathmin-like 3	NM_009133	Mm.2319	-181306458	GO:0005515	20262	NA	151	100	201	58	9	12
78892	217.181265091666	-0.654272370437294	0.190148486004261	-3.4408497495091	0.000579890447334299	0.0136976928497243	Crispld2	cysteine-rich secretory protein LCCL domain containing 2	NM_001310635	Mm.264680	119992437	GO:0005539	78892	NA	289	236	279	186	162	148
66942	2632.99369504248	0.38872410107361	0.113010457895776	3.43971795452871	0.000582320694251206	0.0137375757157173	Ddx18	DEAD (Asp-Glu-Ala-Asp) box polypeptide 18	NM_025860	Mm.44219	-121553834	GO:0000166	66942	NA	2337	2126	2355	3003	3473	2531
20203	62.2519225168927	-1.31093342963698	0.381182244034317	-3.43912511706333	0.000583597445581112	0.0137501795098176	S100b	S100 protein, beta polypeptide, neural	NM_009115	Mm.235998	76253835	GO:0001726	20203	NA	80	172	47	19	31	27
19132	339.24026830376	-1.35789866724322	0.395104058293652	-3.43681275537291	0.000588602360997174	0.0138504791909869	Prph	peripherin	NM_001163588	Mm.2477	99055173	GO:0001750	19132	05014	605	290	761	250	67	57
22141	146.617664450905	-0.982191431361429	0.286078081647468	-3.43329843973079	0.000596285366518834	0.0140134628205105	Tub	tubby candidate gene	NM_021885	Mm.439722	109010879	GO:0005515	22141	NA	212	253	143	123	90	63
12575	1368.72122270008	-1.18285595509322	0.34482305626648	-3.4303273333878	0.000602853518001936	0.0141498660327983	Cdkn1a	cyclin-dependent kinase inhibitor 1A (P21)	NM_001111099	Mm.195663	29093771	GO:0000079	12575	04012	1970	3210	975	598	612	841
68566	19.7253414901946	-1.2460800166467	0.363316536870909	-3.42973658005953	0.000604167480976281	0.0141627564306326	Caly	calcyon neuron-specific vesicular protein	NM_001190385	Mm.44241	-140069879	GO:0005886	68566	NA	28	28	35	8	14	6
11752	795.489628124336	-0.925654330508085	0.270098889390575	-3.42709417501361	0.000610077449817679	0.0142832165526847	Anxa8	annexin A8	NM_001281845	Mm.3267	34085978	GO:0005509	11752	NA	1064	1507	670	525	620	415
13175	358.796580015078	-0.953032741513735	0.278202479173716	-3.4256802611692	0.000613261843078871	0.0143396415050222	Dclk1	doublecortin-like kinase 1	NM_001111051	Mm.393242	55242525	GO:0000166	13175	NA	476	694	306	215	264	206
14776	91.2227378604846	-1.39141737338002	0.406500051558834	-3.42292053357498	0.000619521858831049	0.0144677494371907	Gpx2	glutathione peroxidase 2	NM_030677	Mm.441856	-76792334	GO:0001659	14776	00480	125	297	51	47	24	11
109272	4493.44368845049	-1.35218621945674	0.395136420438422	-3.42207437612669	0.000621453113741175	0.0144945720571446	Mybpc1	myosin binding protein C, slow-type	NM_001252372	Mm.147208	-88518278	GO:0005200	109272	NA	7093	16352	2735	91	235	691
207209	12.9400877000434	-1.35765919150702	0.396927586663053	-3.42042034145519	0.00062524444025004	0.0145646563383528	Ccdc154	coiled-coil domain containing 154	NM_001079929	Mm.207121	25162460	GO:0003674	207209	NA	6	20	49	1	2	0
20341	1896.25280506706	-1.155699532066	0.337939279315497	-3.41984374946558	0.000626571136837867	0.0145772247275131	Selenbp1	selenium binding protein 1	NM_009150	Mm.196558	94933082	GO:0005615	20341	NA	1889	2624	3870	711	766	1408
70892	109.16396650461	-1.27251148685637	0.372709750145346	-3.41421571708312	0.000639659084885502	0.0148630446587134	Ttll7	tubulin tyrosine ligase-like family, member 7	NM_001302957	Mm.187793	146852366	GO:0005737	70892	NA	116	254	143	34	32	73
102278	42.7190190810013	-1.1686375533149	0.342527671820772	-3.41180479551559	0.000645343089761572	0.0149763266657826	Cpne7	copine VII	NM_170684	Mm.36434	123117373	GO:0003674	102278	NA	43	75	73	21	34	13
66060	394.883663069274	-1.1399057368666	0.334360270118964	-3.40921406858843	0.000651503344372934	0.0151003634974247	Cystm1	cysteine-rich transmembrane module containing 1	NM_001081365	Mm.272527	36348623	GO:0003674	66060	NA	485	830	429	181	145	286
100504156	8.32351336860167	-1.37983759062151	0.405191426905607	-3.40539680505865	0.000660679781442653	0.0152748175687097	Fam181a	family with sequence similarity 181, member A	NM_001195726	Mm.425749	103314958	GO:0003674	100504156	NA	15	24	8	1	0	2
69655	35.1526639517789	-1.32534713612975	0.389151447138545	-3.4057361109026	0.000659859272817537	0.0152748175687097	Cd164l2	CD164 sialomucin-like 2	NM_027152	Mm.285685	133220808	GO:0003674	69655	NA	44	78	49	25	12	5
18039	79.1867418493107	-1.06303024482473	0.312249904857705	-3.40442135701903	0.000663043894766047	0.0153103614553272	Nefl	neurofilament, light polypeptide	NM_010910	Mm.1956	68083883	GO:0000226	18039	05014	136	106	95	68	37	33
231290	26.274092097035	-1.32132356651218	0.388169502527709	-3.40398603679035	0.000664101481074434	0.0153156853399968	Slc10a4	solute carrier family 10 (sodium/bile acid cotransporter family), member 4	NM_173403	Mm.491387	73006903	GO:0005886	231290	NA	53	26	47	17	7	7
18121	27.3897807582604	-1.35920584904749	0.399597944659726	-3.40143353391097	0.000670334272258019	0.0154332608759686	Nog	noggin	NM_008711	Mm.135266	-89300637	GO:0000122	18121	04350	53	63	21	7	17	5
76787	80.678059935079	-1.08762216907501	0.319774447327028	-3.40121663305611	0.000670866407751751	0.0154332608759686	Ppfia3	protein tyrosine phosphatase, receptor type, f polypeptide (PTPRF), interacting protein (liprin), alpha 3	NM_029741	Mm.277235	-45339125	GO:0003674	76787	NA	97	168	84	50	37	48
13106	20.368743868329	-1.38711674715004	0.408078039048252	-3.39914578688227	0.000675966746641657	0.0155313004727752	Cyp2e1	cytochrome P450, family 2, subfamily e, polypeptide 1	NM_021282	Mm.21758	140763831	GO:0000139	13106	00590	8	69	36	6	3	2
252967	38.1566999493573	-1.11324279519888	0.327697418412723	-3.39716681501834	0.000680874469087312	0.0156246769430334	Ropn1l	ropporin 1-like	NM_145852	Mm.436668	-31441209	GO:0001932	252967	NA	48	75	44	22	28	14
19116	236.140019508008	-1.37981185394456	0.406295803515416	-3.39607705028193	0.000683591136751724	0.0156519594519732	Prlr	prolactin receptor	NM_001253781	Mm.10516	10223905	GO:0004896	19116	04060	314	808	99	106	38	65
21816	340.835067653804	-0.967685956450267	0.284947747057607	-3.39601195813151	0.000683753723022103	0.0156519594519732	Tgm1	transglutaminase 1, K polypeptide	NM_001161714	Mm.41964	-55700008	GO:0003810	21816	NA	518	559	329	303	198	146
20423	44.5996214101336	-1.35870575113142	0.400239102803405	-3.39473515109994	0.000686950190569714	0.0157057167643957	Shh	sonic hedgehog	NM_009170	Mm.57202	-28456839	GO:0000122	20423	04340	21	37	194	1	4	9
74490	379.400020678792	-1.14530558875579	0.337799427687397	-3.39049002124323	0.000697677943848213	0.0159130929201186	Mamstr	MEF2 activating motif and SAP domain containing transcriptional regulator	NM_001146704	Mm.107442	45639976	GO:0001076	74490	NA	490	879	315	162	185	244
77552	282.43672038583	-0.988925479969584	0.291678337994959	-3.39046597278223	0.000697739157143274	0.0159130929201186	Shisa4	shisa family member 4	NM_175259	Mm.41407	-135371455	GO:0016020	77552	NA	383	562	233	172	185	164
260299	315.115220535311	-0.871171152267244	0.257014842806138	-3.38957525859451	0.000700009912893826	0.0159452442520059	Cadm4	cell adhesion molecule 4	NM_153112	Mm.178322	24482022	GO:0007155	260299	NA	446	528	285	244	247	152
102634678	19.8939954562946	-1.37984799155432	0.407150575786077	-3.38903608054656	0.000701387809530371	0.0159570034947088	Haglr	Hoxd antisense growth associated long non-coding RNA	NR_110445	Mm.177058	-74748421	GO:0035264	102634678	NA	37	53	13	3	8	6
27220	12.4910611916297	-1.38766076233343	0.40953806948744	-3.38835596912923	0.00070312946330806	0.0159769994245423	Cartpt	CART prepropeptide	NM_001081493	Mm.75498	-99898482	GO:0000186	27220	NA	36	22	9	4	3	1
330863	46.8632368627261	-1.25033023860347	0.369202062746711	-3.38657435795869	0.000707710948858299	0.0160613959091996	Trim67	tripartite motif-containing 67	NM_198632	Mm.422769	124793018	GO:0005515	330863	NA	85	50	81	35	13	16
67553	725.786866961414	0.33967138874502	0.100339647966795	3.38521606989717	0.000711222460666861	0.0161213326182247	Gstcd	glutathione S-transferase, C-terminal domain containing	NM_026231	Mm.304899	-132982550	GO:0005515	67553	NA	635	636	648	830	887	718
110351	588.392000391968	-0.774656131791341	0.229125078504228	-3.38093122258133	0.000722406225834298	0.0163548177215469	Rap1gap	Rap1 GTPase-activating protein	NM_001081155	Mm.180763	137681666	GO:0005096	110351	NA	603	897	777	507	349	393
74895	718.511499346415	-0.706981552989247	0.209346064368015	-3.37709502742991	0.000732557370704495	0.0165643833309848	Ccdc181	coiled-coil domain containing 181	NM_029115	Mm.167258	164275597	GO:0003674	74895	NA	844	1177	702	574	603	431
12258	1063.06761655763	-0.608902935614017	0.18053150380105	-3.37283478392248	0.000743985799974324	0.0168022841825909	Serping1	serine (or cysteine) peptidase inhibitor, clade G, member 1	NM_009776	Mm.38888	-84765359	GO:0001848	12258	04610	1046	1308	1539	782	969	742
72330	213.782752870152	-1.37573127119292	0.408019267041295	-3.37173114683744	0.000746973277576159	0.0168492060017453	Klhl40	kelch-like 40	NM_028202	Mm.45734	121777606	GO:0005515	72330	NA	331	742	102	10	21	81
100504720	13.3783148208256	-1.35726330560262	0.403315804466456	-3.36526188800891	0.000764710388763747	0.0172283110578051	2310002F09Rik	RIKEN cDNA 2310002F09 gene	NR_077063	Mm.226595	-43745465	GO:0003674	100504720	NA	14	31	23	7	4	2
230678	77.6310975119475	-1.09009392153326	0.324053929678782	-3.36392748766791	0.000768417296346888	0.017290789685356	Tmem125	transmembrane protein 125	NM_172383	Mm.23639	-118540940	GO:0003674	230678	NA	105	161	71	55	46	31
20342	1177.76325026096	-1.13165507150219	0.336675155595471	-3.36126694439528	0.000775858013884418	0.0174370322319485	Selenbp2	selenium binding protein 2	NM_019414	Mm.225405	94693572	GO:0005615	20342	NA	1208	1639	2326	442	484	897
100993	44.1788825248466	-1.31170084743004	0.390373106816683	-3.36012093180897	0.000779083621104804	0.0174883025202907	AW549542	expressed sequence AW549542	NR_045702	Mm.381453	-119570128	NA	100993	NA	35	54	124	15	16	20
94332	135.706173246181	-0.886471354245998	0.263873012447904	-3.35946198522675	0.000780943947555587	0.0175088389404139	Cadm3	cell adhesion molecule 3	NM_053199	Mm.330524	-173334253	GO:0005515	94332	04514	186	216	143	121	85	66
233529	399.3774918285	-0.915342547174674	0.272532205059613	-3.35865828031023	0.000783218534831823	0.0175386022328302	Kctd14	potassium channel tetramerisation domain containing 14	NM_001010826	Mm.334033	97453203	GO:0003674	233529	NA	501	718	404	350	222	208
18125	196.90834331498	-1.31815651422454	0.392788702951113	-3.35589212296821	0.000791094202206993	0.0176787183789066	Nos1	nitric oxide synthase 1, neuronal	NM_008712	Mm.44249	117866838	GO:0001917	18125	00330	307	543	113	90	41	89
381546	90.3052999830551	-1.29405953735858	0.385619882131672	-3.35579050075202	0.000791384930941928	0.0176787183789066	Ccdc24	coiled-coil domain containing 24	NM_001034876	Mm.440118	-117869259	GO:0003674	381546	NA	115	235	84	21	31	55
213575	366.665535369707	-0.43761415819439	0.130607140798371	-3.35061433486222	0.000806325148494823	0.0179907655722598	Dync2li1	dynein cytoplasmic 2 light intermediate chain 1	NM_172256	Mm.246119	84626498	GO:0003674	213575	04962	410	449	412	326	318	283
12018	2775.09508979967	0.340977976736164	0.101862557503983	3.34743192289112	0.000815640182636177	0.018176703420264	Bak1	BCL2-antagonist/killer 1	NM_007523	Mm.2443	-27019811	GO:0001776	12018	04141	2376	2477	2484	3390	3479	2496
20681	59.5960393823267	-1.34883163671276	0.403852690420104	-3.33990999369016	0.000838055461862668	0.0186537849738398	Sox8	SRY (sex determining region Y)-box 8	NM_011447	Mm.258220	-25565892	GO:0000979	20681	NA	100	173	29	11	26	21
234673	17.5437117823077	-1.26335169449808	0.378329655606105	-3.33928804093912	0.000839934222153718	0.018673159495876	Ces2e	carboxylesterase 2E	NM_001163756	Mm.441134	104926259	GO:0005575	234673	00983	20	39	24	8	9	6
13680	3165.08048503276	0.367441544145434	0.110075996356745	3.33807148067591	0.000843620439045848	0.0186884236614868	Ddx19a	DEAD (Asp-Glu-Ala-Asp) box polypeptide 19a	NM_007916	Mm.287901	-110974990	GO:0000166	13680	NA	2851	2600	2816	3805	3769	3134
329375	24.4219996866229	-1.35386915487872	0.405585344554327	-3.33806231673979	0.000843648262919323	0.0186884236614868	1700101E01Rik	RIKEN cDNA 1700101E01 gene	NM_001085514	Mm.425079	-28955480	GO:0003674	329375	NA	34	73	18	7	5	10
60321	5498.07802605093	0.290096109201702	0.0869001404962928	3.33826973748193	0.000843018692927692	0.0186884236614868	Wbp11	WW domain binding protein 11	NM_021714	Mm.141197	-136813653	GO:0005515	60321	03040	5055	4871	4900	6172	6927	5120
70737	593.308597014838	-0.809988982810993	0.242681134767102	-3.33766769134457	0.000844847246604518	0.0186926238469165	Cgn	cingulin	NM_001037711	Mm.87634	-94760069	GO:0000226	70737	04530	616	916	792	410	344	464
12295	835.324910145283	-1.02240166874527	0.306493719227227	-3.33579973946314	0.000850544088887817	0.0187962123891569	Cacnb1	calcium channel, voltage-dependent, beta 1 subunit	NM_001159319	Mm.41252	-98004924	GO:0005244	12295	04010	1110	1767	661	597	557	359
574402	57.2241575641444	-1.33964291256733	0.402226813938127	-3.33056590497073	0.00086669644267767	0.0191303354254443	Gpr17	G protein-coupled receptor 17	NM_001025381	Mm.391108	-31942998	GO:0004871	574402	NA	99	148	40	8	19	29
67465	6009.18035008041	0.303904760102687	0.0912661084399217	3.32987529870127	0.000868848865458765	0.0191550144517034	Sf3a1	splicing factor 3a, subunit 1	NM_026175	Mm.156914	4160353	GO:0000389	67465	03040	5558	5185	5367	6831	7320	5798
239789	13.7469696053634	-1.34739142200159	0.404739298398406	-3.32903532553759	0.000871473502324135	0.0191900330434491	Gmnc	geminin coiled-coil domain containing	NM_001013761	Mm.326909	-26957234	GO:0003674	239789	NA	23	35	12	3	6	4
74476	733.850549734118	-0.641134527499619	0.192691743615628	-3.32725479291175	0.000877061399483148	0.0192901425855444	4933439C10Rik	RIKEN cDNA 4933439C10 gene	NR_015585	Mm.440257	59505684	GO:0003674	74476	NA	890	1037	792	622	706	388
27078	225.85049965005	-0.538682795757854	0.161969935010607	-3.32581966969721	0.000881589445591727	0.0193667318421272	B9d1	B9 protein domain 1	NM_013717	Mm.261226	61505171	GO:0001701	27078	NA	253	310	247	188	208	153
16656	1645.34415629065	0.686745258922212	0.206546655468897	3.32489169269374	0.000884528890499809	0.0194082826103862	Hivep3	human immunodeficiency virus type I enhancer binding protein 3	NM_010657	Mm.302758	119814677	GO:0003676	16656	NA	1165	1089	1445	2154	1818	2110
170758	305.057145765148	-0.541651263754854	0.163031735815999	-3.32236702899472	0.0008925720211818	0.0195615872902553	Rac3	RAS-related C3 botulinum substrate 3	NM_133223	Mm.34008	120721467	GO:0000166	170758	04010	333	363	397	282	248	208
320244	1238.62440539348	0.389049254441543	0.117268006773865	3.31760780407713	0.000907918713774297	0.0198744050359175	Ttll5	tubulin tyrosine ligase-like family, member 5	NM_001081423	Mm.132172	85824949	GO:0003674	320244	NA	1084	1041	1082	1468	1433	1303
338352	48.3371767387764	-1.32058838276678	0.398180581836829	-3.3165564645941	0.000911341697117302	0.0199257814509036	Nell1	NEL-like 1	NM_001037906	Mm.383528	49975349	GO:0005080	338352	NA	77	127	35	9	17	25
21366	4067.12759880676	0.315609125781853	0.0952366976065455	3.31394445327934	0.000919897797358081	0.0200891359779178	Slc6a6	solute carrier family 6 (neurotransmitter transporter, taurine), member 6	NM_009320	Mm.395650	91684066	GO:0001761	21366	NA	3453	3749	3663	4646	4692	4156
319767	64.6526628331314	-1.29096493684163	0.389669857877225	-3.31297099517609	0.000923105524987656	0.0201354431298544	Atp10b	ATPase, class V, type 10B	NM_176999	Mm.252339	43149876	GO:0004012	319767	NA	118	161	33	25	30	23
56370	75.1553043841928	-1.20788704449686	0.364781758281591	-3.31125945054643	0.000928770529967296	0.0202351781699581	Tagln3	transgelin 3	NM_019754	Mm.24183	-45711229	GO:0000122	56370	NA	135	86	121	62	32	16
11812	273.914225936576	-1.16067540103439	0.350635885099283	-3.31020140937869	0.000932288610876198	0.0202879586190556	Apoc1	apolipoprotein C-I	NM_001110009	Mm.182440	-19689479	GO:0005576	11812	NA	217	713	306	129	193	106
17877	36.4802608932658	-1.28478914968795	0.388259365858718	-3.30910021152063	0.000935963300727493	0.0203440192091226	Myf5	myogenic factor 5	NM_008656	Mm.4984	-107482907	GO:0000978	17877	NA	76	122	17	0	0	5
16545	99.0475320403556	-1.04662178792464	0.316336405977884	-3.30857203959577	0.000937730564317701	0.0203473545784332	Kera	keratocan	NM_008438	Mm.6228	97607204	GO:0005576	16545	NA	170	172	80	51	73	50
235416	18.0169445994981	-1.35221931665108	0.40872331366266	-3.3083978120395	0.000938314207569627	0.0203473545784332	Lman1l	lectin, mannose-binding 1 like	NM_199222	Mm.295630	-57607032	GO:0003674	235416	04141	34	49	11	3	8	4
269643	51.879741297065	-1.14101758196979	0.344942765833116	-3.30784609792865	0.000940164610352631	0.0203636355779186	Ppp2r2c	protein phosphatase 2, regulatory subunit B, gamma	NM_172994	Mm.41694	36868569	GO:0000159	269643	03015	100	65	64	41	27	15
30948	2924.68613242853	-0.979451131515716	0.296443965054109	-3.30400091409161	0.000953155214565042	0.0206208895076285	Bin1	bridging integrator 1	NM_001083334	Mm.4383	32377216	GO:0005515	30948	NA	3752	6114	2340	1665	1889	1823
329942	66.3846765116019	-1.3219669450234	0.400253975822041	-3.30282027132484	0.000957177147987274	0.0206837381605325	Csmd2	CUB and Sushi multiple domains 2	NM_001281955	Mm.421342	127988043	GO:0003674	329942	NA	80	211	41	35	20	16
76509	310.741760536423	-0.995879941688354	0.301764822761841	-3.30018566303974	0.000966208845908739	0.0208545706496316	Plet1	placenta expressed transcript 1	NM_029639	Mm.29959	50494524	GO:0001953	76509	NA	457	597	248	228	172	166
216350	163.743328033978	-1.33850892885228	0.405988115367149	-3.29691653077533	0.000977525474986445	0.0210497607805511	Tspan8	tetraspanin 8	NM_001168679	Mm.22270	115817283	GO:0003674	216350	NA	81	151	594	52	75	32
231327	2119.60585941511	0.341529397389321	0.103586097130124	3.29705826217484	0.000977032314475062	0.0210497607805511	Ppat	phosphoribosyl pyrophosphate amidotransferase	NM_172146	Mm.202337	-76913248	GO:0004044	231327	00230	1819	1914	1869	2237	2693	2179
67685	66.4792081563145	-0.936878429529712	0.28442326720186	-3.29395846811926	0.000987870936378944	0.0212478302796767	Dyx1c1	dyslexia susceptibility 1 candidate 1 homolog (human)	NM_001163725	Mm.31817	72958784	GO:0001764	67685	NA	71	116	86	39	58	32
116701	900.372452923	-1.07757422793358	0.327266148157714	-3.29265411042232	0.000992464895473777	0.0213180832087136	Fgfrl1	fibroblast growth factor receptor-like 1	NM_001164259	Mm.35691	108694228	GO:0001501	116701	NA	1258	1968	678	421	495	580
72244	1958.93898795283	0.282469270975611	0.0857949060148419	3.29237811539471	0.000993439484265881	0.0213180832087136	1600014C10Rik	RIKEN cDNA 1600014C10 gene	NM_001085385	Mm.187554	38183786	GO:0003674	72244	NA	1711	1793	1797	2124	2419	1913
20517	52.916808376566	1.33907242126866	0.406892759601527	3.29097136695189	0.000998420751925948	0.0214001781306905	Slc22a1	solute carrier family 22 (organic cation transporter), member 1	NM_009202	Mm.594	-12648874	GO:0005215	20517	04976	7	5	17	12	119	147
11609	1451.33795953522	-0.971633207216233	0.29534094069811	-3.28986968389666	0.00100233792354217	0.0214593017411301	Agtr2	angiotensin II receptor, type 2	NM_007429	Mm.2679	21484623	GO:0001991	11609	04080	2092	2783	1155	740	985	953
58188	61.1694604669816	-1.31212005813205	0.399196899078497	-3.28689942522332	0.0010129700486545	0.0216618849088138	Vstm2b	V-set and transmembrane domain containing 2B	NM_021387	Mm.150675	40899277	GO:0003674	58188	NA	80	181	43	35	23	10
229613	430.486318897354	0.443331583515445	0.134899099246408	3.28639394919644	0.00101478977502009	0.0216644240475253	6330549D23Rik	RIKEN cDNA 6330549D23 gene	NM_175469	Mm.445135	-96606661	NA	229613	NA	366	345	378	547	527	421
546886	13.1369680804819	-1.34372562629636	0.40889744544943	-3.28621673050423	0.00101542848281505	0.0216644240475253	Ccdc42b	coiled-coil domain containing 42B	NM_001195094	Mm.464847	-120628334	GO:0003674	546886	NA	14	38	17	5	5	1
213234	11.2970284771453	-1.32442458734969	0.403737614860548	-3.28040920291053	0.00103656623381434	0.0220899540667523	Zbbx	zinc finger, B-box domain containing	NM_001310529	Mm.80075	-75037894	GO:0003674	213234	NA	13	41	10	2	3	0
18458	34063.3502633724	0.39371334223381	0.120096619203552	3.27830495849767	0.00104432505759832	0.0221538640565691	Pabpc1	poly(A) binding protein, cytoplasmic 1	NM_008774	Mm.371570	-36595657	GO:0000166	18458	03013	28838	28832	30384	36083	42503	37182
232983	29.6547963110627	-1.34012984196935	0.408710366349385	-3.27892305237921	0.00104204045004154	0.0221538640565691	Cxcl17	chemokine (C-X-C motif) ligand 17	NM_153576	Mm.10545	-25400052	GO:0001525	232983	NA	59	79	16	6	16	4
68528	116.537567128002	-0.903573018634228	0.275609328385441	-3.27845586333194	0.00104376685371508	0.0221538640565691	Smim6	small integral membrane protein 6	NM_001162998	Mm.441893	115912016	GO:0003674	68528	NA	124	131	215	80	78	70
69660	1048.48744006555	-0.719163566740582	0.219371008134655	-3.27829813454265	0.00104435030624682	0.0221538640565691	Tmbim1	transmembrane BAX inhibitor motif containing 1	NM_027154	Mm.261182	-74288246	GO:0005123	69660	NA	1180	1533	1273	657	738	877
53761	21368.8342399205	0.317220466754574	0.0968272447334174	3.2761488528145	0.00105233081843767	0.0222976137604658	Prrc2a	proline-rich coiled-coil 2A	NM_001199044	Mm.272462	-35149085	GO:0005634	53761	NA	18252	18978	19793	24510	24697	21746
240672	286.796430846736	0.777842989619386	0.23745700423566	3.27572139690362	0.0010539247193267	0.022305865002527	Dusp5	dual specificity phosphatase 5	NM_001085390	Mm.482424	53529317	GO:0000188	240672	04010	195	158	258	437	390	287
74761	1113.77634153584	-0.748184754517938	0.228495239005852	-3.27439975455584	0.0010588670099514	0.0223848837411985	Mxra8	matrix-remodelling associated 8	NM_024263	Mm.159028	155839679	GO:0003674	74761	NA	1103	1483	1686	680	830	875
18159	30.3536010276408	-1.15035705373718	0.351518984407602	-3.27253179704028	0.00106588882572963	0.0225076341661197	Nppc	natriuretic peptide type C	NM_010933	Mm.12802	-86666292	GO:0001503	18159	NA	39	63	34	21	14	12
20887	446.428029732105	-0.699664210072064	0.214081562212515	-3.2682133054388	0.0010822876447807	0.0228278871226581	Sult1a1	sulfotransferase family 1A, phenol-preferring, member 1	NM_133670	Mm.368982	-126672869	GO:0000166	20887	00920	431	700	559	301	419	282
11842	6566.80009818744	0.346536541240214	0.106079671321152	3.26675730537559	0.00108786897793124	0.0229195058046742	Arf3	ADP-ribosylation factor 3	NM_007478	Mm.221298	-98737625	GO:0000166	11842	NA	5664	5582	6063	7601	8617	5998
268469	626.692469097908	0.415822665157819	0.127365296003644	3.26480350774612	0.00109540036787801	0.0230257882096855	Zfp652	zinc finger protein 652	NM_201609	Mm.389038	95749066	GO:0003676	268469	NA	542	552	511	676	794	678
67860	2135.94832747901	-0.433766430607717	0.132854609001179	-3.26497088711366	0.00109475327966315	0.0230257882096855	S100a16	S100 calcium binding protein A16	NM_026416	Mm.331185	90541222	GO:0005509	67860	NA	2207	2857	2348	1812	2131	1507
68588	408.901057446045	-0.827583499371077	0.253530708006771	-3.26423377222208	0.00109760561607335	0.0230459845851047	Cthrc1	collagen triple helix repeat containing 1	NM_026778	Mm.41556	39076931	GO:0005109	68588	NA	544	668	401	213	346	283
381715	18.4434162249284	-1.27044700543307	0.390177170887072	-3.25607723933385	0.00112963016759386	0.0236915300947572	4930572O03Rik	spermatogenesis associated glutamate (E)-rich protein pseudogene	NR_073011	Mm.382859	-15652287	GO:0003674	381715	NA	27	41	21	9	11	3
246190	35.6543581772211	-1.21641539906535	0.374199869843142	-3.25071037457937	0.00115117064189233	0.024115983164258	Otoa	otoancorin	NM_139310	Mm.221073	121083437	GO:0003674	246190	NA	73	65	27	17	22	11
631323	141.848425845106	0.700891702558077	0.215691078558037	3.24951642526783	0.00115601402032062	0.0241900832116582	Gm12250	predicted gene 12250	NM_001135115	Mm.394103	58183842	NA	631323	NA	105	92	119	210	173	151
17692	2054.09619984404	0.316511473650872	0.0975146507465794	3.24578379994838	0.00117127754030733	0.024481815766311	Msl3	male-specific lethal 3 homolog (Drosophila)	NM_010832	Mm.24248	-168653098	GO:0003677	17692	NA	1748	1849	1886	2284	2435	2103
22761	1752.36171595485	0.470589449592502	0.145111410501301	3.24295276275522	0.00118297822638084	0.0246985048188802	Zfpm1	zinc finger protein, multitype 1	NM_009569	Mm.3105	122282140	GO:0000122	22761	NA	1536	1297	1541	2114	2095	1896
58809	1063.50993719039	-0.594229260800051	0.183271685470818	-3.24234078643136	0.00118552168124282	0.0247237342510538	Rnase4	ribonuclease, RNase A family 4	NM_021472	Mm.202665	51091076	GO:0003676	58809	NA	1160	1312	1407	820	1117	607
12426	11.4612332417205	-1.30528481665059	0.402728325494074	-3.24110506766378	0.00119067290115245	0.0248032299847495	Cckbr	cholecystokinin B receptor	NM_007627	Mm.44513	105425730	GO:0001696	12426	04020	14	42	9	2	3	0
241113	131.314225338179	-1.32660217973796	0.409622240396331	-3.23859900393689	0.00120118323648437	0.0249940588274764	Prkag3	protein kinase, AMP-activated, gamma 3 non-catatlytic subunit	NM_153744	Mm.166501	-74738921	GO:0000166	241113	04910	163	431	99	10	21	65
226075	122.316496629565	-0.959782775761821	0.296523693481289	-3.23678274910731	0.00120885403499884	0.025125440936188	Glis3	GLIS family zinc finger 3	NM_001305671	Mm.223508	-28258850	GO:0000122	226075	NA	149	234	124	59	85	83
232441	133.710498212542	-1.11166355928171	0.343852906187501	-3.23296252344461	0.00122513633600343	0.0254353136843582	Rerg	RAS-like, estrogen-regulated, growth-inhibitor	NM_001164212	Mm.46233	-137054824	GO:0000166	232441	NA	112	201	275	46	85	82
207151	17.6233948507008	-1.29633749829666	0.401051569275879	-3.23234615597509	0.00122778227254871	0.0254617020216457	Slc22a19	solute carrier family 22 (organic anion transporter), member 19	NM_144785	Mm.21365	-7673075	GO:0002238	207151	NA	20	61	19	6	0	1
67859	11.2445427583477	-1.32184934900783	0.409039384685661	-3.23159431218011	0.00123101692554181	0.025500226447549	Cysrt1	cysteine rich tail 1	NM_026415	Mm.46431	-25238818	GO:0003674	67859	NA	29	19	10	3	2	4
240131	14.7246825489928	-1.28963851640672	0.399434064182707	-3.22866433298693	0.00124369779989799	0.0257341224092859	Lrrc30	leucine rich repeat containing 30	NM_001033340	Mm.295736	-67630964	GO:0003674	240131	NA	26	53	5	1	1	3
75729	133.89541200315	-0.73052955946142	0.22631895043034	-3.2278762254435	0.00124712923630248	0.0257763240257652	Fam227a	family with sequence similarity 227, member A	NM_029407	Mm.78946	-79609575	GO:0003674	75729	NA	129	206	177	97	112	85
18440	86.7715744014604	-1.1286123009264	0.349694588787878	-3.22742283441796	0.00124910726932541	0.0257884253295844	P2rx6	purinergic receptor P2X, ligand-gated ion channel, 6	NM_001159561	Mm.8032	17561884	GO:0001614	18440	04020	104	192	91	45	72	24
12587	32.8614284367215	-0.982556633494584	0.304966463856506	-3.22185141628195	0.00127365166167536	0.0262658743012985	Mia	melanoma inhibitory activity	NM_019394	Mm.262447	-27179740	GO:0005576	12587	NA	38	52	47	20	20	20
22355	96.4982369391498	-1.02434217788726	0.318148226300828	-3.21970104877683	0.00128324342480116	0.0263857065017169	Vipr2	vasoactive intestinal peptide receptor 2	NM_009511	Mm.395245	116077725	GO:0004871	22355	04080	100	120	188	55	46	66
234267	120.220647345999	0.954607624619761	0.296499670564812	3.21959084406838	0.00128373678697807	0.0263857065017169	Gpm6a	glycoprotein m6a	NM_001253754	Mm.241700	54954727	GO:0001764	234267	NA	63	61	102	122	219	155
627872	68.1555397456663	-1.19645296488088	0.371545692218968	-3.22020410931249	0.00128099355589052	0.0263857065017169	Dnah7a	dynein, axonemal, heavy chain 7A	NM_001252070	Mm.184692	-53397001	GO:0003674	627872	NA	106	155	53	20	36	39
22364	48.7975573448108	-1.2703091012648	0.394648109023082	-3.21883995443267	0.00128710301776801	0.0264255662816472	Vpreb3	pre-B lymphocyte gene 3	NM_009514	Mm.333851	75948311	GO:0003674	22364	NA	59	146	33	25	19	14
223227	65.0953635885911	-1.3139281492978	0.408402309728146	-3.21723976089267	0.00129430386900366	0.0265439793467096	Sox21	SRY (sex determining region Y)-box 21	NM_177753	Mm.70950	-118233233	GO:0001942	223227	NA	111	212	29	3	13	24
13836	291.431979297924	-0.888500249631068	0.276471999438268	-3.21370790328247	0.0013103289773797	0.0268429008098392	Epha2	Eph receptor A2	NM_010139	Mm.2581	141301220	GO:0000166	13836	04360	319	482	375	147	180	236
11468	321.325592754198	-0.941318479408834	0.293028457962503	-3.21237904998732	0.00131640564712841	0.026878187628634	Actg2	actin, gamma 2, smooth muscle, enteric	NM_009610	Mm.292865	-83512908	GO:0000166	11468	04270	602	453	261	215	244	157
11564	2777.38063998858	0.348805738017195	0.108576882421465	3.21252305498355	0.00131574587728827	0.026878187628634	Adsl	adenylosuccinate lyase	NM_009634	Mm.38151	80948489	GO:0003824	11564	00230	2412	2421	2481	3172	3200	2929
57780	28.7482239616496	-1.08740909694201	0.338451210676973	-3.21289764266749	0.00131403110427052	0.026878187628634	Fxyd7	FXYD domain-containing ion transport regulator 7	NM_022007	Mm.41770	-31042514	GO:0005216	57780	NA	32	42	51	18	13	16
242735	21.7450826716166	-1.30795848794323	0.407462814749767	-3.2100070008756	0.00132731739474449	0.0270711352789353	Lrrc38	leucine rich repeat containing 38	NM_001162983	Mm.94020	143349749	GO:0003674	242735	NA	36	75	8	2	7	4
50784	212.980756296812	-0.810914289980766	0.252718136401983	-3.20876966539075	0.00133304236897538	0.0271281446495111	Ppap2c	phosphatidic acid phosphatase type 2C	NM_001302389	Mm.28873	-79526423	GO:0005887	50784	00561	247	366	224	149	133	156
75677	14.6285815775015	-1.26889083929725	0.395437139680069	-3.20883071408987	0.00133275937192049	0.0271281446495111	Cldn22	claudin 22	NM_029383	Mm.390033	47824481	GO:0003674	75677	04514	27	31	13	6	6	5
69077	2631.69446237197	0.278059237428252	0.0866939509107296	3.20736607926168	0.00133956413651745	0.0272309420901938	Psmd11	proteasome (prosome, macropain) 26S subunit, non-ATPase, 11	NM_178616	Mm.260539	80428614	GO:0000502	69077	03050	2396	2381	2354	3061	3076	2520
106565	193.140378973655	-0.676096692582533	0.210826884652624	-3.206880819287	0.0013418257378274	0.0272470074987124	Dlk2	delta-like 2 homolog (Drosophila)	NM_001286013	Mm.23633	46297927	GO:0005509	106565	NA	241	285	198	133	154	146
14431	411.052796446095	-1.2127291885253	0.378315740358481	-3.20560066408063	0.00134780894080018	0.0272845260470302	Gamt	guanidinoacetate methyltransferase	NM_010255	Mm.7329	-80258150	GO:0006601	14431	00260	620	997	301	109	156	274
67133	157.042306794443	-1.27741007091498	0.398460162895762	-3.20586645759403	0.00134656465142367	0.0272845260470302	Gp2	glycoprotein 2 (zymogen granule membrane)	NM_025989	Mm.46403	-119442543	GO:0002412	67133	NA	280	392	97	81	87	18
70552	313.791814877384	-0.655748258489215	0.204567177924328	-3.20553993628334	0.00134809338155584	0.0272845260470302	Lrrc56	leucine rich repeat containing 56	NM_001172064	Mm.45104	141194129	GO:0003674	70552	NA	337	497	337	231	254	228
15114	249.164046929885	-0.748194097056439	0.233513152265802	-3.2040769001516	0.00135496280427302	0.0273936202754717	Hap1	huntingtin-associated protein 1	NM_010404	Mm.281700	-100347326	GO:0005102	15114	05016	269	371	317	156	172	203
14706	36.727946209392	-0.981659647774381	0.306734056721499	-3.2003607889739	0.00137255656308273	0.0277190566976326	Gng4	guanine nucleotide binding protein (G protein), gamma 4	NM_001302997	Mm.215394	13784306	GO:0003924	14706	04062	51	54	48	29	18	20
101994	1847.22770874928	0.315205355118903	0.098533606367993	3.19896294003192	0.00137922897392271	0.027823465542565	Champ1	chromosome alignment maintaining phosphoprotein 1	NM_181854	Mm.289346	13869640	GO:0000775	101994	NA	1597	1598	1736	2121	2219	1809
18682	67.3604278520142	-1.29233732496403	0.404252997963832	-3.19685279137905	0.00138935811653273	0.0279668727826844	Phkg1	phosphorylase kinase gamma 1	NM_011079	Mm.3159	-129863434	GO:0000166	18682	04020	102	199	37	11	27	30
74111	1132.72470419142	0.41860506865798	0.130931187598312	3.19713794960933	0.00138798530177571	0.0279668727826844	Rbm19	RNA binding motif protein 19	NM_028762	Mm.41022	120116512	GO:0000166	74111	NA	960	928	1007	1312	1317	1245
68028	1689.45816026817	-0.41532214964018	0.129959143305201	-3.19579014663726	0.00139448495780667	0.0280395949333569	Rpl22l1	ribosomal protein L22 like 1	NM_026517	Mm.371630	28805510	GO:0003674	68028	03010	1779	2141	1905	1397	1774	1182
226250	809.75824628137	-0.628358705354962	0.196717880664776	-3.19421245913959	0.00140212886117229	0.0281627162473424	Afap1l2	actin filament associated protein 1-like 2	NM_001177796	Mm.226284	-56912353	GO:0005737	226250	NA	954	1230	810	704	720	468
241275	22.043215079137	-1.28948649794554	0.403772771450003	-3.19359448958091	0.00140513344267241	0.0281924877842365	Noxa1	NADPH oxidase activator 1	NM_001163626	Mm.218774	-25085669	GO:0005737	241275	NA	35	27	47	2	8	12
234854	1259.14276035599	-0.342287978807738	0.107224874997923	-3.19224413937875	0.00141171954498276	0.0282939764648655	Cdk10	cyclin-dependent kinase 10	NM_194444	Mm.190984	123224840	GO:0000166	234854	NA	1275	1536	1429	1143	1247	941
12835	4714.49046837556	-0.81820355743275	0.256380422611308	-3.19136519512338	0.00141602172512312	0.0283189053213338	Col6a3	collagen, type VI, alpha 3	NM_001243008	Mm.7562	-90766859	GO:0005578	12835	04510	5241	7208	6114	2466	3090	3987
76646	12.4126148485921	-1.3039599193892	0.408588038426779	-3.19138055144723	0.00141594645668604	0.0283189053213338	Wdr38	WD repeat domain 38	NM_029687	Mm.358777	38998308	GO:0002244	76646	NA	27	34	6	2	4	2
224697	2731.23755914649	-0.554600442959541	0.173986812369704	-3.1876004589421	0.00143458614388369	0.0286212055845705	Adamts10	a disintegrin-like and metallopeptidase (reprolysin type) with thrombospondin type 1 motif, 10	NM_172619	Mm.29304	33524195	GO:0001527	224697	NA	2704	3162	3968	2317	2427	1835
56808	451.055276494764	1.18482238419618	0.371721156343832	3.18739561624588	0.00143560265789981	0.0286212055845705	Cacna2d2	calcium channel, voltage-dependent, alpha 2/delta subunit 2	NM_001174047	Mm.273084	107399879	GO:0005244	56808	04010	200	237	210	271	615	1078
58210	18.9609007797585	-1.29888415115363	0.407510826511838	-3.18736108748731	0.00143577406922976	0.0286212055845705	Sectm1b	secreted and transmembrane 1B	NM_026907	Mm.116986	-121053422	GO:0003674	58210	NA	32	53	12	8	7	3
213988	5125.05520788648	0.3456317583893	0.108468000525857	3.18648593791406	0.0014401248834918	0.028677067438048	Tnrc6b	trinucleotide repeat containing 6b	NM_144812	Mm.131328	80711312	GO:0000166	213988	NA	4593	4394	4524	6304	6399	4619
268527	169.965819114192	-0.904310078801675	0.284136396902878	-3.18266187879753	0.00145927916871156	0.0290272727447577	Greb1	gene regulated by estrogen in breast cancer protein	NM_001252071	Mm.428062	-16670614	GO:0016020	268527	NA	164	338	191	123	110	98
100101919	70.1097715961145	-1.10657575762164	0.34778081760811	-3.18181941497579	0.00146353041366242	0.0290806005693288	Dnah7c	dynein, axonemal, heavy chain 7C	NM_001310335	Mm.383402	46425517	GO:0003674	100101919	NA	91	156	63	28	40	43
14726	596.002038001677	-0.6142278384419	0.193125283604322	-3.18046310135311	0.0014703986353517	0.0291857581222703	Pdpn	podoplanin	NM_001290822	Mm.2976	-143267408	GO:0000902	14726	NA	614	733	841	410	496	472
16672	8.639770491612	-1.30135771779097	0.409363703348709	-3.17897680508921	0.00147795917500944	0.0293044175182011	Krt34	keratin 34	NM_027563	Mm.289644	-100037347	GO:0005198	16672	NA	18	19	8	2	3	2
329366	18.563661307791	-1.30091258802166	0.409595409483948	-3.17609171855877	0.00149273747638189	0.0295657810963811	4932418E24Rik	RIKEN cDNA 4932418E24 gene	NM_177841	Mm.77712	-26271646	GO:0003674	329366	NA	31	50	16	3	2	9
16456	1401.41496632357	-0.523445904104132	0.164880010129153	-3.17470810254142	0.0014998729792642	0.0296753714775574	F11r	F11 receptor	NM_172647	Mm.294882	171437560	GO:0005515	16456	04514	1442	1775	1783	1035	1202	1150
100042049	997.233636780867	-0.425458374862467	0.134167913651334	-3.17108884891896	0.0015186868486187	0.0300155408213124	Gm15421	ribosomal protein L22 like 1 pseudogene	NR_004442	Mm.21724	-22528220	NA	100042049	NA	1048	1249	1152	789	1037	726
192120	530.877279588366	-0.66864302774933	0.210964270990964	-3.16946099265296	0.0015272195616109	0.0301198925042304	Bspry	B-box and SPRY domain containing	NM_138653	Mm.29808	62480066	GO:0005499	192120	NA	535	677	773	465	358	371
268859	283.84023207054	-1.12039873234836	0.353493024338023	-3.16950733171186	0.00152697605740622	0.0301198925042304	Rbfox1	RNA binding protein, fox-1 homolog (C. elegans) 1	NM_021477	Mm.370334	5884792	GO:0000166	268859	NA	376	692	199	132	136	170
12833	9209.79780755487	-0.646859946525112	0.204125536165268	-3.16893201447069	0.00153000179143551	0.0301426629527598	Col6a1	collagen, type VI, alpha 1	NM_009933	Mm.2509	-76708791	GO:0001649	12833	04510	10029	12449	11736	5923	6998	7841
18155	22.7666493067133	-1.13103848861731	0.357259253591213	-3.16587597731332	0.00154616701812703	0.0304245707519017	Pnoc	prepronociceptin	NM_001205075	Mm.16347	-65400672	GO:0001515	18155	NA	30	38	34	12	18	6
53627	121.837501550347	-1.06244467346175	0.335621144139928	-3.16560709005507	0.00154759682749022	0.0304245707519017	Porcn	porcupine homolog (Drosophila)	NM_001308474	Mm.443425	-8193845	GO:0004147	53627	04310	160	251	117	53	59	88
386454	17.519723550963	-1.18625738370522	0.374989622208548	-3.16344056861789	0.00155916182422178	0.0306194250506502	Rnf39	ring finger protein 39	NM_001099632	Mm.105324	36943050	NA	386454	NA	19	32	30	9	11	5
320571	24.1124826909577	-1.28557397627767	0.40649843025767	-3.16255581961969	0.00156390750141913	0.0306476222420961	Atp8b5	ATPase, class I, type 8B, member 5	NM_177195	Mm.74465	43267158	GO:0000166	320571	NA	37	68	17	4	8	11
74257	100.241210950587	-0.832054988883646	0.26308388869863	-3.16269838111139	0.00156314192252401	0.0306476222420961	Tspan17	tetraspanin 17	NM_028841	Mm.32883	54789404	GO:0005887	74257	NA	106	127	163	86	65	55
116847	326.641774041925	-0.648567383258807	0.205139477360256	-3.16159225715402	0.0015690910516857	0.0307166989282954	Prelp	proline arginine-rich end leucine-rich repeat	NM_054077	Mm.214514	-133910303	GO:0005576	116847	NA	374	510	332	262	248	234
237403	26.1741478599147	-1.29079104527667	0.408509172996357	-3.15976024677464	0.00157899013274449	0.0308778440003117	Lingo3	leucine rich repeat and Ig domain containing 3	NM_001013758	Mm.40213	-80832800	GO:0003674	237403	NA	46	86	9	3	6	8
232016	12.9744343907761	-1.28839977453367	0.40785364650096	-3.15897573942773	0.00158324669459462	0.0308958330212831	Ccdc129	coiled-coil domain containing 129	NM_001081665	Mm.333084	55837017	GO:0003674	232016	NA	30	27	9	5	4	3
71338	10.7286389413521	-1.29390061407396	0.40958103647714	-3.15908330425394	0.00158266244757565	0.0308958330212831	Tprg	transformation related protein 63 regulated	NM_175165	Mm.126851	25286816	GO:0003674	71338	NA	17	30	10	5	2	1
59011	1405.09470440801	-1.21695221581948	0.385279005570876	-3.15862582238629	0.00158514867109408	0.0309003876210435	Myoz1	myozenin 1	NM_021508	Mm.439911	-20649101	GO:0005515	59011	NA	2358	5116	781	10	85	161
72179	128.906281752371	-0.673329750155841	0.213518401900115	-3.15349751667226	0.00161326601056657	0.0314154292846292	Fbxl2	F-box and leucine-rich repeat protein 2	NM_178624	Mm.386808	-113976957	GO:0004842	72179	NA	170	182	131	91	116	85
66705	163.157881920534	-0.868787227716433	0.275555259691856	-3.15286026	0.00161679182960758	0.0314510166938054	Dnase1l2	deoxyribonuclease 1-like 2	NM_025718	Mm.29017	-24440767	GO:0000737	66705	NA	231	278	146	100	145	85
18749	4195.28794133936	0.275346037443101	0.0874431911530882	3.14885623239719	0.00163910811730043	0.0318516717988317	Prkacb	protein kinase, cAMP dependent, catalytic, beta	NM_001164198	Mm.16766	-146729578	GO:0000166	18749	04010	3852	3748	3778	4595	5297	3939
13690	36285.3824666871	0.230053815012031	0.0731790223122255	3.14371260701576	0.0016681918519028	0.032382856294956	Eif4g2	eukaryotic translation initiation factor 4, gamma 2	NM_001040131	Mm.185453	-111067984	GO:0003723	13690	03013	33361	33507	33309	38933	44242	34475
170706	372.707317675517	-0.822274978575617	0.261747484527139	-3.1414818754079	0.00168095212478419	0.0325282679194132	Tmem37	transmembrane protein 37	NM_019432	Mm.24750	-120067376	GO:0005244	170706	NA	570	545	353	341	237	194
20343	3997.65090385369	0.498899555161378	0.158801052880115	3.14166402623299	0.00167990682532298	0.0325282679194132	Sell	selectin, lymphocyte	NM_001164059	Mm.1461	164062075	GO:0002020	20343	04514	3322	3000	3529	4772	4550	4663
76294	49.9474198447633	-1.28554269593915	0.40916808943577	-3.14184495108568	0.00167886915327108	0.0325282679194132	Asb5	ankyrin repeat and SOCs box-containing 5	NM_029569	Mm.33171	54550330	GO:0003674	76294	NA	84	151	23	8	11	23
269615	268.994265643119	-1.00681293943551	0.320663766672731	-3.13977768639841	0.00169076089231672	0.0326839258505359	Plch2	phospholipase C, eta 2	NM_001113360	Mm.379458	-154983114	GO:0004435	269615	NA	329	491	319	122	121	219
69496	6.76306440400281	-1.24421514962123	0.396347841776672	-3.1392000118984	0.00169409773219472	0.0327142814416204	Dydc1	DPY30 domain containing 1	NM_027094	Mm.55734	41072910	GO:0006348	69496	NA	9	21	9	2	0	0
71913	164.82849217882	-0.834542435841078	0.266291273279444	-3.13394586898578	0.00172472669562384	0.0332710559127687	Tmem79	transmembrane protein 79	NM_024246	Mm.34256	-88328652	GO:0002070	71913	NA	245	263	145	132	114	92
433944	16.8853981979459	-1.26427336040594	0.403656206106563	-3.13205480624315	0.00173587467936208	0.0334512624215466	Tbx3os2	T-box 3, opposite strand 2	NR_040416	Mm.491053	-119685087	GO:0003674	433944	NA	26	58	10	4	5	0
269855	460.634973676342	-1.00111857178138	0.319729206461376	-3.13114520522327	0.00174126042473038	0.0335201681970705	Ssc5d	scavenger receptor cysteine rich family, 5 domains	NM_173008	Mm.44190	4925843	GO:0001968	269855	NA	685	875	387	188	293	328
18742	27.5237668264304	-1.28214179186492	0.409554879988678	-3.13057383640593	0.00174465135063896	0.0335320193206352	Pitx3	paired-like homeodomain transcription factor 3	NM_008852	Mm.6255	-46135685	GO:0000978	18742	NA	51	80	14	4	4	12
382427	29.5198603006781	-1.27172193167748	0.40624494046928	-3.13043143431752	0.0017454974148222	0.0335320193206352	Best3	bestrophin 3	NM_001007583	Mm.339322	116986313	GO:0005254	382427	NA	48	91	22	3	1	12
228564	289.511464989951	1.27819857580259	0.40855658286506	3.12857173133534	0.00175658129595885	0.0337099782589243	Frmd5	FERM domain containing 5	NM_172673	Mm.121514	-121545528	GO:0003674	228564	NA	70	65	68	47	336	1029
12660	1163.35339608867	-0.410585299694119	0.1312692333288	-3.12781060178584	0.00176113628193256	0.0337274899742596	Chka	choline kinase alpha	NM_001025566	Mm.225505	3851772	GO:0000166	12660	00564	1158	1384	1461	1055	1093	841
73822	663.08655835748	0.702984549075991	0.224743691428649	3.12793896285704	0.00176036734360589	0.0337274899742596	Mfsd12	major facilitator superfamily domain containing 12	NM_028657	Mm.182281	81357569	GO:0003674	73822	NA	441	455	577	818	729	912
217946	898.176802200258	0.322492912337506	0.103118845417341	3.12739064360464	0.00176365417136075	0.033740817768006	Cdca7l	cell division cycle associated 7 like	NM_146040	Mm.281149	117843860	GO:0005634	217946	NA	767	803	821	1034	1056	902
15229	9.86617018984451	-1.27820075329527	0.408759179613722	-3.12702641810558	0.00176584059086625	0.0337477831808587	Foxd1	forkhead box D1	NM_008242	Mm.347441	98354244	GO:0000978	15229	NA	12	25	14	3	5	1
229900	1406.48444182522	0.389102999624173	0.124627494654285	3.1221280721685	0.00179548812009944	0.0342790149444553	Gbp7	guanylate binding protein 7	NM_001083312	Mm.45740	142530335	GO:0003674	229900	NA	1233	1104	1301	1648	1773	1382
14786	529.266190802428	-0.526673802398249	0.168844331363309	-3.11928625702561	0.00181289739746682	0.0345757434641483	Grb7	growth factor receptor bound protein 7	NM_010346	Mm.276702	98446833	GO:0003723	14786	NA	551	716	625	476	406	398
56637	3666.13509854768	0.322112016163667	0.103405273196565	3.1150443899641	0.00183917229853459	0.0350407734532532	Gsk3b	glycogen synthase kinase 3 beta	NM_019827	Mm.394930	38089000	GO:0000166	56637	04012	3392	3183	3181	4432	4386	3440
212516	67.5906863884083	-0.902265055871505	0.290070507062605	-3.11050256369832	0.00186769274438169	0.0355475867761609	Efcab12	EF-hand calcium binding domain 12	NM_001110506	Mm.333333	-115810728	GO:0003674	212516	NA	96	117	62	44	51	37
27060	2454.57718702522	-0.27907196759417	0.0897450739855866	-3.10960763862082	0.00187336012802751	0.0356188462124656	Tcirg1	T cell, immune regulator 1, ATPase, H+ transporting, lysosomal V0 protein A3	NM_001136091	Mm.271689	-3896049	GO:0005739	27060	00190	2677	2793	2620	2395	2359	1894
14132	1153.57089185771	-0.459256085465877	0.147741690028146	-3.10850705294075	0.00188035157854941	0.0357151085981092	Fcgrt	Fc receptor, IgG, alpha chain transporter	NM_010189	Mm.3303	-45092992	GO:0005886	14132	NA	1217	1522	1296	893	1043	942
407795	8.11263983437713	-1.27196249605914	0.409520768915395	-3.10597799332107	0.0018965082931172	0.0359487734850232	BC030870	cDNA sequence BC030870	NR_033217	Mm.387876	-65085614	NA	407795	NA	11	20	12	4	1	1
68180	263.101058782988	-0.538901206318068	0.173504757351102	-3.10597366058127	0.00189653608158473	0.0359487734850232	Hyi	hydroxypyruvate isomerase homolog (E. coli)	NM_026601	Mm.193212	118359998	GO:0005575	68180	00630	285	356	304	207	268	167
23844	60.670152193377	-1.24912338148639	0.402270012799153	-3.10518642141504	0.00190159133141377	0.0360077401497459	Clca1	chloride channel calcium activated 1	NM_017474	Mm.33483	-145004536	GO:0005229	23844	04740	84	182	34	33	25	11
76571	26.6156945929385	-1.2660867346153	0.408000459122311	-3.10315026933769	0.00191472391777552	0.0362193791964094	Styxl1	serine/threonine/tyrosine interacting-like 1	NM_001289554	Mm.247666	-135747219	GO:0003674	76571	NA	38	58	39	19	5	2
15413	33.5493450804656	-1.1868682633189	0.382528823017351	-3.10268976323666	0.00191770557277164	0.0362387647981204	Hoxb5	homeobox B5	NM_008268	Mm.207	96303511	GO:0000980	15413	NA	39	30	86	14	19	13
20254	208.514796447993	-1.26911520288068	0.409134534819253	-3.10195081293088	0.00192249899175535	0.0362923127709657	Scg2	secretogranin II	NM_001310680	Mm.5038	-79434668	GO:0000165	20254	NA	302	682	91	126	43	24
63958	4734.28803583643	0.292501985940856	0.094311236360358	3.10145426175119	0.00192572619527862	0.0363162152855038	Ube4b	ubiquitination factor E4B	NM_022022	Mm.415260	-149328415	GO:0000209	63958	04120	4271	4151	4328	5252	5588	4771
12455	610.240741732232	0.644138709075308	0.20774014928468	3.10069435924302	0.00193067461393111	0.0363355316823072	Ccnt1	cyclin T1	NM_009833	Mm.29941	-98543210	GO:0000079	12455	NA	457	398	543	850	673	717
78906	265.298010810899	-0.577588505696328	0.186274620427965	-3.10073645228385	0.00193040020255878	0.0363355316823072	Misp	mitotic spindle positioning	NM_030218	Mm.33087	79821020	GO:0003674	78906	NA	326	355	283	250	227	157
242291	1722.81787221916	0.298166076288679	0.0962137472512309	3.09899660710767	0.00194177243793317	0.0365072931757201	Impad1	inositol monophosphatase domain containing 1	NM_177730	Mm.218889	-4764350	GO:0000287	242291	NA	1509	1504	1617	1908	2120	1680
70601	2007.17066300046	0.3390009354618	0.109411680595436	3.09839802859167	0.00194569915586971	0.0365440189326077	Ecd	ecdysoneless homolog (Drosophila)	NM_027475	Mm.35105	-20319858	GO:0005515	70601	NA	1778	1667	1858	2362	2395	1975
20657	601.917942449621	-1.16869218260372	0.377303982537011	-3.09748170359978	0.00195172443819683	0.0366163182189192	Sod3	superoxide dismutase 3, extracellular	NM_011435	Mm.2407	52363803	GO:0001666	20657	NA	992	1454	330	389	341	146
22153	320.063745003974	-0.68938775819684	0.222583349785924	-3.09721171354406	0.00195350301853729	0.0366163182189192	Tubb4a	tubulin, beta 4A class IVA	NM_009451	Mm.7420	-57080065	GO:0000166	22153	04145	476	331	394	284	224	206
56381	3578.94722477104	0.383396965387119	0.123808610438575	3.09669064234699	0.00195693982309596	0.0366436487198323	Spen	SPEN homolog, transcriptional regulator (Drosophila)	NM_019763	Mm.299906	-141467889	GO:0000122	56381	NA	3084	2939	3261	4570	4225	3404
225348	1531.29923106647	0.353924475104106	0.114413782814925	3.0933727248282	0.00197895417572965	0.0369810821194121	Wdr36	WD repeat domain 36	NM_001110015	Mm.38816	32837224	GO:0001895	225348	03008	1327	1262	1432	1722	1881	1554
244859	4.79966867649887	-1.24398717721414	0.402125053529512	-3.09353313427124	0.00197788465277917	0.0369810821194121	Ankk1	ankyrin repeat and kinase domain containing 1	NM_172922	Mm.119994	-49415221	GO:0000166	244859	NA	7	10	10	1	1	0
108148	5499.40255213854	0.296896438783681	0.0960225778255369	3.09194405635632	0.00198850320561083	0.0371220674039384	Galnt2	UDP-N-acetyl-alpha-D-galactosamine:polypeptide N-acetylgalactosaminyltransferase 2	NM_139272	Mm.33808	124231393	GO:0000009	108148	00512	4945	4817	5023	6410	6335	5425
237542	3280.70267802061	0.392854741310749	0.127153681853705	3.08960570849017	0.00200422370930202	0.037350005306671	Osbpl8	oxysterol binding protein-like 8	NM_001003717	Mm.220204	111164801	GO:0005515	237542	NA	2875	2540	3055	3819	4121	3269
319405	12.4595546523053	-1.18602748335996	0.383886279011926	-3.0895281967687	0.00200474676142508	0.037350005306671	D430036J16Rik	RIKEN cDNA D430036J16 gene	NR_040393	Mm.246494	81631929	GO:0003674	319405	NA	19	52	3	1	1	0
69698	121.180813228527	-1.0592843312043	0.342913270919149	-3.08907359684559	0.00200781694221072	0.0373696100028145	Slc52a3	solute carrier protein family 52, member 3	NM_001164819	Mm.258262	151996510	GO:0005515	69698	04977	123	160	242	107	54	43
13542	2070.94267557383	-0.406580888490649	0.131681232562491	-3.08761454140932	0.00201769997477036	0.0375158492296911	Dvl1	dishevelled, dsh homolog 1 (Drosophila)	NM_001302342	Mm.3400	155847316	GO:0001505	13542	04310	2373	2681	2066	1829	1884	1595
72351	133.642013541932	0.56784683170551	0.183962266184536	3.08675710232821	0.00202352871500276	0.0375864877363452	Ptar1	protein prenyltransferase alpha subunit repeat containing 1	NM_028208	Mm.474795	23687399	GO:0003674	72351	NA	95	113	111	165	166	150
12914	2669.08767198415	0.432959808335603	0.140280109206741	3.08639486227886	0.00202599580707534	0.0375946055623529	Crebbp	CREB binding protein	NM_001025432	Mm.132238	-4084047	GO:0000122	12914	04110	2310	2063	2400	3276	3063	2847
232989	10014.0845562252	0.489861085230899	0.15886410507979	3.08352276925531	0.00204565455540093	0.0378834767114698	Hnrnpul1	heterogeneous nuclear ribonucleoprotein U-like 1	NM_144922	Mm.254223	-25722038	GO:0003723	232989	NA	8401	7122	9234	13199	12357	9791
64899	159.42466280906	-0.770663925184746	0.249918233502473	-3.08366426244414	0.00204468198639673	0.0378834767114698	Lpin3	lipin 3	NM_001199118	Mm.292111	160880669	GO:0003713	64899	NA	212	225	180	126	88	120
12454	2286.42475746252	0.31310914712146	0.101599667885081	3.08179301802065	0.00205757855026309	0.0380662309413809	Ccnk	cyclin K	NM_009832	Mm.474441	108179737	GO:0000079	12454	NA	1987	2093	2032	2817	2680	2125
228576	440.041995466914	-0.974762408056047	0.316335255038305	-3.08142198041762	0.00206014457965326	0.038075666138322	Mall	mal, T cell differentiation protein-like	NM_145532	Mm.133036	-127704389	GO:0000139	228576	NA	651	870	325	233	269	290
14082	650.136992364529	0.320551228193908	0.104075680996178	3.07998203927851	0.00207013078285236	0.0381460218583511	Fadd	Fas (TNFRSF6)-associated via death domain	NM_010175	Mm.5126	-144578322	GO:0001916	14082	04210	560	586	586	735	780	651
75732	158.608965597081	-0.943858668114298	0.306425599045631	-3.08022133612193	0.00206846815354685	0.0381460218583511	Iqcd	IQ motif containing D	NM_029408	Mm.425285	120589022	GO:0003674	75732	NA	237	262	157	134	117	53
77521	645.326720311685	1.26163063693317	0.409585577397268	3.08026138261573	0.00206819003105496	0.0381460218583511	Mtus2	microtubule associated tumor suppressor candidate 2	NM_029920	Mm.244177	147957319	GO:0005634	77521	NA	165	231	131	175	524	2348
105661730	10.5316702304022	-1.17358765604965	0.381091897334635	-3.07953977572797	0.00207320684749132	0.038164729233292	Linc-md1	long intergenic non-coding RNA muscle differentiation 1	NR_131249	Mm.137893	20669881	NA	105661730	NA	15	44	4	0	0	1
76566	1150.98556291747	-0.395972602366499	0.128596150823477	-3.07919482683466	0.00207560897179411	0.0381710055100846	Fam101b	family with sequence similarity 101, member B	NM_029658	Mm.34131	-76019194	GO:0001837	76566	NA	1130	1414	1400	996	1105	870
20472	1021.72930161286	0.474687925330459	0.154193184500482	3.07852728295506	0.00208026480661163	0.0381807967825973	Six2	sine oculis-related homeobox 2	NM_011380	Mm.5039	-85684267	GO:0000978	20472	NA	856	903	790	1085	1262	1205
66240	145.87432625759	-1.18589455487783	0.385187723921783	-3.07874441792606	0.00207874933230971	0.0381807967825973	Kcne1l	potassium voltage-gated channel, Isk-related family, member 1-like, pseudogene	NM_021487	Mm.58507	-142304752	GO:0005249	66240	NA	242	349	91	47	51	92
13036	1891.99208681795	-1.15724058334632	0.375982463891475	-3.07791105832092	0.00208457121274745	0.0382219547414556	Ctsh	cathepsin H	NM_001312649	Mm.2277	90054266	GO:0001520	13036	04142	1288	1749	5576	1090	1002	659
209294	15.9328001120528	-1.23735332436393	0.402361781462247	-3.07522578279475	0.00210343253127391	0.0385296409957088	Csta1	cystatin A1	NM_001033239	Mm.300592	-36119945	GO:0001533	209294	NA	40	41	7	6	1	1
74071	82.9537270001611	1.21926124604007	0.39683023623287	3.07250086993013	0.00212273214568331	0.0388447397291592	Ifltd1	intermediate filament tail domain containing 1	NM_028742	Mm.441497	-145397234	GO:0003674	74071	NA	30	36	35	43	119	215
73649	847.950753122644	-1.01942165262525	0.332126500353711	-3.06937763635115	0.00214505257279838	0.0392144408644159	Cybrd1	cytochrome b reductase 1	NM_028593	Mm.45435	71118053	GO:0000293	73649	NA	1085	1921	632	584	397	479
12315	12493.2006131993	0.362684105751561	0.118238904534112	3.06738384612592	0.00215941366467267	0.0394380489704863	Calm3	calmodulin 3	NM_007590	Mm.288630	-16915378	GO:0000086	12315	04020	10358	10394	11945	14482	14799	12845
320752	6.93856239670931	-1.25457085459454	0.409049134587251	-3.06704194805462	0.00216188516124223	0.0394442869961033	Dpy19l2	dpy-19-like 2 (C. elegans)	NM_001166207	Mm.46158	-24557047	GO:0000009	320752	NA	11	14	12	3	2	0
282663	34.9895577506575	-1.13941406800147	0.371563145386896	-3.06654220728764	0.00216550232927735	0.0394713953109126	Serpinb1b	serine (or cysteine) peptidase inhibitor, clade B, member 1b	NM_173052	Mm.314490	33084102	GO:0004867	282663	05146	59	74	26	21	18	13
64934	3644.68869662629	0.241064963871207	0.0786196394852756	3.06621812882206	0.00216785100273059	0.039475351739988	Pes1	pescadillo homolog 1, containing BRCT domain (zebrafish)	NM_022889	Mm.28659	3963974	GO:0000463	64934	NA	3246	3378	3397	4012	4283	3541
224129	445.520640681844	1.24731409979542	0.407279516235855	3.06255053365636	0.00219459417352187	0.0399230741644907	Adcy5	adenylate cyclase 5	NM_001012765	Mm.41137	35155635	GO:0000166	224129	00230	165	161	126	179	395	1468
435965	190.748848646579	-0.784437378194523	0.256182080215279	-3.06203063670703	0.0021984095049854	0.0399532341735276	Lrp3	low density lipoprotein receptor-related protein 3	NM_001024707	Mm.333783	-35200877	GO:0005515	435965	NA	202	324	219	116	134	147
66830	6393.30834612227	0.300489184245517	0.0981628054283674	3.06113077080701	0.00220502765898679	0.0400342227615454	Nacc1	nucleus accumbens associated 1, BEN and BTB (POZ) domain containing	NM_025788	Mm.289698	-84670478	GO:0000122	66830	NA	5711	5697	5759	7428	7254	6436
69480	205.720500088398	-1.23710071413268	0.404185229244102	-3.06072717314851	0.0022080018857846	0.0400489587882908	Ttc9	tetratricopeptide repeat domain 9	NM_001033149	Mm.130002	81631368	GO:0000413	69480	NA	273	537	207	24	51	136
18789	9104.21751255081	0.265598883455317	0.0868105361324241	3.05952359342837	0.00221689325421426	0.0401708866680957	Papola	poly (A) polymerase alpha	NM_011112	Mm.255877	105784701	GO:0000166	18789	03015	8509	8061	8208	10389	10987	8513
18226	4776.90812525933	0.324709652388429	0.10621457447051	3.05711013772957	0.00223482144805993	0.0404561665656127	Nup62	nucleoporin 62	NM_053074	Mm.2565	44816087	GO:0005515	18226	03013	3968	4158	4578	5579	5659	4705
66695	1351.19718618759	-0.937980128031974	0.307037585776696	-3.05493584982183	0.00225108665872614	0.0407108142899897	Aspn	asporin	NM_001172481	Mm.383216	49544442	GO:0005509	66695	NA	1830	2596	1167	576	973	959
20289	85.9706352555334	-1.17868537577468	0.38588732362265	-3.05448068288267	0.00225450532902484	0.0407328626226448	Scx	scleraxis	NM_198885	Mm.322821	76457437	GO:0000980	20289	NA	129	186	86	19	30	62
54343	3090.81543739768	0.44242804580978	0.144896580083707	3.05340571567796	0.00226259808994811	0.0408392339451744	Atf7ip	activating transcription factor 7 interacting protein	NM_019426	Mm.173271	136518850	GO:0000122	54343	NA	2616	2326	2867	3985	3804	2962
66451	72.4898821053391	-0.775768017113454	0.254130679833734	-3.05263424951684	0.00226842237443082	0.0409044926505203	2610528J11Rik	RIKEN cDNA 2610528J11 gene	NM_025572	Mm.34431	118527274	GO:0002230	66451	NA	102	96	83	62	45	46
735265	631.844655205233	-0.513991448223734	0.168402340311561	-3.05216333260452	0.00227198437094359	0.040928870199907	Mir703	microRNA 703	NR_030484	NA	-98475555	NA	735265	NA	717	862	672	489	660	411
231148	189.861194864667	-1.18097291588248	0.38703609755616	-3.05132498839108	0.0022783382560416	0.0409636370520723	Ablim2	actin-binding LIM protein 2	NM_001177696	Mm.254446	35757879	GO:0003674	231148	04360	266	513	113	64	69	114
69563	55.1029959957516	-1.17315019949572	0.384453945705073	-3.05147134683248	0.00227722782090095	0.0409636370520723	Mrln	myoregulin	NM_001304739	Mm.64672	70204663	GO:0004857	69563	NA	80	138	39	17	26	31
93721	67.389340534067	-1.20236619627369	0.394549620310423	-3.04743974998047	0.00230799789245199	0.0414566566152457	Cpn1	carboxypeptidase N, polypeptide 1	NM_030703	Mm.206774	-43956307	GO:0004180	93721	NA	46	206	72	26	24	33
105005	136.683189951064	-1.12062995421293	0.367801185263085	-3.04683616887028	0.00231263719634719	0.0414997366658465	Fam84a	family with sequence similarity 84, member A	NM_029007	Mm.227253	-14147597	GO:0003674	105005	NA	169	361	89	73	81	55
207818	253.404574074443	-0.615039088505392	0.201927487670541	-3.04584133443422	0.00232030243326805	0.0415969804082197	Smagp	small cell adhesion glycoprotein	NM_001033872	Mm.26282	-100621339	GO:0003674	207818	NA	253	359	321	179	207	199
68371	24.4374233405583	-1.24727155641696	0.409551908178813	-3.04545414514928	0.00232329202640469	0.0416102950067587	Pbld1	phenazine biosynthesis-like protein domain containing 1	NM_026701	Mm.261389	63061616	GO:0003674	68371	NA	16	86	27	12	5	3
100042498	205.917300201987	-0.751687583350545	0.246996504252471	-3.043312639689	0.00233989097663252	0.0418670927500074	Mir22hg	Mir22 host gene (non-protein coding)	NR_030711	Mm.482242	75461538	NA	100042498	NA	244	347	205	163	181	105
100039293	918.744005765839	-0.446727856972741	0.146813534731442	-3.04282474902547	0.00234368780668014	0.0418945506678664	Duxbl3	double homeobox B-like 3	NM_001177539	Mm.429131	25983004	GO:0003674	100039293	NA	1072	1114	1010	813	735	750
107975	2032.13262891063	0.346468747107795	0.113910766935828	3.04158032140174	0.00235339766810281	0.042019089161121	Pacs1	phosphofurin acidic cluster sorting protein 1	NM_153129	Mm.234923	-5133684	GO:0000042	107975	NA	1782	1754	1818	2359	2313	2130
76709	8965.81543664952	0.349892131571384	0.115044977473681	3.04135077649461	0.00235519275064764	0.042019089161121	Arpc2	actin related protein 2/3 complex, subunit 2	NM_029711	Mm.337038	74236549	GO:0003779	76709	04666	8013	7208	8350	10372	11256	8630
329260	1043.35872126253	0.368288055940597	0.121121502895042	3.04064965458477	0.00236068341599742	0.0420765122048664	Dennd1b	DENN/MADD domain containing 1B	NM_001166501	Mm.337604	138967720	GO:0005085	329260	NA	928	857	938	1288	1242	1007
17750	971.483870710912	-1.07403053406544	0.353394267544742	-3.03918493507953	0.00237219184637897	0.0422312610959985	Mt2	metallothionein 2	NM_008630	Mm.147226	94172617	GO:0006882	17750	NA	1134	2387	770	561	358	616
211612	22.3680438747475	-1.0780164163896	0.354731465924005	-3.03896473796477	0.00237392638916434	0.0422312610959985	Ptchd1	patched domain containing 1	NM_001093750	Mm.218811	-155569735	GO:0003674	211612	NA	41	31	26	15	11	10
17181	920.894499029478	-0.813993014369053	0.267919477142675	-3.03820021989509	0.00237995769032254	0.0422979236728244	Matn2	matrilin 2	NM_016762	Mm.396856	34306680	GO:0001764	17181	NA	1308	1573	753	566	680	642
73251	4851.34555583933	0.350990114426676	0.115561048267894	3.03727008094466	0.00238731449363584	0.042387993391795	Setd7	SET domain containing (lysine methyltransferase) 7	NM_080793	Mm.192111	-51515317	GO:0002039	73251	00310	4160	4165	4436	6087	5989	4352
69183	169.703345845839	-0.820224554331999	0.270135520268667	-3.03634469660352	0.00239465434459864	0.0424775898540443	C1qtnf2	C1q and tumor necrosis factor related protein 2	NM_026979	Mm.390374	43474305	GO:0000187	69183	NA	213	295	164	96	157	99
74383	9364.25145468207	0.335595740826352	0.1105470986742	3.03577158379712	0.00239921044376578	0.042517682495788	Ubap2l	ubiquitin-associated protein 2-like	NM_001165983	Mm.25610	-90000287	GO:0003674	74383	NA	8246	7955	8578	10585	10866	9796
20348	668.136901918277	-0.912591811284515	0.300657500005897	-3.03532029391123	0.00240280366485354	0.0425406511179949	Sema3c	sema domain, immunoglobulin domain (Ig), short basic domain, secreted, (semaphorin) 3C	NM_013657	Mm.5071	17574815	GO:0001755	20348	04360	843	1279	619	317	429	510
269994	133.609641356771	1.238518415786	0.408284661607388	3.03346790180664	0.00241760428619753	0.0427618087641758	Gsg1l	GSG1-like	NM_001101488	Mm.39599	-125878418	GO:0003674	269994	NA	36	21	40	29	148	471
240087	3484.79508359395	0.384001440079183	0.126629505623558	3.03247997524949	0.00242553189843243	0.0428030843419566	Mdc1	mediator of DNA damage checkpoint 1	NM_001010833	Mm.218511	35841497	GO:0005634	240087	NA	3057	2823	3153	4003	4056	3742
66508	2648.22074544161	0.286269873576079	0.0944065611257504	3.03230909125866	0.00242690556743582	0.0428030843419566	Lamtor1	late endosomal/lysosomal adaptor, MAPK and MTOR activator 1	NM_025605	Mm.30003	101905836	GO:0001919	66508	NA	2360	2464	2331	3187	3078	2480
76073	537.015874586191	0.408426598988892	0.134696657031608	3.03219551241758	0.00242781897679803	0.0428030843419566	Pcgf5	polycomb group ring finger 5	NM_029508	Mm.259180	36379066	GO:0003674	76073	NA	465	505	410	598	683	560
77683	3218.52066355683	0.285857977046942	0.094279528118372	3.03202596313418	0.00242918308998307	0.0428030843419566	Ehmt1	euchromatic histone methyltransferase 1	NM_001012518	Mm.24176	-24790768	GO:0000122	77683	00310	2757	2905	3033	3631	3762	3202
11727	88.2395651216849	-0.731918718404116	0.241587770747657	-3.02961824656521	0.00244863029589007	0.0431047380699508	Ang	angiogenin, ribonuclease, RNase A family, 5	NM_001161731	Mm.202665	51091076	GO:0001525	11727	NA	111	115	112	76	78	41
12686	7.01348611653562	-1.23899735560347	0.409150648154261	-3.02821799548104	0.00246000558827408	0.0432638589641479	Elovl3	elongation of very long chain fatty acids (FEN1/Elo2, SUR4/Elo3, yeast)-like 3	NM_007703	Mm.21806	46131898	GO:0005783	12686	NA	15	15	7	2	1	2
20732	855.028907420049	-0.605143941067454	0.199999956257678	-3.02572036709744	0.00248041582286739	0.0435814237416331	Spint1	serine protease inhibitor, Kunitz type 1	NM_016907	Mm.104955	119237359	GO:0001843	20732	NA	982	1215	942	853	650	505
18846	569.107878117434	-0.522781442882276	0.172891760086135	-3.023749903534	0.00249662735342291	0.0437831836723852	Plxna3	plexin A3	NM_008883	Mm.1685	74329065	GO:0005886	18846	04360	687	783	562	467	470	441
24084	202.603572802208	-0.686235170224292	0.226935210735846	-3.02392549837969	0.00249517876328442	0.0437831836723852	Tekt2	tektin 2	NM_011902	Mm.23895	-126322120	GO:0005634	24084	NA	260	308	196	134	168	149
433182	27469.8823233861	0.323130333886756	0.106879566097144	3.02331255343103	0.0025002386692203	0.0438050330324416	Eno1b	enolase 1B, retrotransposed	NM_001025388	Mm.70666	48045334	GO:0004634	433182	00010	24948	22859	25222	31324	32597	27617
76974	34.4837465504824	-1.19849400526523	0.39690845407938	-3.01957288373993	0.00253131380174529	0.0443075617150483	Urah	urate (5-hydroxyiso-) hydrolase	NM_029821	Mm.272359	140835495	GO:0005739	76974	00230	45	90	31	20	19	5
13615	39.0190128983999	-1.05968436261912	0.351013834319508	-3.01892478019698	0.00253673505765791	0.044360525526692	Edn2	endothelin 2	NM_007902	Mm.284855	120161423	GO:0001516	13615	NA	72	66	32	25	20	19
107586	18.8670556104225	-1.09568316305992	0.362982690320921	-3.01855485750906	0.00253983414505122	0.0443728193700034	Ovol2	ovo-like 2 (Drosophila)	NM_026924	Mm.252750	-144305175	GO:0000981	107586	NA	29	27	28	12	13	5
27411	88.2844960353081	-1.20987035713853	0.40093646520163	-3.01761117320693	0.002547755704519	0.0444692628576695	Slc14a2	solute carrier family 14 (urea transporter), member 2	NM_001110273	Mm.44158	-78146143	GO:0005886	27411	NA	129	341	21	35	8	4
107932	20002.4113114076	0.267744710025343	0.0887961348703761	3.01527437445553	0.00256746882055682	0.0447711441505571	Chd4	chromodomain helicase DNA binding protein 4	NM_145979	Mm.333388	125096162	GO:0000122	107932	NA	17900	17666	18835	23142	24250	18390
328365	7182.38678910373	0.335190791762865	0.111198637463324	3.01434261614418	0.00257536790821718	0.0448666399739171	Zmiz1	zinc finger, MIZ-type containing 1	NM_001033402	Mm.227484	25459184	GO:0001570	328365	NA	6610	6230	6169	8897	8352	6838
210376	969.987255020751	0.465038940855199	0.154294426003871	3.01397109992509	0.00257852367162082	0.0448793983785206	Mtmr9	myotubularin related protein 9	NM_177594	Mm.441613	-63523609	GO:0005515	210376	NA	779	747	901	1296	1158	941
18171	14.8845547009453	-1.22849986122283	0.407667395814008	-3.01348568425451	0.00258265225727911	0.0449090489695322	Nr1i2	nuclear receptor subfamily 1, group I, member 2	NM_001098404	Mm.8509	-38248348	GO:0000977	18171	NA	24	50	6	3	3	4
76815	10.7293088927282	-1.22592942042933	0.406895795097447	-3.01288299166554	0.0025877867246173	0.0449561185301949	Calcoco2	calcium binding and coiled-coil domain 2	NM_001100177	Mm.296049	-96098915	GO:0005737	76815	NA	20	32	6	4	2	1
329738	9.75421061752123	-1.23290974641927	0.409603943307929	-3.01000458262777	0.00261243748123197	0.0453418272867243	Aknad1	AKNA domain containing 1	NM_177859	Mm.72322	108739657	GO:0003674	329738	NA	18	26	7	2	4	2
19250	5141.0241251234	0.458501917550428	0.152365359979712	3.00922675345288	0.00261913557213768	0.0454155165359717	Ptpn14	protein tyrosine phosphatase, non-receptor type 14	NM_001033287	Mm.4498	189728267	GO:0001946	19250	NA	4294	3929	4673	6407	5757	5645
19387	6464.22370325505	0.231497006551614	0.0769876195980293	3.00693809940241	0.00263893493254879	0.0457160299493649	Rangap1	RAN GTPase activating protein 1	NM_001146174	Mm.270975	-81704247	GO:0000775	19387	03013	5686	6042	6114	6993	7874	6109
268980	909.059389993989	0.76357448670686	0.254081556584817	3.00523381929127	0.00265376758950236	0.0459300205513964	Strn	striatin, calmodulin binding protein	NM_011500	Mm.311915	-78653963	GO:0000159	268980	NA	649	577	713	1105	926	1390
19126	188.890265510736	-0.827129701840993	0.275331020270613	-3.00412827086478	0.0026634300832735	0.046019618685864	Prom1	prominin 1	NM_001163577	Mm.6250	-44001442	GO:0001750	19126	NA	236	287	225	115	102	159
21849	17946.2772438983	0.211127450588829	0.0702891463845127	3.00369916905618	0.00266718908753131	0.046019618685864	Trim28	tripartite motif-containing 28	NM_011588	Mm.15701	13024151	GO:0000122	21849	NA	16262	17228	16438	19207	22030	16666
70727	72.188410341017	-1.18395571402602	0.394143943505046	-3.0038663121329	0.00266572430985702	0.046019618685864	Rasgef1a	RasGEF domain family, member 1A	NM_027526	Mm.87660	118066384	GO:0005088	70727	NA	51	71	218	37	27	28
74007	1126.41605196356	0.50094717579596	0.166787482792392	3.00350582315288	0.0026688844143106	0.046019618685864	Btbd11	BTB (POZ) domain containing 11	NM_001017525	Mm.36544	85598410	GO:0003674	74007	NA	863	922	989	1339	1247	1351
17888	24965.6008809412	1.13527028303887	0.37827302766254	3.00119278938295	0.00268924243594299	0.0462877346640241	Myh6	myosin, heavy polypeptide 6, cardiac muscle, alpha	NM_001164171	Mm.290003	-54941920	GO:0000146	17888	04260	1348	1245	1501	2680	27617	102608
52076	368.841406684649	-0.613125046088511	0.2042952545594	-3.00117125779954	0.00268943260967061	0.0462877346640241	Tmem38b	transmembrane protein 38B	NM_028053	Mm.27184	53826044	GO:0005261	52076	NA	381	548	430	241	337	278
100504234	26.8095962370991	-1.21046637324981	0.403746959808803	-2.9980817040035	0.00271684826664633	0.0466295765060457	Ccdc170	coiled-coil domain containing 170	NM_001195672	Mm.291807	4509871	GO:0003674	100504234	NA	32	90	25	9	0	6
20508	5.67118788260549	-1.21359505373906	0.40471648436417	-2.99863015376228	0.00271196294421639	0.0466295765060457	Slc18a3	solute carrier family 18 (vesicular monoamine), member 3	NM_021712	Mm.190503	-32462436	GO:0005277	20508	NA	8	11	12	2	0	1
54711	3184.42780311294	0.375488962940668	0.12523781680517	2.99820751047432	0.00271572693394492	0.0466295765060457	Plagl2	pleiomorphic adenoma gene-like 2	NM_018807	Mm.103199	-153227768	GO:0000981	54711	NA	2653	2695	2943	3644	4390	2869
56036	6424.51663793798	-0.388327517483037	0.129544404614502	-2.99764021949555	0.00272078663482274	0.0466539330465577	Ccnl2	cyclin L2	NM_018856	Mm.23492	155812488	GO:0000079	56036	NA	7465	7610	6864	6020	6548	4210
320590	38.136048461879	-0.86711784265417	0.289357237718658	-2.99670348490564	0.00272916028063319	0.0467182960078088	Svopl	SV2 related protein homolog (rat)-like	NM_177200	Mm.197449	-37983738	GO:0006810	320590	NA	48	53	52	22	26	27
71145	708.749120254883	-0.787561318122377	0.262813391112375	-2.99665597247147	0.00272958562991787	0.0467182960078088	Scara5	scavenger receptor class A, member 5 (putative)	NM_001168318	Mm.83840	65666402	GO:0005044	71145	NA	756	1298	726	408	539	526
51938	161.338114115372	-0.905204407146981	0.302240781924441	-2.99497771737925	0.00274464891296069	0.0468894402390396	Ccdc39	coiled-coil domain containing 39	NM_026222	Mm.275710	-33812360	GO:0001947	51938	NA	191	321	150	93	144	78
66166	1423.67192374082	-0.381822016676391	0.127487386108566	-2.9949787844206	0.00274463931158599	0.0468894402390396	S100a14	S100 calcium binding protein A14	NM_001163525	Mm.24006	90526848	GO:0005509	66166	NA	1546	1694	1614	1404	1358	955
67747	16.7551160004785	-1.22628875505948	0.409647775763839	-2.9935198666047	0.00275779553697202	0.0470706134093869	Ribc2	RIB43A domain with coiled-coils 2	NM_026357	Mm.158173	85132098	GO:0003674	67747	NA	23	50	14	2	10	3
18189	86.9863047675243	-0.748334741581286	0.250012727102809	-2.99318658795142	0.00276080904798734	0.0470786581580825	Nrxn1	neurexin I	NM_020252	Mm.478418	-90033643	GO:0004888	18189	04514	88	110	137	69	68	51
58227	31.5912326849654	-1.14617912869066	0.383116193189939	-2.99172718111242	0.00277404048523736	0.0472607688556677	Fam184b	family with sequence similarity 184, member B	NM_021416	Mm.266466	-45529704	GO:0003674	58227	NA	53	71	22	14	20	11
16664	995.872430412646	-0.447611951001108	0.149725835453383	-2.98954385290755	0.00279394338660416	0.0475257504118892	Krt14	keratin 14	NM_001313956	Mm.439898	-100203161	GO:0005198	16664	NA	1178	1320	973	889	928	701
18484	6239.02874180514	1.21718522385018	0.407159134710749	2.98945822427608	0.00279472661582955	0.0475257504118892	Pam	peptidylglycine alpha-amidating monooxygenase	NM_013626	Mm.5121	-97821093	GO:0001519	18484	NA	1950	3066	1589	1615	9412	18061
13999	4282.67832066451	-0.340961967327095	0.114154011064928	-2.98685928025046	0.00281859429032944	0.0478039072009722	Gm14288	predicted gene 14288	NM_001033123	NA	176423654	GO:0003674	13999	NA	4536	5383	4503	3831	4432	3101
217366	1785.17843631764	-0.333817255511452	0.111762909243351	-2.98683398429262	0.00281882751031166	0.0478039072009722	Lrrc45	leucine rich repeat containing 45	NM_153545	Mm.347545	120713952	GO:0003674	217366	NA	1925	2194	1877	1674	1804	1273
75600	141.41017651179	-0.617713777018609	0.206792907344495	-2.98711297670167	0.00281625627111548	0.0478039072009722	Calml4	calmodulin-like 4	NM_001102468	Mm.440576	62858103	GO:0005509	75600	NA	176	198	147	126	108	94
19385	5863.80541354152	0.353222750049226	0.118285157317742	2.9861967305026	0.00282470858656867	0.0478598154754485	Ranbp1	RAN binding protein 1	NM_011239	Mm.235287	-18239978	GO:0005096	19385	NA	5067	5044	5296	6063	7527	6145
17306	866.992106477206	-1.15335578455239	0.386598143054915	-2.98334538143024	0.0028511605323011	0.0482638408571153	Sypl2	synaptophysin-like 2	NM_008596	Mm.316885	-108212265	GO:0005215	17306	NA	1319	3234	460	14	53	167
214425	145.204866253609	-1.14374109972063	0.383816061268574	-2.97991984999372	0.00288323812950687	0.0487622711601258	Cilp	cartilage intermediate layer protein, nucleotide pyrophosphohydrolase	NM_173385	Mm.138455	65265179	GO:0003674	214425	NA	274	294	101	94	93	25
237943	3300.24148357893	0.307766196622487	0.103311277252071	2.97901840736674	0.00289173405902498	0.0488613348896747	Gpatch8	G patch domain containing 8	NM_001159492	Mm.260282	-102475915	GO:0003676	237943	NA	2928	2834	3070	3951	3884	3137
117158	4228.16953658343	-1.14398119616823	0.38415423391815	-2.97792161367138	0.00290210194995955	0.04899181951805	Scgb3a2	secretoglobin, family 3A, member 2	NM_001289643	Mm.210437	43764300	GO:0005515	117158	NA	10490	10104	3727	26	883	238
19340	863.91206645967	-0.446138118630867	0.149946678798731	-2.97531177219141	0.00292690910627429	0.0493656008552765	Rab3d	RAB3D, member RAS oncogene family	NM_031874	Mm.260157	-21907510	GO:0000166	19340	04972	888	1171	954	797	818	577
20278	99.6074386692942	-1.21663617852001	0.409431331774405	-2.97152680828631	0.00296323002394325	0.0499327177556006	Scnn1g	sodium channel, nonvoltage-gated 1 gamma	NM_011326	Mm.35247	121734506	GO:0005216	20278	04742	48	83	372	50	28	17
622408	25.2541573591806	-1.07396851939671	0.361538376709701	-2.97055192085199	0.00297265151645485	0.0500459394847522	Mcidas	multiciliate differentiation and DNA synthesis associated cell cycle protein	NM_001037914	Mm.360976	112993867	GO:0003713	622408	NA	24	53	35	14	13	13
237730	5.83563492454599	-1.17204518559731	0.394704506855221	-2.96942438011538	0.00298358235977192	0.0501723029656765	Fbll1	fibrillarin-like 1	NM_001004147	Mm.189222	-35797379	GO:0000179	237730	NA	9	8	16	2	0	0
26448	150.891524335912	-0.903629854038747	0.304332487799165	-2.9692191608379	0.0029855757799112	0.0501723029656765	Mok	MOK protein kinase	NM_011973	Mm.140948	-110807797	GO:0000166	26448	NA	159	277	182	78	85	120
11878	6.46187426344552	-1.18933751883884	0.400691904590253	-2.96820950264782	0.00299540091310581	0.0502917765274765	Arx	aristaless related homeobox	NM_001305940	Mm.275547	93286506	GO:0000122	11878	NA	13	19	4	1	1	1
268480	311.98219614176	-0.729483014699125	0.245843953679858	-2.96726034453981	0.00300466420092459	0.0504016090008356	Rapgefl1	Rap guanine nucleotide exchange factor (GEF)-like 1	NM_001080925	Mm.340766	98836784	GO:0005085	268480	NA	428	500	268	218	265	198
66306	2217.6290005896	0.231530273625681	0.0780431624078202	2.96669517844245	0.00301019233255726	0.0504486441688941	Fam53c	family with sequence similarity 53, member C	NM_175104	Mm.29424	34758905	GO:0003674	66306	NA	1979	2114	2029	2410	2721	2071
16671	8.45977900722726	-1.21424682277161	0.409525981309564	-2.96500558740803	0.00302677432169968	0.0506755502283977	Krt33b	keratin 33B	NM_013570	Mm.439738	-100023633	GO:0005198	16671	NA	20	17	7	3	3	1
56275	3269.335484526	0.303137304283855	0.10224687230319	2.96475870073532	0.00302920428224182	0.0506755502283977	Rbm14	RNA binding motif protein 14	NM_019869	Mm.276338	-4800565	GO:0000166	56275	NA	3051	2976	2742	3526	4098	3226
104009	1860.20956377447	-0.702322646611953	0.236982490424019	-2.96360564595016	0.00304057670234248	0.0508198916522386	Qsox1	quiescin Q6 sulfhydryl oxidase 1	NM_001024945	Mm.27035	-155778154	GO:0003756	104009	NA	2152	3255	1674	1374	1475	1258
20394	106.059963390811	-1.15053163499277	0.388435080410493	-2.96196634396901	0.00305681195391759	0.051045176352209	Scg5	secretogranin V	NM_009162	Mm.4836	-113776312	GO:0004857	20394	NA	166	262	67	77	47	24
99439	54.6725197211082	-1.16356298515115	0.393022542279682	-2.96055024834462	0.00307090022695054	0.0512342354080154	Duox1	dual oxidase 1	NM_001099297	Mm.108582	122315671	GO:0005515	99439	NA	98	121	38	21	14	34
100045792	48.7043366222415	-1.16881602905244	0.39532474557683	-2.95659718277181	0.00311054190860015	0.0518220550951006	Ect2l	epithelial cell transforming sequence 2 oncogene-like	NM_001195036	Mm.380617	-18129021	GO:0003674	100045792	NA	64	131	37	22	34	9
102465959	47002.4715529194	0.289301739219941	0.0978534591536274	2.95647943079605	0.00311172985937426	0.0518220550951006	Mir6236	microRNA 6236	NR_105744	NA	110281286	NA	102465959	NA	39936	44249	42692	56215	53108	45649
230837	442.358773713721	-0.547241227649811	0.185200285225691	-2.95486168924052	0.00312809251455781	0.0520477495751088	Asap3	ArfGAP with SH3 domain, ankyrin repeat and PH domain 3	NM_001008232	Mm.77788	136206364	GO:0001726	230837	04144	478	632	484	338	356	360
11684	157.142935762954	-0.993990294010361	0.336533668119636	-2.95361322854925	0.00314077366015734	0.0522118378926874	Alox12	arachidonate 12-lipoxygenase	NM_007440	Mm.12286	-70241454	GO:0004052	11684	00590	185	320	165	66	79	123
69815	243.039191801213	-0.484945088195468	0.164344249411631	-2.95078829914415	0.00316964083675297	0.0526444651621779	Krtcap3	keratinocyte associated protein 3	NM_027221	Mm.389609	31251705	GO:0003674	69815	NA	300	311	246	209	226	169
101100	438.894117666639	-0.803395076318916	0.272470194088499	-2.94856132431854	0.00319256791926331	0.0528892678057767	Ttll3	tubulin tyrosine ligase-like family, member 3	NM_001142732	Mm.388573	113392496	GO:0005737	101100	NA	563	672	493	392	378	162
105387	137.434103413869	-0.997681994558891	0.338306918797742	-2.94904401631632	0.00318758573255704	0.0528892678057767	Akr1c14	aldo-keto reductase family 1, member C14	NM_134072	Mm.26838	4059590	GO:0005575	105387	NA	111	159	314	78	92	71
140571	79.6668993028736	-1.12256185967347	0.380719862925947	-2.94852454255013	0.00319294785932601	0.0528892678057767	Plxnb3	plexin B3	NM_019587	Mm.275600	73757102	GO:0001938	140571	04360	130	190	45	48	43	26
380629	1188.96654882782	0.305142249641774	0.103511745468874	2.94789976016327	0.00319940789432664	0.0529489140259473	Heca	headcase homolog (Drosophila)	NM_001033432	Mm.276430	-17900465	GO:0003674	380629	NA	1026	1039	1121	1381	1410	1155
329278	37.7713029987785	-1.19046460024195	0.403974686036861	-2.94687920156789	0.0032099857423352	0.0530765410377729	Tnn	tenascin N	NM_177839	Mm.90140	-160085031	GO:0005178	329278	04510	46	95	44	25	17	3
319713	714.155709407197	-0.928010744883102	0.315133002323496	-2.94482246556476	0.00323140021475054	0.0533829621560796	Ablim3	actin binding LIM protein family, member 3	NM_001164491	Mm.329478	-61799392	GO:0001725	319713	04360	814	1088	1048	271	409	616
18952	836.657252079982	-0.795271270986501	0.270155484027993	-2.94375394172674	0.00324257685472302	0.0535198580861102	Sept4	septin 4	NM_001284392	Mm.2214	87581060	GO:0000166	18952	NA	832	885	1556	686	650	425
22059	5760.47540526045	0.29944032501811	0.101783485059661	2.94193429162492	0.003261691283181	0.0537573929192001	Trp53	transformation related protein 53	NM_001127233	Mm.222	69580358	GO:0000060	22059	04010	5442	5256	4775	6403	7250	5480
55987	111.021102645416	-0.975929478495027	0.331754919332494	-2.94171818298472	0.00326396819282017	0.0537573929192001	Cpxm2	carboxypeptidase X 2 (M14 family)	NM_018867	Mm.471654	-132042809	GO:0004181	55987	NA	160	226	84	79	75	47
674895	5.0892385874791	-1.13339459516653	0.385304427972071	-2.94155611221962	0.00326567671224689	0.0537573929192001	Nek10	NIMA (never in mitosis gene a)- related kinase 10	NM_001034865	Mm.317563	14820814	GO:0000166	674895	NA	6	18	6	0	1	0
108989	9728.91225902354	0.32328320926249	0.109928072770965	2.94086124784566	0.00327301108015159	0.0538302772587277	Tpr	translocated promoter region, nuclear basket protein	NM_133780	Mm.174256	150392837	GO:0000122	108989	03013	8543	8061	9259	11416	11845	9277
22146	62371.0377675461	0.37999578184593	0.129345466671205	2.9378361037722	0.00330511699378228	0.0543100812846975	Tuba1c	tubulin, alpha 1C	NM_009448	Mm.88212	99029890	GO:0000166	22146	04145	51100	50903	59980	70009	75165	66134
19822	5593.26224611795	0.306635306784215	0.104390892492802	2.9373760436559	0.00331002467297728	0.0543425061337467	Rnf4	ring finger protein 4	NM_001304269	Mm.21281	34336249	GO:0003677	19822	NA	4694	4900	5388	6601	6751	5260
229665	821.253278963054	-1.13315491950345	0.385901615846569	-2.93638293536968	0.00332064126540256	0.054365129177286	Ampd1	adenosine monophosphate deaminase 1	NM_001033303	Mm.331272	103074013	GO:0003876	229665	00230	1270	1876	649	550	547	110
320662	130.127608348824	-0.993477539547714	0.338360722022878	-2.93614912986426	0.00332314521457356	0.054365129177286	Casc1	cancer susceptibility candidate 1	NM_177222	Mm.207779	-145174871	GO:0005881	320662	NA	174	240	141	109	93	33
53886	119.030875235485	-0.716373554484318	0.243960413861837	-2.93643359241891	0.0033200989782965	0.054365129177286	Cdkl2	cyclin-dependent kinase-like 2 (CDC2-related kinase)	NM_001276315	Mm.44963	-92006073	GO:0000166	53886	NA	140	184	130	76	88	94
73284	132.971017560856	-1.16832855430079	0.397841740249299	-2.93666660911115	0.00331760555768089	0.054365129177286	Ddit4l	DNA-damage-inducible transcript 4-like	NM_030143	Mm.250841	137623671	GO:0003674	73284	NA	174	369	93	25	55	82
102545	3104.30707881928	0.222372573641415	0.0757685165381358	2.93489411963728	0.00333661520854791	0.0545373142516318	Cmtm7	CKLF-like MARVEL transmembrane domain containing 7	NM_001252479	Mm.35600	-114756835	GO:0002337	102545	NA	2790	2943	2866	3505	3733	2821
223255	2819.17632639144	0.356154351493721	0.121390328977557	2.93395985078488	0.0033466749584701	0.0546053511505795	Stk24	serine/threonine kinase 24	NM_145465	Mm.390756	-121286340	GO:0000139	223255	NA	2484	2283	2625	3448	3373	2704
270049	7.64724492924457	-1.2013432460493	0.409423333300877	-2.93423248832389	0.00334373648058271	0.0546053511505795	Galntl6	UDP-N-acetyl-alpha-D-galactosamine:polypeptide N-acetylgalactosaminyltransferase-like 6	NM_175032	Mm.236368	-57774051	GO:0000009	270049	00512	14	17	8	3	2	2
16589	210.566568547496	0.792090629390395	0.270138455350849	2.93216539037972	0.00336607433921315	0.054873530535113	Uhmk1	U2AF homology motif (UHM) kinase 1	NM_010633	Mm.209150	-170199255	GO:0000166	16589	NA	132	115	192	297	232	282
230696	395.944988985211	0.375450251095159	0.128130428539724	2.93021927245612	0.00338722894104195	0.055169826525203	AU022252	expressed sequence AU022252	NM_001012400	Mm.473722	-119225137	GO:0003674	230696	NA	323	340	368	473	491	383
22353	19.0260040505748	-1.14443649515384	0.390693188107753	-2.92924609383824	0.00339785287938306	0.0552942332805755	Vip	vasoactive intestinal polypeptide	NM_001313969	Mm.98916	5639217	GO:0001938	22353	NA	30	42	17	6	13	7
621603	181.952399487742	-0.730954283978904	0.249581262920291	-2.92872259490228	0.00340358032183065	0.0553388094644265	Aldh3b2	aldehyde dehydrogenase 3 family, member B2	NM_001177438	Mm.34137	3972327	GO:0004028	621603	NA	236	290	172	122	131	138
71355	190.024610248551	-1.1197961817118	0.382422460508731	-2.92816530760811	0.00340968708976134	0.0553894694870966	Col24a1	collagen, type XXIV, alpha 1	NM_027770	Mm.235570	145292471	GO:0002244	71355	NA	252	477	144	44	104	120
77864	1239.19725323521	0.290016149636125	0.0990542113044696	2.92785279713836	0.00341311595079067	0.0553965769436393	Ypel2	yippee-like 2 (Drosophila)	NM_001005341	Mm.191894	-86936424	GO:0003674	77864	NA	1089	1113	1140	1347	1592	1168
320398	251.616933918845	-0.693164501093935	0.236836388842044	-2.92676520058003	0.00342507353311501	0.0555419761468974	Lrig3	leucine-rich repeats and immunoglobulin-like domains 3	NM_177152	Mm.275586	125966218	GO:0005615	320398	NA	319	399	235	171	196	188
21944	217.916616005899	-0.532502619759901	0.182097230303982	-2.9242763268336	0.00345258107741693	0.0559390629682276	Tnfsf12	tumor necrosis factor (ligand) superfamily, member 12	NM_011614	Mm.8983	-69686239	GO:0001525	21944	04060	261	293	227	159	213	157
244349	4931.4715519544	0.385461743214616	0.13183389946363	2.9238439034488	0.0034573807614698	0.0559678621692825	Kat6a	K(lysine) acetyltransferase 6A	NM_001081149	Mm.182776	22859538	GO:0000786	244349	NA	4178	4008	4589	6356	5872	4616
17847	3732.52044778758	0.506604150787069	0.173642724928362	2.91750864308351	0.00352839869891419	0.0570676117949274	Usp34	ubiquitin specific peptidase 34	NM_001190401	Mm.119155	23306894	GO:0004197	17847	NA	3027	2586	3532	4892	4421	3889
14758	362.801069123205	-0.609164332523716	0.208874224350422	-2.91641697015587	0.00354076950819638	0.0572177229688383	Gpm6b	glycoprotein m6b	NM_001177955	Mm.222320	166238942	GO:0001503	14758	NA	367	429	536	259	294	285
329828	393.654020094259	-1.01535990507707	0.348239461997963	-2.91569456043731	0.00354897751939288	0.0573003615358646	AI464131	expressed sequence AI464131	NM_001085515	Mm.27054	-41495600	GO:0003824	329828	NA	468	892	344	162	192	296
77442	18.0921263537009	-1.19334149354156	0.409652012008144	-2.91306147305786	0.00357904137215199	0.0577354243648804	9530020I12Rik	RIKEN cDNA 9530020I12 gene	NR_131083	Mm.159922	-11202488	NA	77442	NA	31	53	9	3	6	7
74103	834.52826968246	0.912098179956688	0.313193695416516	2.91224949066644	0.00358835898561229	0.0578353525278973	Nebl	nebulette	NM_028757	Mm.120298	-17346733	GO:0003779	74103	NA	473	364	744	930	980	1416
63873	139.048344435483	-0.964352478246606	0.331174394222201	-2.9119173917763	0.00359217622116697	0.0578465316867748	Trpv4	transient receptor potential cation channel, subfamily V, member 4	NM_022017	Mm.266450	-114622153	GO:0000166	63873	NA	182	286	119	118	78	57
24004	112.730801209638	-1.11534790636382	0.383181900188722	-2.91075310659115	0.00360558802504652	0.0580120631067215	Rai2	retinoic acid induced 2	NM_001103367	Mm.328503	161717035	GO:0003674	24004	NA	172	271	74	34	51	73
26570	10145.0115371694	0.294601129436312	0.101242516180528	2.90985586441769	0.003615954723595	0.0581283554915415	Slc7a11	solute carrier family 7 (cationic amino acid transporter, y+ system), member 11	NM_011990	Mm.260988	-50364935	GO:0003333	26570	NA	8801	8780	9715	11900	12363	9396
230779	394.855832171794	-0.842772716204672	0.290267922485054	-2.90343042038366	0.00369098977075883	0.0592760068078294	Serinc2	serine incorporator 2	NM_001253386	Mm.45132	-130253496	GO:0006658	230779	NA	487	768	330	285	243	258
240879	6.23559632481193	-1.1054636937937	0.380774667581808	-2.90319653041571	0.00369374760279902	0.0592760068078294	Mettl11b	methyltransferase like 11B	NM_001143956	Mm.484621	-163702992	GO:0005634	240879	NA	7	25	5	1	0	0
66300	336.57031857342	-0.49258910508704	0.16977119113417	-2.9014881841628	0.00371394785417348	0.0595485716982154	Inafm1	InaF motif containing 1	NM_001136270	Mm.218698	-16272012	GO:0003674	66300	NA	328	432	431	263	318	250
231014	60.4628714465448	-0.930408757594244	0.3207070435959	-2.90111731617153	0.003718346409035	0.0595675234852242	9330182L06Rik	RIKEN cDNA 9330182L06 gene	NM_172706	Mm.130063	9266192	GO:0003674	231014	NA	58	74	118	33	41	38
213121	199.291520722133	-0.577595472581208	0.199393077560254	-2.89676793020393	0.00377028542571238	0.0603473775270246	Ankrd35	ankyrin repeat domain 35	NM_001081139	Mm.39732	96670130	GO:0003674	213121	NA	269	259	196	166	159	145
20255	59.1810661414635	-1.18571040715811	0.409452973868167	-2.89584026208558	0.00378144830853848	0.0604737834419898	Scg3	secretogranin III	NM_001164790	Mm.2386	-75643365	GO:0005576	20255	NA	108	136	55	44	11	4
71869	198.1092604055	-1.02359228138743	0.353512760158898	-2.89548892358891	0.00378568389629923	0.0604892839306	Serpinb12	serine (or cysteine) peptidase inhibitor, clade B (ovalbumin), member 12	NM_001199213	Mm.321740	106934448	GO:0002244	71869	NA	212	462	190	132	157	54
16574	219.776181823917	-0.622401309690459	0.21500081215288	-2.89487887723833	0.00379304859980616	0.0605547129481123	Kif5c	kinesin family member 5C	NM_008449	Mm.256342	49619313	GO:0003777	16574	NA	303	257	250	214	171	126
216516	691.714809060958	-0.499690123972165	0.172726009326616	-2.89296398336441	0.0038162505569203	0.0608726477722713	Ccdc157	coiled-coil domain containing 157	NM_001164620	Mm.386854	-4141123	GO:0003674	216516	NA	738	970	747	555	568	564
235180	59.2508846625841	-0.880935991154438	0.304747381257387	-2.89070897843223	0.0038437388038893	0.0612583467377159	Fez1	fasciculation and elongation protein zeta 1 (zygin I)	NM_183171	Mm.5264	36843658	GO:0005080	235180	NA	96	89	55	36	37	41
20264	34.3979298483016	1.16311322871565	0.402470236955482	2.88993600499285	0.00385320257995731	0.0613563702306357	Scn10a	sodium channel, voltage-gated, type X, alpha	NM_001205321	Mm.247042	-119608455	GO:0001518	20264	NA	7	9	5	7	41	123
228889	2974.5652061819	0.280368105914559	0.0970661469527425	2.88842314974199	0.00387178626545087	0.0615993211768769	Ddx27	DEAD (Asp-Glu-Ala-Asp) box polypeptide 27	NM_153065	Mm.295031	167015312	GO:0000166	228889	NA	2711	2558	2777	3384	3605	2820
67916	1655.56522066104	-0.61085520800937	0.211839633763472	-2.8835737541513	0.00393190560937702	0.0625021115708609	Ppap2b	phosphatidic acid phosphatase type 2B	NM_080555	Mm.348326	105157346	GO:0001568	67916	00561	1861	2546	1697	1116	1343	1349
75404	1030.85282248353	-1.09571194196308	0.380400483677992	-2.88041679487085	0.00397149764155496	0.0630773283224325	Arhgap36	Rho GTPase activating protein 36	NM_001081123	Mm.44305	49470449	GO:0003674	75404	NA	1666	3708	621	14	40	183
101943	9471.21665235759	0.240269180249165	0.0834629957496272	2.8787509733047	0.00399253461503621	0.0633571109990193	Sf3b3	splicing factor 3b, subunit 3	NM_133953	Mm.236123	-110810491	GO:0000398	101943	03040	8770	8584	8681	10281	11200	9264
67014	550.169626573119	0.373428203144099	0.129736691629106	2.87835460003607	0.00399755512737014	0.0633824686676093	Mina	myc induced nuclear antigen	NM_025910	Mm.289150	59471774	GO:0000907	67014	NA	474	450	508	644	654	565
67821	1316.65561074971	-1.07823988341458	0.374715313466368	-2.87749084348898	0.00400851543371637	0.0635018796552553	Atp1b4	ATPase, (Na+)/K+ transporting, beta 4 polypeptide	NM_001290389	Mm.60134	38316121	GO:0000785	67821	04260	1974	5144	658	8	50	154
14348	17.6284757296157	-1.17266934514329	0.407808423544533	-2.87553978152497	0.00403337316270397	0.0637865393681596	Fut9	fucosyltransferase 9	NM_010243	Mm.39101	-25609332	GO:0000009	14348	00514	33	53	7	5	2	6
22227	17.590456837322	-1.15087867844037	0.400201505912426	-2.87574799554155	0.00403071373420346	0.0637865393681596	Ucp1	uncoupling protein 1 (mitochondrial, proton carrier)	NM_009463	Mm.4177	83290347	GO:0005515	22227	03320	30	62	5	6	3	1
19054	485.613400776669	-0.453801586681883	0.157851632062763	-2.87486154404439	0.00404204704828189	0.0638691717467	Ppp2r3d	protein phosphatase 2 (formerly 2A), regulatory subunit B'', delta	NM_001039134	Mm.271249	-124474345	GO:0003682	19054	03015	552	659	486	412	432	373
20965	110.643989797271	-0.742129419927005	0.258172278108816	-2.87455115383925	0.00404602223059665	0.0638774814053021	Syn2	synapsin II	NM_001111015	Mm.441431	115134901	GO:0003824	20965	NA	163	120	142	100	88	53
19014	2986.56318268537	0.283524159907239	0.0986591343732843	2.87377506105521	0.00405597722251378	0.0639801040747297	Med1	mediator complex subunit 1	NM_001080118	Mm.12926	-98152154	GO:0000122	19014	NA	2711	2601	2757	3445	3461	2925
100322896	7.72525051360376	-1.14906348692564	0.400000361682422	-2.87265611984103	0.00407036908992505	0.0641351115020222	Dthd1	death domain containing 1	NM_001170705	Mm.479821	62813822	GO:0003674	100322896	NA	8	29	6	2	1	1
72685	1508.41673613927	0.423407198089742	0.14740163424289	2.87247288854373	0.00407273022983844	0.0641351115020222	Dnajc6	DnaJ (Hsp40) homolog, subfamily C, member 6	NM_001164583	Mm.76494	101496647	GO:0003674	72685	04144	1305	1157	1379	1923	1960	1357
107701	4333.56467077209	0.336138053877213	0.117103004431661	2.87044773538134	0.00409890951188347	0.0643831257426378	Sf3b4	splicing factor 3b, subunit 4	NM_153053	Mm.219671	96172505	GO:0000166	107701	03040	4102	3765	3594	5087	5590	3938
11803	345.039890636086	-0.409097440952383	0.142515187385373	-2.87055329651394	0.00409754115278212	0.0643831257426378	Aplp1	amyloid beta (A4) precursor-like protein 1	NM_007467	Mm.2381	-30434979	GO:0005515	11803	NA	410	390	385	296	304	280
18196	204.399065775112	-0.614972922742754	0.214221735304675	-2.87073074946441	0.00409524181456292	0.0643831257426378	Nsg1	neuron specific gene family member 1	NM_010942	Mm.7414	-38137192	GO:0001921	18196	NA	238	228	285	169	141	159
15161	11089.4259989632	0.355668401259611	0.123948728609853	2.86948002814236	0.00411147296673333	0.0645257354838429	Hcfc1	host cell factor C1	NM_008224	Mm.491126	-73942791	GO:0000122	15161	NA	9888	9059	10132	13969	13149	10385
94044	2657.328147397	0.27046202326175	0.0943217213393398	2.86744155451439	0.00413805226968307	0.0648878831348525	Bcl2l13	BCL2-like 13 (apoptosis facilitator)	NM_153516	Mm.27990	120836229	GO:0003674	94044	NA	2385	2408	2427	3080	3022	2603
226777	841.383960545264	-0.574550362193149	0.200513424938904	-2.86539598218031	0.00416488076355889	0.0652533222168756	C130074G19Rik	RIKEN cDNA C130074G19 gene	NM_178692	Mm.169542	-184871925	GO:0003674	226777	NA	797	1147	1118	584	723	672
56708	246.074682961572	-0.597623649216695	0.208717192733607	-2.86331778129779	0.00419229870534853	0.0656273708574382	Clcf1	cardiotrophin-like cytokine factor 1	NM_001310038	Mm.347919	4214237	GO:0002639	56708	04060	236	377	291	211	203	163
66176	492.944850491776	-0.435477027431254	0.152185347157106	-2.86149117221973	0.00421653246086389	0.0659509836509614	Nat9	N-acetyltransferase 9 (GCN5-related, putative)	NM_025400	Mm.86823	-115182831	GO:0004147	66176	NA	500	675	539	423	468	360
210274	721.912263885983	0.611611141350634	0.213951432327629	2.85864476202272	0.00425454935267367	0.066489451022923	Shank2	SH3/ankyrin domain gene 2	NM_001081370	Mm.483624	144175519	GO:0001750	210274	NA	534	495	648	889	784	937
103140	319.651582156015	-0.520273036540475	0.182152588553454	-2.85624838313949	0.00428679631935716	0.0669369148719859	Gstt3	glutathione S-transferase, theta 3	NM_133994	Mm.5731	-75774121	GO:0004364	103140	NA	312	429	402	279	307	199
70967	60.5873764046818	-0.725646130068708	0.254179677330046	-2.85485502889546	0.00430564778563748	0.0671746346606744	Eva1c	eva-1 homolog C (C. elegans)	NM_001199210	Mm.253077	90830858	GO:0003674	70967	NA	83	84	65	51	45	36
108062	3501.78923099004	0.348687025359823	0.122197922812747	2.85346115002414	0.00432458152951914	0.0674132368225295	Cstf2	cleavage stimulation factor, 3' pre-RNA subunit 2	NM_001290398	Mm.67938	134059175	GO:0000166	108062	03015	3051	2850	3309	4230	4391	3222
207393	237.834764078596	0.58680770480323	0.206037561908774	2.84806177750758	0.00439863851478	0.0685099971868888	Elfn2	leucine rich repeat and fibronectin type III, extracellular 2	NM_183141	Mm.323188	-78670006	GO:0004864	207393	NA	198	157	204	296	276	286
66042	50.2816981763331	-1.11238035687869	0.390842016184955	-2.84611252325617	0.00442565532558431	0.0688728663651225	Sostdc1	sclerostin domain containing 1	NM_025312	Mm.43375	36314168	GO:0005515	66042	NA	91	112	30	26	34	12
14344	65.2339688139772	-1.07052717871869	0.376196749805114	-2.84565770244764	0.00443198077562482	0.0689133937731286	Fut2	fucosyltransferase 2	NM_001271993	Mm.290046	-45648590	GO:0005794	14344	00601	93	149	51	24	28	45
630537	47.55343218083	-1.16043453346682	0.407910656101062	-2.84482524815265	0.00444357941325198	0.0689236819914155	Dcpp2	demilune cell and parotid protein 2	NM_001039238	Mm.436677	23898721	GO:0003674	630537	NA	77	150	23	28	8	3
71907	49.6307729976844	-1.00171655857966	0.352093608610034	-2.84502908909409	0.00444073674438402	0.0689236819914155	Serpina9	serine (or cysteine) peptidase inhibitor, clade A (alpha-1 antiproteinase, antitrypsin), member 9	NM_027997	Mm.326723	-103996619	GO:0004867	71907	NA	52	112	51	25	40	21
76889	867.879984323259	-0.378711204114713	0.133123601764645	-2.84480887757419	0.0044438077810762	0.0689236819914155	Adck4	aarF domain containing kinase 4	NM_133770	Mm.124728	27233012	GO:0003674	76889	NA	862	1115	984	793	850	620
109637	51.7908705379017	-0.782852501225824	0.27531488528007	-2.84348047665294	0.00446237431816957	0.0691537322160521	Upk1a	uroplakin 1A	NM_026815	Mm.25471	-30603091	GO:0005515	109637	NA	62	69	72	41	46	23
56030	8400.36822161864	0.386352534693819	0.135937038872938	2.84214322966788	0.00448113546080129	0.0693864110356013	Tmem131	transmembrane protein 131	NM_018872	Mm.186943	-36792188	GO:0002682	56030	NA	7143	6943	7664	10093	9272	9070
11981	1067.25326377962	-0.546050052648984	0.192356303208354	-2.8387427058084	0.00452916607970863	0.070071534361006	Atp9a	ATPase, class II, type 9A	NM_001289445	Mm.330819	-168634437	GO:0000166	11981	NA	1222	1562	1065	795	881	866
208144	1235.09813366577	0.262527643376277	0.0924927022973024	2.8383606150075	0.00453459195486153	0.0700969185409688	Dhx37	DEAH (Asp-Glu-Ala-His) box polypeptide 37	NM_203319	Mm.296385	-125414403	GO:0004004	208144	NA	1125	1120	1121	1416	1444	1183
333789	1576.85415994379	0.606259575172558	0.213627004204304	2.83793510764564	0.00454064129566943	0.070131890037116	N4bp2	NEDD4 binding protein 2	NM_001024917	Mm.332398	65763520	GO:0004519	333789	NA	1203	1014	1453	2116	1708	1894
20539	2126.33134863598	0.436593054623314	0.153919293884574	2.83650635085893	0.00456100712531247	0.0703877424613846	Slc7a5	solute carrier family 7 (cationic amino acid transporter, y+ system), member 5	NM_011404	Mm.22374	-121881145	GO:0003333	20539	NA	1727	1847	1816	2128	2722	2468
20450	348.111126537441	-0.71645821196253	0.252905670056032	-2.83290687711271	0.00461268215003063	0.0711259456589653	St8sia2	ST8 alpha-N-acetyl-neuraminide alpha-2,8-sialyltransferase 2	NM_009181	Mm.4954	-73939119	GO:0001574	20450	NA	451	588	294	252	278	230
26921	8877.28061560646	0.320520528410284	0.113224078007543	2.83085129992341	0.00464242986304019	0.0715250903774054	Map4k4	mitogen-activated protein kinase kinase kinase kinase 4	NM_001252200	Mm.491139	39900912	GO:0000165	26921	04010	7576	7520	8534	10580	10374	8648
76719	3531.46041651453	0.358735429358483	0.126738147745766	2.8305244769562	0.0046471755222863	0.0715386895238736	Kansl1	KAT8 regulatory NSL complex subunit 1	NM_001081045	Mm.136418	-104333228	GO:0000123	76719	NA	3300	2958	2990	4450	4126	3365
27660	21.1827819506094	-1.13109172159266	0.399658317347396	-2.83014683417556	0.00465266458465206	0.0715637005341956	1700088E04Rik	RIKEN cDNA 1700088E04 gene	NM_001310576	Mm.390827	-79134654	GO:0003674	27660	NA	18	54	29	14	6	7
68159	16.135175894817	-1.15779591937918	0.409194964569866	-2.82944811062428	0.00466283605823651	0.0716606315041344	Stx19	syntaxin 19	NM_026588	Mm.386793	62814675	GO:0000149	68159	04130	13	32	36	9	7	1
277743	19.2579130962354	-1.15638236499211	0.408804242784545	-2.82869462683529	0.00467382724679776	0.0717699890410013	Fam131c	family with sequence similarity 131, member C	NM_001085513	Mm.294614	141368191	GO:0003674	277743	NA	39	54	7	8	3	5
211482	37.4763914073844	-1.14321627611553	0.404250180390387	-2.82799199993312	0.00468409770738431	0.0718681072436205	Efhb	EF hand domain family, member B	NM_172497	Mm.60887	-53398888	GO:0005509	211482	NA	45	113	24	9	16	19
268490	986.155021799817	0.304855192305254	0.107819263793939	2.82746497776024	0.00469181471864317	0.0719269178597291	Lsm12	LSM12 homolog (S. cerevisiae)	NM_172947	Mm.259079	-102163488	GO:0003674	268490	NA	903	925	816	1079	1240	959
18261	10.7414151835496	-1.15679228533296	0.409174719927471	-2.82713527741402	0.00469664826229251	0.0719414633328329	Ocm	oncomodulin	NM_033039	Mm.270533	-144019806	GO:0005509	18261	NA	19	27	8	5	4	2
73032	5.50434760858746	-1.1507497490669	0.407427313036596	-2.82442956632005	0.00473648572199646	0.0724917182526054	Ttc9b	tetratricopeptide repeat domain 9B	NM_028417	Mm.44095	27653923	GO:0000413	73032	NA	8	8	13	2	1	1
232086	311.723948530009	-0.636404240186205	0.225435293794709	-2.82300180008966	0.00475763044847153	0.0727552091455361	Tmem150a	transmembrane protein 150A	NM_144916	Mm.491165	72355482	GO:0003674	232086	NA	311	424	423	227	217	259
14167	135.890470844876	1.08963884441206	0.38617088599942	2.82164938869497	0.00477773794674922	0.0730024166962449	Fgf12	fibroblast growth factor 12	NM_001276419	Mm.7996	-28157782	GO:0003254	14167	04010	67	69	62	60	317	237
16601	294.206523364473	-0.781479021937011	0.27702123639046	-2.82100763147097	0.00478730639994913	0.073088315927995	Klf9	Kruppel-like factor 9	NM_010638	Mm.291595	23141225	GO:0000977	16601	NA	305	508	342	229	155	220
100504549	10.7746094120479	-1.12359112873624	0.398442433023228	-2.81995850745832	0.00480298595150944	0.0732069932806612	AI463170	expressed sequence AI463170	NR_046044	Mm.440349	-76546971	NA	100504549	NA	15	23	13	4	6	4
104771	645.476798409325	0.351841737608343	0.12475692642892	2.8202180646764	0.00479910245127937	0.0732069932806612	Jkamp	JNK1/MAPK8-associated membrane protein	NM_001205067	Mm.258935	72085838	GO:0005575	104771	NA	576	573	547	735	745	685
67937	23.3193132911513	-1.10109707694664	0.390640035234758	-2.81870002465295	0.00482185574663866	0.073434166588817	Tmem59l	transmembrane protein 59-like	NM_182991	Mm.23002	-70483866	GO:0003674	67937	NA	33	26	48	19	8	6
73121	29.8820031253452	-0.888220907347254	0.315271081744903	-2.81732438773418	0.00484255887700016	0.0736888642918373	Fam101a	family with sequence similarity 101, member A	NM_028443	Mm.296138	125003474	GO:0005737	73121	NA	33	45	44	20	18	19
12419	10832.7924672298	0.315066909252087	0.11187140619891	2.81633099964695	0.00485755919221501	0.0738564356983825	Cbx5	chromobox 5	NM_001076789	Mm.262059	-103191545	GO:0000118	12419	NA	9142	9441	10326	12101	12618	11216
14586	328.517263448303	-0.876415571369921	0.311416452619189	-2.81428795427721	0.00488854170458927	0.0742665330822713	Gfra2	glial cell line derived neurotrophic factor family receptor alpha 2	NM_001302094	Mm.32619	70890106	GO:0004872	14586	NA	266	379	689	229	235	176
18018	2792.05432164212	0.355755201560485	0.126424349051509	2.81397692951966	0.00489327400055737	0.0742774928002639	Nfatc1	nuclear factor of activated T cells, cytoplasmic, calcineurin dependent 1	NM_001164109	Mm.329560	-80647434	GO:0000082	18018	04310	2519	2351	2453	3491	3552	2448
67554	263.758346477007	0.631091392595213	0.22437674671354	2.81264169232706	0.00491363698468229	0.0745255064040388	Slc25a30	solute carrier family 25, member 30	NM_026232	Mm.46067	-75761998	GO:0003674	67554	NA	196	158	251	311	349	311
14275	122.410122517493	-1.12825955909831	0.401319079843998	-2.81137781821111	0.00493298222968855	0.0747576905986926	Folr1	folate receptor 1 (adult)	NM_001252552	Mm.2135	-101858330	GO:0001947	14275	04144	183	339	63	90	39	28
104079	21.7307375837649	-1.07508896423105	0.382707776390046	-2.80916414704713	0.00496703141596121	0.0749825132636035	Nxph3	neurexophilin 3	NM_130858	Mm.22970	-95509845	GO:0005102	104079	NA	22	50	27	13	14	6
12839	156.479033512151	-0.93997817462296	0.334588933094664	-2.80935225779573	0.00496412978287611	0.0749825132636035	Col9a1	collagen, type IX, alpha 1	NM_001290691	Mm.154662	24195202	GO:0001894	12839	04974	199	341	118	97	87	98
16438	2734.44943590611	0.378498908760886	0.134698130673497	2.80997892746078	0.00495447437711738	0.0749825132636035	Itpr1	inositol 1,4,5-trisphosphate receptor 1	NM_010585	Mm.227912	108213095	GO:0001666	16438	04020	2348	2162	2589	3254	3184	2829
269774	5059.16550223806	0.364137093111967	0.129616643600286	2.80933900923171	0.00496433409353095	0.0749825132636035	Aak1	AP2 associated kinase 1	NM_001040106	Mm.221038	86849516	GO:0004674	269774	NA	4312	4201	4709	6034	5666	5329
320354	12.4012171179086	-1.13956930814521	0.405670992362666	-2.8090973463699	0.00496806219420279	0.0749825132636035	Grin1os	glutamate receptor, ionotropic, NMDA1 (zeta 1), opposite strand	NM_001242940	Mm.445875	25291219	GO:0003674	320354	NA	27	35	4	3	4	2
243499	14.5101062281312	-1.08375300852174	0.385941417322855	-2.8080764589594	0.00498383924321603	0.0751254332401692	Lrrtm4	leucine rich repeat transmembrane neuronal 4	NM_001134743	Mm.483425	80019642	GO:0005886	243499	NA	24	25	17	10	5	6
71973	386.844129898342	1.14979720185402	0.409477798979975	2.80795980812197	0.0049856448756503	0.0751254332401692	Rbpms2	RNA binding protein with multiple splicing 2	NM_028030	Mm.29148	65630581	GO:0000166	71973	NA	114	152	94	124	244	1408
381347	20.2801747976811	-0.989654733729417	0.352715934792613	-2.80581237224597	0.0050189907814763	0.0755664148635445	4930412O13Rik	RIKEN cDNA 4930412O13 gene	NR_024257	Mm.441450	9881245	GO:0003674	381347	NA	33	32	22	13	13	9
20446	346.434825339247	-0.957167058380227	0.341225541051394	-2.8050862061233	0.00503031240800771	0.0756753497025953	St6galnac2	ST6 (alpha-N-acetyl-neuraminyl-2,3-beta-galactosyl-1,3)-N-acetylgalactosaminide alpha-2,6-sialyltransferase 2	NM_009180	Mm.3947	-116676704	GO:0000139	20446	NA	303	421	735	212	141	249
20753	223.744722331156	-0.921715632850276	0.328894016492511	-2.80247005609864	0.00507129239230211	0.0762299219261711	Sprr1a	small proline-rich protein 1A	NM_009264	Mm.331191	-92483953	GO:0001533	20753	NA	310	436	186	158	194	75
71254	144.959322714552	0.537159584246311	0.191760337585515	2.80120274614539	0.00509125213305385	0.0764678817940181	Naif1	nuclear apoptosis inducing factor 1	NM_194335	Mm.102341	32450456	GO:0003674	71254	NA	104	114	132	177	177	163
77629	101.934594531502	1.14297550345147	0.408106914250381	2.80067664511617	0.00509955889937473	0.0765305763837282	Sphkap	SPHK1 interactor, AKAP domain containing	NM_172430	Mm.154303	-83255780	GO:0005737	77629	NA	36	27	22	19	129	340
241727	29.2715036079888	-0.952588983371693	0.34031046536618	-2.79917628259445	0.00512331589943453	0.076824847887958	Snph	syntaphilin	NM_001291076	Mm.39312	-151590548	GO:0005737	241727	NA	46	45	32	22	13	17
11806	2752.70083863422	-1.12209321843145	0.400941906707295	-2.79864289479381	0.00513178572594879	0.0768895953550531	Apoa1	apolipoprotein A-I	NM_009692	Mm.26743	46228629	GO:0001540	11806	03320	3451	8833	885	1402	1024	1076
320712	421.107720383182	-0.810607438993903	0.289756152009122	-2.79755040013226	0.00514917329629827	0.0770877447648728	Abi3bp	ABI gene family, member 3 (NESH) binding protein	NM_001014399	Mm.209236	56477845	GO:0005518	320712	NA	540	790	344	258	290	303
105886298	225.60605478363	-0.475555537419631	0.1702761178193	-2.79284930564544	0.00522460249438016	0.0781538074260308	Cmc4	C-x(9)-C motif containing 4	NM_001294277	Mm.16366	-75404845	NA	105886298	NA	266	276	252	210	218	138
72433	65.1762736314832	-0.818505802397822	0.293191945438194	-2.79170630412276	0.00524309220405415	0.0783670900136229	Rab38	RAB38, member RAS oncogene family	NM_028238	Mm.276669	88430272	GO:0000166	72433	NA	62	95	102	37	46	48
69195	487.221658665668	0.437707167323826	0.156872493573836	2.79020978982405	0.00526738985685058	0.0786667683540451	Tmem121	transmembrane protein 121	NM_153776	Mm.313244	113185902	GO:0003674	69195	NA	402	406	425	507	610	561
76866	134.100017769032	-0.763087267451815	0.27352536134365	-2.78982271955795	0.00527369092761571	0.0786974071623814	Morn1	MORN repeat containing 1	NM_001081100	Mm.200590	155086576	GO:0003674	76866	NA	156	224	143	127	83	74
229776	647.284773685475	-0.422173470617644	0.151389994846	-2.7886484245349	0.00529284881998446	0.0788805979140601	Cdc14a	CDC14 cell division cycle 14A	NM_001080818	Mm.17647	-116272552	GO:0000922	229776	04110	729	861	650	549	655	454
66938	278.656115580717	-0.759675625862612	0.272466541910546	-2.78814279557312	0.00530111718512229	0.0788805979140601	Sh3d21	SH3 domain containing 21	NM_001162533	Mm.29813	-126150601	GO:0003674	66938	NA	263	326	492	211	175	198
68986	10.3565852461796	-1.13082437896278	0.405556533596992	-2.78832736075829	0.00529809770721029	0.0788805979140601	Gad1os	glutamate decarboxylase 1, opposite strand	NR_040496	Mm.437697	-70489939	NA	68986	NA	13	27	15	0	2	5
69312	7.32516175903502	-1.13094753577357	0.405644330463251	-2.78802746850182	0.00530300471963955	0.0788805979140601	Ppp1r42	protein phosphatase 1, regulatory subunit 42	NM_027033	Mm.386795	-9968621	GO:0002177	69312	NA	8	18	13	3	0	2
14545	23.0503817012178	-1.03106607096761	0.370004618329367	-2.78663027403022	0.00532592058854369	0.0791578839319748	Gdap1	ganglioside-induced differentiation-associated-protein 1	NM_010267	Mm.18218	17145372	GO:0000266	14545	NA	40	27	34	19	9	9
11482	1021.71209399249	-0.90026685434631	0.323250303298528	-2.78504566015796	0.00535201859180953	0.0794819825996156	Acvrl1	activin A receptor, type II-like 1	NM_001277255	Mm.279542	101128521	GO:0000166	11482	NA	870	1029	2292	622	641	652
383563	870.988497827333	0.446754242285498	0.160459621880039	2.78421597315925	0.00536572924270227	0.0795579982751027	Gpr25	G protein-coupled receptor 25	NM_001101516	Mm.40367	-136258913	GO:0003674	383563	NA	846	709	639	1070	1139	833
76183	16.3606967381422	-1.1375260822295	0.408534464263185	-2.78440665778613	0.00536257535840945	0.0795579982751027	Celf6	CUGBP, Elav-like family member 6	NM_001311092	Mm.265415	59578336	GO:0000166	76183	NA	28	10	42	8	7	3
100861572	10.9164981859776	-1.14023157790167	0.409597206643707	-2.78378748538076	0.0053728224534988	0.0795994392130755	DQ267102	snoRNA DQ267102	NR_046306	NA	109656344	NA	100861572	NA	11	35	10	3	3	4
16201	5891.40311093789	0.344932080665115	0.123989461372549	2.78194676262609	0.00540339029299768	0.0799883172150472	Ilf3	interleukin enhancer binding factor 3	NM_001042707	Mm.440026	21367870	GO:0003677	16201	NA	5058	4783	5675	6959	6959	5872
272551	941.571495164773	0.324412269665647	0.116628208045617	2.78159353643467	0.0054092740453916	0.0800114585036797	Gins2	GINS complex subunit 2 (Psf2 homolog)	NM_178856	Mm.275910	-120581265	GO:0000727	272551	NA	780	819	904	1048	1150	945
329065	387.740138465677	0.694400198366598	0.249743908626606	2.78044898946786	0.00542837872972324	0.0802299646414562	Scd4	stearoyl-coenzyme A desaturase 4	NM_183216	Mm.313583	44333325	GO:0004768	329065	01040	254	236	367	537	418	493
67295	24.6231742161535	-1.13303317743243	0.407553133486576	-2.78008702261578	0.00543443331710819	0.0802553992021743	Rab3c	RAB3C, member RAS oncogene family	NM_023852	Mm.151600	-110054186	GO:0000166	67295	NA	61	27	39	16	1	3
77987	1588.43755924506	0.377296390351759	0.135775741382547	2.77882032909495	0.00545566921372349	0.0805048112899963	Ascc3	activating signal cointegrator 1 complex subunit 3	NM_198007	Mm.222497	50592668	GO:0000166	77987	NA	1372	1315	1441	2077	1873	1465
171095	205.67258729272	-0.563287949502823	0.20275727609682	-2.77813926260206	0.00546711811458452	0.0805453940843204	Il17rc	interleukin 17 receptor C	NM_134159	Mm.213397	113471454	GO:0005515	171095	NA	229	279	237	147	163	174
268958	46.6791730283712	1.12644837963226	0.405445465921535	2.77829812961889	0.00546444558195603	0.0805453940843204	Capn11	calpain 11	NM_001013767	Mm.426026	-45630203	GO:0001669	268958	NA	27	24	5	36	124	67
105689	4203.27058310091	0.332916546072032	0.119861832155178	2.7775025634601	0.00547784079848063	0.0805751658038624	Mycbp2	MYC binding protein 2	NM_207215	Mm.6478	-103113410	GO:0005515	105689	NA	3686	3576	3868	5289	4841	3964
320473	1518.32204625101	0.447284643215655	0.161030204253468	2.77764438845032	0.00547545067440267	0.0805751658038624	Heatr5b	HEAT repeat containing 5B	NM_001081179	Mm.46309	-78752905	GO:0005515	320473	NA	1282	1172	1369	1870	1664	1702
20499	3735.89308508927	0.295276136358305	0.10632038699071	2.77722969898618	0.00548244193155718	0.0805788429607202	Slc12a7	solute carrier family 12, member 7	NM_011390	Mm.275800	73763696	GO:0005886	20499	04966	3335	3423	3294	4506	4162	3666
70984	741.318021477359	-0.537338395535771	0.193502872436392	-2.77690139050729	0.00548798260364238	0.0805963123210573	4931406C07Rik	RIKEN cDNA 4931406C07 gene	NM_001199484	Mm.261842	-15283336	GO:0004518	70984	NA	820	1125	724	583	635	563
29820	505.686655590003	-0.977769998478458	0.352351632679742	-2.77498358966643	0.00552044932914092	0.0810088756944221	Tnfrsf19	tumor necrosis factor receptor superfamily, member 19	NM_001164155	Mm.281356	-60963833	GO:0001942	29820	04060	576	999	594	158	254	430
213573	286.451439802879	-0.84253345161716	0.303685244806854	-2.7743641353172	0.00553097313843024	0.0810990431912824	Cracr2b	calcium release activated channel regulator 2B	NM_001025103	Mm.386851	141461093	GO:0002115	213573	NA	246	406	499	152	179	227
72350	102.019719732814	-0.983768282099623	0.354962769815882	-2.77146891379595	0.00558040004103815	0.0817590414240392	Zc2hc1c	zinc finger, C2HC-type containing 1C	NM_172414	Mm.158810	85288590	GO:0003674	72350	NA	113	229	98	37	63	72
210094	59.3471677978003	-0.857517737012183	0.30958678536779	-2.76987835896629	0.00560772310926248	0.0820295610271973	Iglon5	IgLON family member 5	NM_001164518	Mm.228087	-43472906	GO:0003674	210094	NA	92	91	57	51	42	25
27374	3824.17896680866	0.356628605076408	0.128750519355865	2.76991973982405	0.0056070107289214	0.0820295610271973	Prmt5	protein arginine N-methyltransferase 5	NM_001313906	Mm.196585	-54507181	GO:0000122	27374	03013	3150	3221	3657	4180	4583	4089
18549	90.7044236822601	-1.13255371508705	0.409129353756409	-2.76820449251206	0.00563660762570877	0.082387006014602	Pcsk2	proprotein convertase subtilisin/kexin type 2	NM_008792	Mm.294493	143546132	GO:0004175	18549	NA	138	292	37	50	7	24
12123	38.9521760830015	-1.03439655386529	0.373901454703213	-2.76649513087973	0.00566624310396088	0.0827548549229112	Hrk	harakiri, BCL2 interacting protein (contains only BH3 domain)	NM_007545	Mm.384468	118169763	GO:0005739	12123	NA	77	60	35	31	22	10
217692	3920.54774413001	0.265928550938055	0.0961467803381835	2.76586017756067	0.00567728714306309	0.0828508121374195	Sipa1l1	signal-induced proliferation-associated 1 like 1	NM_001167983	Mm.261333	82170015	GO:0005096	217692	NA	3462	3494	3713	4394	4536	3891
227696	265.934539448253	-0.518090152181321	0.187335900944701	-2.76556788938311	0.00568237757068187	0.0828598033318563	Phyhd1	phytanoyl-CoA dioxygenase domain containing 1	NM_001252568	Mm.297949	30266818	GO:0003674	227696	NA	272	367	311	194	236	214
110893	44.1523796753061	-1.02178010448818	0.369533851942028	-2.76505142659697	0.00569138223954002	0.0829258125051469	Slc8a3	solute carrier family 8 (sodium/calcium exchanger), member 3	NM_001167920	Mm.443748	-81197914	GO:0002244	110893	04020	51	107	37	20	26	25
76365	226.491128343374	1.12102801240867	0.405467223900383	2.7647808412847	0.00569610510398595	0.082929379261569	Tbx18	T-box18	NM_023814	Mm.158789	-87702799	GO:0000122	76365	NA	90	107	77	93	231	683
545030	1291.68768455237	0.728116549311718	0.263499590377459	2.76325495712803	0.00572280450453584	0.0832526446343277	Wdfy4	WD repeat and FYVE domain containing 4	NM_001146022	Mm.318345	-32959546	GO:0005543	545030	NA	849	888	1060	1480	1299	2031
30044	15.9981308663725	1.099006569612	0.397773544938985	2.76289507835564	0.00572911796627492	0.0832790703433636	Opn4	opsin 4 (melanopsin)	NM_001128599	Mm.272060	-34592342	GO:0004871	30044	NA	2	3	4	5	17	58
227699	3688.65875593468	0.354274871403126	0.128282926144202	2.76166815063828	0.00575068956848596	0.0835270746029738	Nup188	nucleoporin 188	NM_198304	Mm.330119	30286432	GO:0005634	227699	03013	3288	3048	3340	4274	4168	3929
17428	1733.13213987308	0.277958658361429	0.100785398162983	2.75792588438193	0.00581693850267861	0.0843569961872397	Mnt	max binding protein	NM_010813	Mm.3759	74830923	GO:0000122	17428	NA	1587	1620	1490	2009	2174	1550
238037	233.893059499345	0.53368697414577	0.193504911659152	2.75800221074403	0.00581558046036204	0.0843569961872397	BC068281	cDNA sequence BC068281	NM_001170858	Mm.146087	4843302	GO:0005575	238037	NA	185	183	197	271	265	291
17957	106.640418239682	-0.818553282459212	0.296946461238832	-2.75656857146668	0.00584113638792626	0.0844434073130417	Napb	N-ethylmaleimide sensitive fusion protein attachment protein beta	NM_019632	Mm.274308	-148694656	GO:0005483	17957	NA	134	187	104	63	65	84
68979	1341.26983747123	0.379240301092773	0.137559136924613	2.7569255635895	0.00583476322932885	0.0844434073130417	Nol11	nucleolar protein 11	NM_001161329	Mm.294617	-107166660	GO:0005634	68979	NA	1129	1110	1243	1482	1571	1479
69137	90.7562124337895	-0.827962438982825	0.300355641801739	-2.75660691444362	0.00584045157389455	0.0844434073130417	Vstm5	V-set and transmembrane domain containing 5	NM_026955	Mm.41396	15239044	GO:0003674	69137	NA	116	152	95	81	45	55
78408	377.74463546866	-0.891672798862249	0.32345361338016	-2.75672542205998	0.00583833545923124	0.0844434073130417	Fam131a	family with sequence similarity 131, member A	NM_133778	Mm.196512	20695056	GO:0003674	78408	NA	428	816	316	189	251	268
17005	13.6156567388482	-1.10022989097246	0.399438117286697	-2.75444391348052	0.00587919657137945	0.0848611389753515	Ltk	leukocyte tyrosine kinase	NM_008523	Mm.1740	-119751325	GO:0000166	17005	NA	12	21	31	5	8	5
76246	3438.08654747876	0.314027927717972	0.114004676815736	2.75451794162385	0.00587786671440974	0.0848611389753515	Rtf1	Rtf1, Paf1/RNA polymerase II complex component, homolog (S. cerevisiae)	NM_030112	Mm.33437	119675067	GO:0000122	76246	NA	3014	2906	3254	4024	4390	3099
71833	5729.4503027886	0.259741036766787	0.0943175759985469	2.75389856044211	0.00588900176777465	0.0849364670852171	Dcaf7	DDB1 and CUL4 associated factor 7	NM_027946	Mm.307455	106036871	GO:0005634	71833	NA	5072	5060	5496	6453	6722	5553
94226	8.32158641929687	-1.1245773743715	0.408398539651019	-2.75362731544649	0.00589388411436848	0.0849407314505757	S1pr5	sphingosine-1-phosphate receptor 5	NM_053190	Mm.190619	-21242916	GO:0004871	94226	04080	15	18	8	3	3	3
52463	882.695130818868	0.56723083331428	0.20604744979866	2.75291363163461	0.00590674768919578	0.0850599225942586	Tet1	tet methylcytosine dioxygenase 1	NM_001253857	Mm.17774	-62804569	GO:0001826	52463	NA	688	665	744	948	1006	1187
17216	9367.6351139677	0.267097353725671	0.0970867376963696	2.75112090552466	0.00593917181311338	0.0853940394464649	Mcm2	minichromosome maintenance deficient 2 mitotin (S. cerevisiae)	NM_008564	Mm.16711	-88883473	GO:0000166	17216	03030	8436	8089	8945	10679	11302	8790
68270	138.562252518256	-0.887657325456548	0.322637289760005	-2.75125459340684	0.00593674834533325	0.0853940394464649	Dnaaf1	dynein, axonemal assembly factor 1	NM_026648	Mm.41977	119575234	GO:0001947	68270	NA	156	245	169	126	103	42
12159	296.475267600979	-0.835916234193842	0.303989859203514	-2.74981618263199	0.00596287042464961	0.0856682679550707	Bmp4	bone morphogenetic protein 4	NM_007554	Mm.6813	-46383519	GO:0000122	12159	04340	305	463	422	125	202	251
241431	244.368825543508	-1.1013957209681	0.400631318935503	-2.74915032577723	0.00597499766754293	0.0857759548877733	Xirp2	xin actin-binding repeat containing 2	NM_001024618	Mm.261043	67446001	GO:0003281	241431	NA	292	931	104	4	53	94
18160	798.089946546677	-0.659137863474903	0.239824823276285	-2.74841384002839	0.00598843715517488	0.0858733723646621	Npr1	natriuretic peptide receptor 1	NM_008727	Mm.4627	-90450591	GO:0000166	18160	00230	760	1102	1132	489	615	670
70054	20.6862805282755	-1.11746086307577	0.406620974343701	-2.7481633599432	0.00599301415153855	0.0858733723646621	Ccdc89	coiled-coil domain containing 89	NM_027298	Mm.307198	90426311	GO:0005515	70054	NA	26	58	17	5	15	5
72275	124.953664277963	-0.710758109620448	0.258644024368604	-2.74801674369062	0.00599569471718279	0.0858733723646621	2200002D01Rik	RIKEN cDNA 2200002D01 gene	NM_028179	Mm.441142	-29247520	GO:0003674	72275	NA	139	148	190	107	114	57
66198	7.80033178671472	-1.10480213722333	0.402275801766828	-2.746379803038	0.00602569613150773	0.0862363729979843	Them5	thioesterase superfamily member 5	NM_025416	Mm.180200	94342098	GO:0005739	66198	NA	16	20	6	0	3	2
66589	6704.64450807566	0.217207863118851	0.0791076572671836	2.74572488457392	0.00603773713487252	0.086341972201316	Ube2v1	ubiquitin-conjugating enzyme E2 variant 1	NM_001311131	Mm.278783	-167607638	GO:0000151	66589	NA	5859	6335	6413	7532	7871	6246
12804	291.41095938807	-0.855469684915584	0.311663496981492	-2.74485043388442	0.00605384814013977	0.086387565795384	Cntfr	ciliary neurotrophic factor receptor	NM_001136056	Mm.425178	-41657497	GO:0001967	12804	04060	418	493	268	171	143	241
20977	161.227599477061	-0.768223312588207	0.279881105894485	-2.74482019832316	0.00605440589649468	0.086387565795384	Syp	synaptophysin	NM_009305	Mm.223674	7638579	GO:0005215	20977	NA	192	186	250	162	105	75
244059	4859.19697391683	0.310038938686929	0.112955335136183	2.74479234038068	0.00605491983381437	0.086387565795384	Chd2	chromodomain helicase DNA binding protein 2	NM_001081345	Mm.34539	-73426651	GO:0000166	244059	NA	4069	4377	4553	5941	6015	4296
13731	1713.49125178088	-1.08109776363144	0.394113516560462	-2.74311262670329	0.00608598075348342	0.0867638780398457	Emp2	epithelial membrane protein 2	NM_007929	Mm.246009	-10281748	GO:0001765	13731	NA	1157	1862	4851	510	545	1233
109006	1335.64673076235	0.237730149647664	0.0866786889356639	2.74265973063017	0.00609438014352027	0.0868167891368091	Ciapin1	cytokine induced apoptosis inhibitor 1	NM_134141	Mm.27582	-94819817	GO:0005515	109006	NA	1199	1272	1207	1459	1654	1237
72946	2132.38368639894	0.414038326539176	0.15099536914564	2.74205976568608	0.00610552314329661	0.0869086726292927	Lrrc47	leucine rich repeat containing 47	NM_201226	Mm.260690	154011802	GO:0003723	72946	NA	1724	1673	2055	2583	2904	1912
385643	167.689803763648	-1.11200588685982	0.405758236408013	-2.74056269739312	0.00613340788438735	0.0872385411758597	Kng2	kininogen 2	NM_001102409	Mm.440414	-22987334	GO:0004869	385643	04610	99	762	34	47	35	47
216892	579.247883266986	-0.543277097621334	0.198364239225837	-2.73878547737032	0.00616665965737114	0.0876441828049548	Spns2	spinster homolog 2	NM_001276383	Mm.212812	-72451637	GO:0001782	216892	NA	635	804	648	420	452	501
15251	4807.78827976211	0.442355210338528	0.161618915213453	2.7370262308363	0.00619973493628717	0.0879709603611954	Hif1a	hypoxia inducible factor 1, alpha subunit	NM_001313919	Mm.3879	73907866	GO:0000122	15251	04150	3904	3679	4549	5288	5738	5536
22143	75075.0975897878	0.332360540246175	0.121438768050696	2.73685698217416	0.0062029253576079	0.0879709603611954	Tuba1b	tubulin, alpha 1B	NM_011654	Mm.392113	-98931430	GO:0000166	22143	04145	62619	62947	73268	83071	90808	77024
258055	58.4493312930898	0.807093827378429	0.294903649697807	2.73680515044651	0.00620390270704256	0.0879709603611954	Olfr524	olfactory receptor 524	NM_001011814	Mm.377339	-140201811	GO:0004984	258055	04740	44	34	41	82	62	83
217214	11.0536052348707	-1.09813349287006	0.401316766549676	-2.73632597589	0.006212944686512	0.0880317694334474	Nags	N-acetylglutamate synthase	NM_145829	Mm.31686	102145512	GO:0000050	217214	00330	16	39	5	4	1	2
170738	9.73382630752654	1.06403317677365	0.388927386360492	2.73581448385691	0.0062226095846792	0.0881013049684053	Kcnh7	potassium voltage-gated channel, subfamily H (eag-related), member 7	NM_133207	Mm.242532	-62702945	GO:0005216	170738	NA	0	1	3	4	33	18
21909	10.5455410748443	-1.11416163258205	0.407387386757592	-2.73489476797427	0.00624002213467187	0.0882803437066373	Tlx2	T cell leukemia, homeobox 2	NM_009392	Mm.37	-83068324	GO:0001707	21909	NA	19	12	20	7	2	3
230594	2765.81629799632	0.314495608218447	0.115013515773014	2.73442304675846	0.00624897001978569	0.088339447172833	Zcchc11	zinc finger, CCHC domain containing 11	NM_175472	Mm.25181	108459425	GO:0001816	230594	NA	2402	2303	2672	3218	3329	2670
57246	1019.70594248245	0.999886211998561	0.366030153103622	2.7317044880603	0.00630076270823717	0.0890036800868376	Tbx20	T-box 20	NM_001205085	Mm.31452	-24720811	GO:0000122	57246	NA	65	21	51	112	859	4425
20677	3166.66160875945	0.486938555880735	0.1782926233892	2.73112003527921	0.00631194776041836	0.0890937199506003	Sox4	SRY (sex determining region Y)-box 4	NM_009238	Mm.240627	-28950729	GO:0000976	20677	NA	2826	2093	2893	3966	3996	3210
72821	601.822562206863	0.452018091669784	0.165542269334325	2.73052975223446	0.00632326252643301	0.0891854521911751	Scn2b	sodium channel, voltage-gated, type II, beta	NM_001014761	Mm.229373	45117875	GO:0001518	72821	NA	499	447	565	693	718	673
12801	22.7969759833488	-1.09394028855965	0.400968517616116	-2.72824483843137	0.00636723290206502	0.08973728014714	Cnr1	cannabinoid receptor 1 (brain)	NM_007726	Mm.7992	33924631	GO:0002866	12801	04080	33	61	14	10	12	8
21766	1434.64694663287	0.361558319149028	0.132575151344109	2.72719522084931	0.00638752358541049	0.0899547903256403	Tex261	testis expressed gene 261	NM_009357	Mm.28371	-83770413	GO:0006888	21766	NA	1228	1214	1312	1855	1733	1287
103768	607.313013044494	0.454457067724555	0.166736016093589	2.72560829010972	0.00641831183571231	0.0901826380011808	Tubg2	tubulin, gamma 2	NM_134028	Mm.142348	101155883	GO:0000166	103768	NA	552	536	438	817	752	559
241452	63.6223566614842	-1.10599001610334	0.405752309754969	-2.72577626673583	0.00641504659235216	0.0901826380011808	Dhrs9	dehydrogenase/reductase (SDR family) member 9	NM_175512	Mm.211655	69380461	GO:0004022	241452	00830	127	152	27	42	25	12
331537	8.02623058650785	-1.04970051517101	0.38506625240715	-2.72602573871134	0.00641019994541833	0.0901826380011808	Pih1h3b	PIH1 domain containing 3B	NM_177921	Mm.328336	140062878	GO:0003674	331537	NA	11	28	7	0	3	0
18648	10937.5385674299	0.411437361564872	0.151016396474188	2.72445490139341	0.00644077260056592	0.0904296192493406	Pgam1	phosphoglycerate mutase 1	NM_023418	Mm.16783	41911870	GO:0003824	18648	00010	9482	8698	9805	11897	12756	12606
195208	81.1919310196025	-0.789957351071799	0.29004346570015	-2.72358265049993	0.00645780550127329	0.0906000758167273	Dcdc2a	doublecortin domain containing 2a	NM_001195617	Mm.284719	25056003	GO:0001764	195208	NA	82	149	90	49	62	56
12748	853.30428763651	-0.396921118424918	0.145772201950399	-2.7228862095393	0.00647143435196826	0.0906539279607415	Clk2	CDC-like kinase 2	NM_001163432	Mm.288098	89164794	GO:0000166	12748	NA	959	1052	916	770	901	550
19024	446.978450963409	-0.710314440092115	0.260858311874631	-2.72298948416677	0.00646941170887658	0.0906539279607415	Ppfibp2	PTPRF interacting protein, binding protein 2 (liprin beta 2)	NM_001163557	Mm.2817	107595050	GO:0005615	19024	NA	520	703	487	275	288	391
66687	1608.62823277799	0.222751693300477	0.0818497416779181	2.72147093850355	0.00649920993771654	0.090974201690531	Tbc1d15	TBC1 domain family, member 15	NM_025706	Mm.22252	-115197870	GO:0005096	66687	NA	1461	1506	1487	1774	1958	1480
76199	3010.56330963138	0.405556331031367	0.149062832382476	2.72070726518038	0.00651424200838266	0.0911157460371891	Med13l	mediator complex subunit 13-like	NM_172424	Mm.206238	118560718	GO:0001104	76199	NA	2619	2281	2819	3866	3680	2819
18146	560.357775224604	-0.694007397575139	0.255213812281861	-2.7193175454339	0.00654167737145401	0.091361480574628	Npdc1	neural proliferation, differentiation and control 1	NM_008721	Mm.1131	25403049	GO:0016020	18146	NA	714	864	552	326	413	476
70640	2464.04614204058	0.328892981093927	0.120943186230976	2.71940066524963	0.0065400335317189	0.091361480574628	Dcp2	DCP2 decapping enzyme homolog (S. cerevisiae)	NM_027490	Mm.87629	44380499	GO:0000184	70640	03018	2044	2098	2394	2712	2994	2522
78896	87.5651773709849	-1.03294267776417	0.380063774106954	-2.71781408315303	0.00657147518799774	0.0917084770207462	1500015O10Rik	RIKEN cDNA 1500015O10 gene	NM_024283	Mm.50109	43730601	GO:0003674	78896	NA	151	195	45	46	43	46
14061	241.298754309691	-1.11299819093165	0.409649670442563	-2.71695126650347	0.00658863082411366	0.0918786552950007	F2	coagulation factor II	NM_010168	Mm.89048	-91625319	GO:0001934	14061	04080	150	997	82	83	68	89
20614	50.5810328312361	-1.10664259625197	0.407903560650053	-2.71300057907898	0.00666769900538088	0.0929113001359281	Snap25	synaptosomal-associated protein 25	NM_001291056	Mm.45953	136713449	GO:0000149	20614	04130	93	79	73	44	12	4
207806	2299.48212812483	0.289504298700239	0.106721141933733	2.71271740026922	0.00667339911413553	0.0929208106726886	Gm608	predicted gene 608	NM_001029889	Mm.310566	44173396	GO:0000139	207806	NA	1956	2064	2181	2766	2662	2172
13110	187.315614780405	-0.557140759290184	0.205441538489973	-2.71191874528031	0.0066894988553984	0.093075003233	Cyp2j6	cytochrome P450, family 2, subfamily j, polypeptide 6	NM_010008	Mm.98200	-96516137	GO:0001523	13110	00590	219	266	193	134	160	150
67880	922.788262723758	-0.404967271636471	0.149352011207713	-2.71149526786927	0.00669804971164731	0.0931240109684659	Dcxr	dicarbonyl L-xylulose reductase	NM_026428	Mm.231091	-120725372	GO:0005515	67880	00040	936	1042	1193	880	852	644
17883	8391.89450503262	-1.02693023473167	0.378826070385946	-2.71082249879328	0.00671165447075933	0.0931732602278801	Myh3	myosin, heavy polypeptide 3, skeletal muscle, embryonic	NM_001099635	Mm.340090	67078299	GO:0000146	17883	04530	15301	27383	5420	128	352	1957
242687	4326.02920284875	0.571125859134477	0.210679531350722	2.71087492682768	0.00671059337752251	0.0931732602278801	Wasf2	WAS protein family, member 2	NM_153423	Mm.23566	133130632	GO:0001525	242687	04520	3357	2886	3997	6628	5033	4080
14463	674.33754010779	1.01144662565488	0.373178120176034	2.71035886342363	0.00672104457304277	0.0932337261784113	Gata4	GATA binding protein 4	NM_001310610	Mm.247669	-63198913	GO:0000790	14463	NA	67	63	34	96	467	2924
17075	2358.34065144482	-0.39015060939049	0.143964415677088	-2.71004892115562	0.00672732848149429	0.0932433630831857	Epcam	epithelial cell adhesion molecule	NM_008532	Mm.4259	87635978	GO:0005886	17075	NA	2566	3137	2375	1989	2164	1912
67579	1202.48532435427	0.286783967687095	0.105840743130992	2.70958006532665	0.00673684431153423	0.0932433630831857	Cpeb4	cytoplasmic polyadenylation element binding protein 4	NM_001290676	Mm.339792	31870939	GO:0000166	67579	NA	1079	1116	1051	1388	1360	1208
70383	976.144644804988	0.472991940834526	0.174561170861804	2.70960568435338	0.0067363240391657	0.0932433630831857	Cox10	cytochrome c oxidase assembly protein 10	NM_178379	Mm.340211	-63962626	GO:0000266	70383	00190	826	855	750	1079	1102	1200
18746	51846.8111378053	0.304547382591045	0.112414363815878	2.70915007880896	0.00674558188926124	0.0932945713272808	Pkm	pyruvate kinase, muscle	NM_001253883	Mm.326167	59656367	GO:0000166	18746	00010	45531	46473	46944	57760	58309	54950
235442	2436.0250240561	0.305187859866763	0.112671733641155	2.70864617064247	0.0067558345599994	0.0933666419527081	Rab8b	RAB8B, member RAS oncogene family	NM_173413	Mm.260376	-66843663	GO:0000166	235442	NA	2060	2092	2373	2851	2973	2284
13120	97.8830091877424	-0.999843446169604	0.369199388876995	-2.70813949397603	0.00676615767865221	0.0934395779649219	Cyp4b1	cytochrome P450, family 4, subfamily b, polypeptide 1	NM_007823	Mm.1840	-115624727	GO:0004497	13120	NA	84	91	250	45	64	52
12539	8233.24335593721	0.317484266330122	0.117321301461972	2.70610931155609	0.00680766332183068	0.0939323623869136	Cdc37	cell division cycle 37	NM_016742	Mm.32331	-21138540	GO:0005737	12539	NA	6872	7011	8058	9299	9794	8301
224829	958.362548719698	0.367505721083297	0.135816519699295	2.70589853058357	0.00681198567339624	0.0939323623869136	Trerf1	transcriptional regulating factor 1	NM_001097623	Mm.260989	47230229	GO:0003676	224829	NA	749	840	914	1202	1126	922
103710	126.700007772762	-0.880118929124498	0.325380938591473	-2.70488779377921	0.00683274649613539	0.0941485359835799	Slc35e4	solute carrier family 35, member E4	NM_153142	Mm.171514	-3907021	GO:0005575	103710	NA	165	257	99	76	77	86
11687	249.744431697921	-0.891359303384177	0.329724377365639	-2.7033466876358	0.0068645106989726	0.0945158911778985	Alox15	arachidonate 15-lipoxygenase	NM_009660	Mm.4584	-70344146	GO:0001503	11687	00590	389	478	164	180	182	115
320091	19.7335933449502	1.10453901330872	0.408861360187184	2.70150011926546	0.00690274555946154	0.0949012212440001	Ano4	anoctamin 4	NM_001277188	Mm.236464	-88948993	GO:0005622	320091	NA	7	7	4	9	25	60
626410	6.22938488893338	-1.03371214242731	0.38261524749486	-2.70170138068322	0.0068985689908598	0.0949012212440001	Gm20755	predicted gene, 20755	NR_040559	Mm.389417	37898812	NA	626410	NA	9	24	3	1	1	0
50530	1042.34492669418	-0.774028534475941	0.286570996663817	-2.70100095085327	0.00691311408704784	0.094973263930296	Mfap5	microfibrillar associated protein 5	NM_015776	Mm.41931	122513675	GO:0001527	50530	NA	1518	1811	762	734	898	567
71870	269.749498900309	-0.857153502283505	0.317424289099572	-2.70033999198665	0.00692686478899103	0.0950916301166234	Cfap45	cilia and flagella associated protein 45	NM_027972	Mm.78373	172521129	GO:0003674	71870	NA	337	529	232	139	165	211
18510	262.413242188786	-1.08293066057267	0.401187922116318	-2.69931022564208	0.00694833718753458	0.095262405848178	Pax8	paired box 8	NM_011040	Mm.2533	-24420550	GO:0000978	18510	05200	436	915	59	147	16	21
319371	315.149259075793	0.42291323430065	0.156678047407628	2.69925009468851	0.00694959286683344	0.095262405848178	D030028A08Rik	RIKEN cDNA D030028A08 gene	NR_003293	Mm.436865	96944145	GO:0003674	319371	NA	279	252	271	402	361	322
114142	159.609299087813	-1.00952880362098	0.37441666834319	-2.69627099693021	0.00701205938823193	0.0960475797416177	Foxp2	forkhead box P2	NM_001286607	Mm.332919	14901348	GO:0000122	114142	NA	153	209	338	45	73	129
17001	31.9138615122004	-0.851340911579504	0.315924762334988	-2.69475841427331	0.00704396823559716	0.0964133390650583	Ltc4s	leukotriene C4 synthase	NM_001313968	Mm.245151	-50236460	GO:0004364	17001	00590	42	51	36	23	18	21
20963	2106.45481829257	0.391607400128609	0.145341873117369	2.69438800896952	0.00705180200742178	0.0964492772344489	Syk	spleen tyrosine kinase	NM_001198977	Mm.375031	52596881	GO:0000166	20963	04380	1728	1736	1975	2510	2335	2298
100861755	15.9459387318535	-1.09511841772134	0.406655845717006	-2.69298579930766	0.00708152851599722	0.0967843738655	Gm21190	predicted gene, 21190	NM_001310449	Mm.382859	-15524455	NA	100861755	NA	29	39	9	7	6	6
18166	59.7792065525432	0.995363855434161	0.369719469324183	2.69221379456593	0.00709794281198156	0.0969371703061111	Npy1r	neuropeptide Y receptor Y1	NM_010934	Mm.5112	66697421	GO:0001601	18166	04080	33	37	29	39	145	79
14871	133.804110279164	-0.811856337921993	0.30167137722346	-2.69119445601437	0.00711966822290507	0.0969478939852786	Gstt1	glutathione S-transferase, theta 1	NM_008185	Mm.2746	-75783812	GO:0004364	14871	00480	113	227	194	70	98	100
545758	9.16334788268845	-1.10245570713699	0.409633469320516	-2.69132233986081	0.00711693933225404	0.0969478939852786	Gm5868	predicted gene 5868	NM_001024147	Mm.332426	-72581638	GO:0005887	545758	NA	11	15	20	6	1	2
56307	8067.15437415457	0.227788101751832	0.0846357352792111	2.69139390117383	0.00711541270790634	0.0969478939852786	Metap2	methionine aminopeptidase 2	NM_019648	Mm.289329	-93858489	GO:0004177	56307	NA	7282	7531	7477	8449	9779	7873
59090	6030.2340761401	0.279208009786097	0.103730511631453	2.6916671420469	0.00710958633818276	0.0969478939852786	Midn	midnolin	NM_001305798	Mm.143813	80148271	GO:0005634	59090	NA	5574	5520	5232	6425	7912	5609
17955	5073.88309242189	0.231958884305906	0.0861996632449845	2.6909488456662	0.00712491189312965	0.09694801127764	Nap1l4	nucleosome assembly protein 1-like 4	NM_001285489	Mm.294625	-143513578	GO:0005575	17955	NA	4428	4740	4831	5675	5842	4908
78286	5381.62074710362	0.492608105676769	0.183152825358504	2.68960145557425	0.00715373979292791	0.0972688011932687	Nav2	neuron navigator 2	NM_001111016	Mm.333881	49246188	GO:0003025	78286	NA	4251	4002	5006	6080	6104	6589
58522	201.644980824107	-1.08312189368392	0.402778195051627	-2.68912743289165	0.00716390655036247	0.0973355725650495	Trim54	tripartite motif-containing 54	NM_021447	Mm.143796	31116611	GO:0005622	58522	NA	333	642	98	3	55	83
17884	5843.14242437379	-1.01120407522068	0.376116522469739	-2.68853936163369	0.00717653742703111	0.0974357013278512	Myh4	myosin, heavy polypeptide 4, skeletal muscle	NM_010855	Mm.297382	67237811	GO:0000166	17884	04530	9278	22349	2153	99	288	1193
12332	1033.52914253415	-0.475655511474409	0.1769656343407	-2.68784113506841	0.00719156022647956	0.0975681346770512	Capg	capping protein (actin filament), gelsolin-like	NM_001042534	Mm.18626	72549272	GO:0003779	12332	NA	1150	1348	1142	1037	778	743
216154	1633.09610713844	0.277005615133548	0.103138372783852	2.685766777745	0.00723635801045199	0.0981040365999711	Med16	mediator complex subunit 16	NM_001163276	Mm.260089	-79894706	GO:0003712	216154	NA	1381	1576	1472	1854	1866	1637
73106	920.806536409032	0.42083874253325	0.15672555768672	2.68519537428904	0.00724874194417548	0.0982000380864562	Prss57	protease, serine 57	NM_001042710	Mm.491308	-79781473	GO:0004252	73106	NA	703	731	913	1106	1107	956
66811	17.0390766817614	-1.09363018317995	0.407354886596085	-2.68471109385352	0.00725925256154798	0.0982705396106045	Duoxa2	dual oxidase maturation factor 2	NM_025777	Mm.171333	122298899	GO:0003674	66811	NA	24	58	7	5	8	2
66733	8.75027156745905	-1.08752964433106	0.405249137882723	-2.68360754575074	0.00728325460933109	0.0985234420089135	Kcng4	potassium voltage-gated channel, subfamily G, member 4	NM_025734	Mm.358699	-119623853	GO:0005216	66733	NA	21	18	7	3	4	0
59029	2948.56070756766	0.251925829453681	0.0938924306661035	2.68313247049243	0.00729360935191535	0.098591497509577	Psmd14	proteasome (prosome, macropain) 26S subunit, non-ATPase, 14	NM_021526	Mm.218198	61711693	GO:0000502	59029	03050	2710	2602	2754	3316	3642	2697
21954	3674.68068532704	0.985489412241551	0.367564975004294	2.68112981175651	0.00733740466909606	0.0987740306077036	Tnni3	troponin I, cardiac 3	NM_009406	Mm.27674	-4518307	GO:0001570	21954	04260	205	180	293	361	2705	16131
230787	196.322676426181	0.558891031109862	0.208373442039887	2.68216057496847	0.00731483395478082	0.0987740306077036	Themis2	thymocyte selection associated family member 2	NM_001033308	Mm.290912	-132782356	GO:0002376	230787	NA	151	162	155	229	217	253
56839	43.226393839407	-1.03860169172635	0.387372321586298	-2.68114584819393	0.00733705303984156	0.0987740306077036	Lgi1	leucine-rich repeat LGI family, member 1	NM_020278	Mm.298251	38264781	GO:0005515	56839	NA	77	88	30	34	15	16
60597	27.4542909099997	-1.08931149351377	0.406190298224065	-2.68177624693753	0.0073232423264932	0.0987740306077036	Mapk8ip2	mitogen-activated protein kinase 8 interacting protein 2	NM_021921	Mm.173337	89453910	GO:0000165	60597	04010	61	15	54	18	10	6
76419	22.1382215659629	-1.06593741996384	0.397572018772961	-2.68111780918002	0.00733766785820446	0.0987740306077036	Smkr-ps	smal lysine rich protein 1, pseudogene	NR_040263	Mm.84522	29985328	GO:0003674	76419	NA	35	53	15	8	15	8
79233	984.066698950488	0.380501159034273	0.141922343532849	2.68105183132213	0.00733911475329123	0.0987740306077036	Zfp319	zinc finger protein 319	NM_024467	Mm.350514	-95326135	GO:0003676	79233	NA	879	782	890	1225	1117	998
72590	1862.96641388419	0.299385561899465	0.111685580169492	2.68061070592213	0.00734879521638944	0.098832489914536	Ppme1	protein phosphatase methylesterase 1	NM_028292	Mm.177502	-100326736	GO:0003824	72590	NA	1732	1610	1657	2196	2128	1838
319196	11.491386225178	-1.07744607487949	0.402302340154648	-2.67819986944473	0.00740190349638843	0.0994744926339749	Ankef1	ankyrin repeat and EF-hand domain containing 1	NM_175667	Mm.477841	136532320	GO:0003674	319196	NA	21	18	15	2	8	5
26413	7704.22536092263	0.261876241182633	0.0979908519036	2.67245601089639	0.00752982461362538	0.100965487494438	Mapk1	mitogen-activated protein kinase 1	NM_001038663	Mm.196581	16983381	GO:0000165	26413	04010	6812	6909	7279	9174	9176	6955
56200	5186.20053759337	0.368746155205154	0.137970144480154	2.67265180155113	0.00752543174496647	0.100965487494438	Ddx21	DEAD (Asp-Glu-Ala-Asp) box polypeptide 21	NM_019553	Mm.413275	-62580246	GO:0000166	56200	NA	4433	4205	4880	5637	6162	5678
57349	23.3104585976635	-1.07126630949381	0.400875976711576	-2.67231356261731	0.00753302210772218	0.100965487494438	Ppbp	pro-platelet basic protein	NM_023785	Mm.293614	90768517	GO:0002523	57349	04060	18	65	27	14	8	9
71919	1223.25477416158	0.310381706944472	0.116150352266988	2.67224077143576	0.0075346564996659	0.100965487494438	Rpap3	RNA polymerase II associated protein 3	NM_028003	Mm.12255	-97675104	GO:0003674	71919	NA	1062	1028	1178	1373	1489	1206
333182	389.256352661807	-0.434890988222626	0.162798100428317	-2.67135173615933	0.00755464382130218	0.101160122145116	Cox6b2	cytochrome c oxidase subunit VIb polypeptide 2	NM_001289848	Mm.29625	-4751791	GO:0003674	333182	00190	397	454	501	330	402	261
70769	5328.38160827567	0.29346155331688	0.109910701009314	2.66999983279163	0.00758512847263386	0.101441647207124	Nolc1	nucleolar and coiled-body phosphoprotein 1	NM_001039351	Mm.402190	46075846	GO:0005515	70769	NA	4785	4700	4853	5558	6486	5526
78593	24.014322985277	-0.985130723203031	0.368971985832739	-2.66993365629012	0.00758662354240869	0.101441647207124	Nrip3	nuclear receptor interacting protein 3	NM_020610	Mm.275374	-109758055	GO:0004190	78593	NA	39	41	24	12	10	17
12759	1087.48610616522	0.652717213317562	0.244537776629925	2.66918764991211	0.00760349571881855	0.101447505199424	Clu	clusterin	NM_013492	Mm.200608	65968482	GO:0000902	12759	NA	826	799	835	1026	1320	1627
13897	29.929134137486	-1.06946238440672	0.400644678121701	-2.66935377607052	0.0075997355905346	0.101447505199424	Ces1e	carboxylesterase 1E	NM_133660	Mm.63490	-93201217	GO:0004620	13897	00983	30	85	26	20	9	11
20191	1707.04746214012	1.01501513658756	0.380238123554434	2.66941969705533	0.00759824398556845	0.101447505199424	Ryr2	ryanodine receptor 2, cardiac	NM_023868	Mm.239871	-11553102	GO:0001666	20191	04020	196	138	286	295	1307	7080
71966	400.646481635713	0.631963930506501	0.2368015944697	2.66874862866417	0.00761344063063313	0.10150706050302	Nkiras2	NFKB inhibitor interacting Ras-like protein 2	NM_028024	Mm.274734	100622954	GO:0000166	71966	NA	288	288	341	469	420	565
19045	11453.0818950014	0.290005528630533	0.108686902805952	2.66826564326987	0.00762439490740894	0.101579977906695	Ppp1ca	protein phosphatase 1, catalytic subunit, alpha isoform	NM_031868	Mm.1970	4192173	GO:0000164	19045	04114	9978	9837	11043	13647	13562	10697
20360	489.775760514322	-0.844072737813208	0.316467911955421	-2.66716689410239	0.00764936756677926	0.101766262908897	Sema6c	sema domain, transmembrane domain (TM), and cytoplasmic domain, (semaphorin) 6C	NM_001272024	Mm.23662	95164338	GO:0005886	20360	04360	556	1065	370	326	338	297
242506	16.2852222249044	-0.989413820213821	0.370939472490256	-2.66731877729677	0.00764591116448627	0.101766262908897	Frmd3	FERM domain containing 3	NM_001163732	Mm.221597	74013602	GO:0003674	242506	NA	23	25	23	13	8	6
20336	1216.84651918836	0.563211703159173	0.211281147957853	2.66569785616426	0.00768287078139247	0.102138610194262	Exoc4	exocyst complex component 4	NM_009148	Mm.265512	33249149	GO:0000145	20336	04530	940	903	1050	1536	1225	1567
16517	71.393430236556	-1.09008148988543	0.409125242485772	-2.66442002762355	0.00771212011949339	0.102453911400931	Kcnj16	potassium inwardly-rectifying channel, subfamily J, member 16	NM_001252207	Mm.30176	110968032	GO:0005242	16517	04971	94	230	29	47	20	14
66552	3561.77493289015	0.255077131142888	0.0957460529391245	2.66410074684819	0.00771944398202428	0.102477693980722	Sppl2a	signal peptide peptidase like 2A	NM_023220	Mm.269928	-126890394	GO:0004190	66552	NA	3162	3175	3397	4095	4365	3220
19662	362.296624936134	-1.0779439368515	0.404683699703466	-2.66367026307551	0.00772932855574353	0.102535412266343	Rbp4	retinol binding protein 4, plasma	NM_001159487	Mm.2605	-38116619	GO:0001654	19662	NA	311	1289	142	170	149	141
16842	11972.9084237264	0.447531842737081	0.168063701840573	2.66287031545702	0.00774772671725212	0.1027059062826	Lef1	lymphoid enhancer binding factor 1	NM_001276402	Mm.255219	131110296	GO:0000122	16842	04310	10423	9305	10396	15101	17274	9884
30935	779.233975571628	-0.369877982216288	0.138966883604699	-2.66162680360906	0.00777640442634486	0.103012327304349	Tor3a	torsin family 3, member A	NM_023141	Mm.206737	-156653616	GO:0000166	30935	NA	757	938	955	728	740	567
14623	25.0536344119223	-1.06877444047861	0.401809380967281	-2.659904151331	0.00781628914822431	0.103466660997831	Gjb6	gap junction protein, beta 6	NM_001010937	Mm.25652	-57123300	GO:0005515	14623	NA	22	25	70	13	15	6
545798	13.5712878818508	-1.00690849316882	0.378810012159832	-2.65808310458271	0.00785865118832215	0.103878916028935	Tmem233	transmembrane protein 233	NM_001101546	Mm.483995	-116040533	GO:0003674	545798	NA	25	50	3	0	1	3
78928	4074.81495136782	0.244803455889496	0.0920906549054846	2.65828770726786	0.00785388139102267	0.103878916028935	Pigt	phosphatidylinositol glycan anchor biosynthesis, class T	NM_133779	Mm.28228	164497524	GO:0003923	78928	00563	3489	3978	3728	4548	5116	3665
108083	2946.98220943946	0.235829656358188	0.0887315765455901	2.65778728992851	0.00786555195144519	0.103895974742378	Pip4k2b	phosphatidylinositol-5-phosphate 4-kinase, type II, beta	NM_054051	Mm.39700	-97715156	GO:0000166	108083	00562	2565	2850	2708	3415	3536	2648
76800	1380.45269535467	0.302479855585727	0.113886452015285	2.65597751298048	0.00790788873561053	0.104380749461704	Usp42	ubiquitin specific peptidase 42	NM_029749	Mm.259620	-143710325	GO:0004197	76800	NA	1136	1219	1348	1575	1707	1308
338370	30.2563594551981	-1.00173788414808	0.377530223901345	-2.65339784930664	0.00796858858958615	0.105107045648537	Nalcn	sodium leak channel, non-selective	NM_177393	Mm.255348	-123276640	GO:0005216	338370	NA	56	31	45	11	13	23
71888	4.84951862594314	-1.0624101537321	0.400673056505845	-2.65156375374246	0.0080119985557791	0.105604413704251	Krt33a	keratin 33A	NM_027983	Mm.440318	-100011198	GO:0005198	71888	NA	10	9	7	2	0	1
67037	2205.8548896797	0.219370553269741	0.0827828708151629	2.64995102379996	0.00805034399409091	0.105963244952778	Pmf1	polyamine-modulated factor 1	NM_001310605	Mm.36715	-88394137	GO:0000444	67037	NA	1983	2176	1960	2429	2665	2042
85305	6356.80088388194	0.277774794468814	0.1048231491837	2.64993750552199	0.0080506661077034	0.105963244952778	Kars	lysyl-tRNA synthetase	NM_001130868	Mm.196544	-111993438	GO:0000049	85305	00970	5700	5566	5945	7113	7268	6459
20347	371.483142227332	-0.729268590390331	0.275333639144142	-2.64867232589966	0.00808086394066579	0.106285169969595	Sema3b	sema domain, immunoglobulin domain (Ig), short basic domain, secreted, (semaphorin) 3B	NM_001042779	Mm.4083	-107597673	GO:0005576	20347	04360	412	555	466	210	230	337
110058	19.3008033623298	-0.987479084333997	0.373007048118351	-2.64734698530597	0.00811260643430279	0.106626940068739	Syt17	synaptotagmin XVII	NM_138649	Mm.156558	-118381855	GO:0005509	110058	NA	29	33	22	11	7	13
68666	12.7126333687285	-1.08211354830394	0.40896563245743	-2.64597673355004	0.00814554187765554	0.106983893639931	Svop	SV2 related protein	NM_026805	Mm.63584	-114026912	GO:0006810	68666	NA	30	16	18	9	1	2
381534	4.27325593736344	-0.994984148903285	0.376269960265659	-2.64433585981935	0.00818513943941907	0.107427779786394	Ube2u	ubiquitin-conjugating enzyme E2U (putative)	NM_001033773	Mm.318133	100478866	GO:0000209	381534	04120	3	13	9	0	1	0
240025	3419.82616616749	0.441387609493155	0.166957848509713	2.64370686034252	0.00820036407221475	0.10755137553353	Dact2	dapper homolog 2, antagonist of beta-catenin (xenopus)	NM_172826	Mm.79993	-14195229	GO:0002244	240025	NA	2949	2540	3134	4296	3754	3743
192159	12628.7832609329	0.378736481852315	0.143287111836709	2.64319991517398	0.00821265287682664	0.107636318914333	Prpf8	pre-mRNA processing factor 8	NM_138659	Mm.3757	75486776	GO:0000244	192159	03040	11181	10032	11548	15794	13955	13024
217995	1806.5912191341	0.286154026981622	0.108340769578221	2.64124048680512	0.00826030627153349	0.108184308233754	Heatr1	HEAT repeat containing 1	NM_144835	Mm.171186	12395374	GO:0000462	217995	03008	1582	1612	1682	1975	2096	1866
140917	874.174108940002	0.375945189690998	0.142471261962207	2.63874401414878	0.00832137895782358	0.108907149766738	Dclre1b	DNA cross-link repair 1B, PSO2 homolog (S. cerevisiae)	NM_001025312	Mm.374850	-103800604	GO:0000075	140917	NA	712	721	840	1033	1176	785
56773	15.6502792113233	-1.07446858031023	0.407293770543411	-2.638067797788	0.00833799101859051	0.109047496944405	Chst5	carbohydrate (N-acetylglucosamine 6-O) sulfotransferase 5	NM_019950	Mm.432506	-111889134	GO:0000139	56773	00533	22	21	32	13	3	3
231646	56.7367374231326	-0.748284663162161	0.283808404009529	-2.63658388050073	0.00837454923970146	0.109448325596352	Myo1h	myosin 1H	NM_001164573	Mm.238285	114314940	GO:0000166	231646	NA	62	98	61	39	43	38
231713	902.738423788737	0.421560614966866	0.159959613542556	2.63541906379208	0.00840334638109509	0.109747229641396	Naa25	N(alpha)-acetyltransferase 25, NatB auxiliary subunit	NM_172722	Mm.33919	121397981	GO:0004596	231713	NA	748	708	842	1053	1018	1018
114332	506.360796461549	-0.884690867052361	0.335829922312072	-2.63434199359477	0.00843005299076501	0.110018429412246	Lyve1	lymphatic vessel endothelial hyaluronan receptor 1	NM_053247	Mm.396078	-110850606	GO:0004888	114332	NA	450	591	1043	198	362	378
21679	127.746911299778	-0.747670193024716	0.283862964288197	-2.63391244046064	0.00844072517807598	0.110080133501964	Tead4	TEA domain family member 4	NM_001080979	Mm.14774	-128227142	GO:0000978	21679	NA	155	191	150	100	63	102
210582	547.205430227312	-0.467521600624427	0.177595313325683	-2.63251091410877	0.00847562998093087	0.110442364032333	Coq10a	coenzyme Q10 homolog A (yeast)	NM_001081040	Mm.296876	-128363096	GO:0003674	210582	NA	574	794	558	436	518	410
71750	4487.98365929589	0.23701980602196	0.0900422157889382	2.63231867347137	0.00848042775819304	0.110442364032333	R3hdm2	R3H domain containing 2	NM_001168292	Mm.29342	127390310	GO:0003676	71750	NA	4222	4104	4024	4997	5170	4380
18557	323.566005444608	-0.461462233211298	0.17543305209851	-2.63041785850124	0.00852799755640039	0.110932505795492	Cdk18	cyclin-dependent kinase 18	NM_008795	Mm.28130	-132113546	GO:0000166	18557	NA	333	405	396	308	253	244
223732	1043.27258849182	0.334206049170851	0.127058296793119	2.63033629134048	0.00853004418450135	0.110932505795492	Ldoc1l	leucine zipper, down-regulated in cancer 1-like	NM_177630	Mm.6471	-84553397	GO:0003674	223732	NA	976	876	907	1291	1235	978
269437	84.9618817931972	-0.905521704294581	0.34438781225067	-2.62936629022016	0.00855441648348809	0.111171395689625	Plch1	phospholipase C, eta 1	NM_001177732	Mm.316391	-63696233	GO:0004435	269437	NA	93	185	78	48	44	61
270097	60.9212285016655	-1.00116089372656	0.381025957244965	-2.62753986884653	0.00860047627973439	0.111691599035344	Vat1l	vesicle amine transport protein 1 homolog-like (T. californica)	NM_173016	Mm.334825	114205639	GO:0008270	270097	NA	109	76	83	60	17	20
212448	38.8281827941246	-1.04737089980909	0.398668944597816	-2.62716951997778	0.00860984295106757	0.111734885501626	9330159F19Rik	RIKEN cDNA 9330159F19 gene	NM_001162537	Mm.132789	29211642	GO:0003674	212448	NA	60	97	23	22	11	20
110595	42.9912933362882	-1.01892980527807	0.38791849356674	-2.6266595230082	0.00862275645452327	0.111790594620052	Timp4	tissue inhibitor of metalloproteinase 4	NM_080639	Mm.255607	-115245615	GO:0002020	110595	NA	59	98	37	17	40	11
24083	1576.87348014849	0.363304789489982	0.138321556100876	2.62652329637636	0.00862620874302359	0.111790594620052	Natd1	N-acetyltransferase domain containing 1	NM_025294	Mm.22780	-60902245	GO:0003674	24083	NA	1367	1324	1430	2071	1867	1421
14711	87.9211402867318	-0.986357962989418	0.375599709513663	-2.62608819444132	0.00863724347881638	0.111855323065875	Gnmt	glycine N-methyltransferase	NM_010321	Mm.29395	-46725663	GO:0005542	14711	00260	50	191	146	41	44	56
20665	131.5361490263	-1.02653827250403	0.390959047082721	-2.62569258893971	0.00864728748460731	0.111905355106517	Sox10	SRY (sex determining region Y)-box 10	NM_011437	Mm.276739	-79154912	GO:0000978	20665	NA	233	300	63	85	84	33
226562	13687.0520957002	0.391814739709669	0.149236594355683	2.62546020566402	0.00865319231667652	0.111905355106517	Prrc2c	proline-rich coiled-coil 2C	NM_001081290	Mm.245446	-162671784	GO:0002244	226562	NA	11747	10549	13001	17493	15668	13549
17218	8623.06411631699	0.359548178634267	0.137016082969824	2.6241312030023	0.00868703141528634	0.111962970233947	Mcm5	minichromosome maintenance deficient 5, cell division cycle 46 (S. cerevisiae)	NM_001302540	Mm.5048	75109508	GO:0000166	17218	03030	7270	6894	8396	10699	10595	7969
235599	73.096382434326	-0.939607906980167	0.358044469854665	-2.62427711105709	0.00868331053012989	0.111962970233947	6430571L13Rik	RIKEN cDNA 6430571L13 gene	NM_175486	Mm.71039	107340639	GO:0003674	235599	NA	90	162	60	33	41	52
240028	1441.71727368431	0.521559443818722	0.198745290826025	2.62426063858427	0.00868373053278627	0.111962970233947	Lnpep	leucyl/cystinyl aminopeptidase	NM_172827	Mm.328807	-17527722	GO:0004177	240028	04614	1087	982	1428	1749	1688	1668
244698	15.3467739194135	-1.0720798311496	0.408527266327487	-2.62425526890092	0.00868386744883605	0.111962970233947	Hephl1	hephaestin-like 1	NM_001164797	Mm.325134	-15051840	GO:0004322	244698	NA	13	51	15	6	8	1
408190	10.520315129941	-0.99760510634284	0.380170664947539	-2.62409806522159	0.00868787667942014	0.111962970233947	Wfdc13	WAP four-disulfide core domain 13	NM_001012704	Mm.376205	164685106	GO:0003674	408190	NA	21	33	6	0	4	0
12311	16.6272022286525	-1.04737312686741	0.399366098591807	-2.6225889742783	0.00872644789617505	0.11229100589669	Calcr	calcitonin receptor	NM_001042725	Mm.4642	-3685719	GO:0001669	12311	04080	32	34	11	7	9	7
320924	112.851484386491	-0.693241217886643	0.264354644879562	-2.62239091052279	0.00873152159896503	0.11229100589669	Ccbe1	collagen and calcium binding EGF domains 1	NM_178793	Mm.442049	-66056855	GO:0001525	320924	NA	139	113	176	103	86	61
330166	169.268609227796	-0.895268503086886	0.341355476735318	-2.62268680042612	0.00872394290350843	0.11229100589669	Miat	myocardial infarction associated transcript (non-protein coding)	NR_003718	Mm.44854	-112213227	GO:0003674	330166	NA	290	191	218	171	100	50
215476	2290.59866501168	0.2501591325948	0.0954079433866452	2.62199481211977	0.00874167616700715	0.112343581496742	Prr14l	proline rich 14-like	NM_194340	Mm.248721	-32789206	GO:0003674	215476	NA	2041	2068	2163	2668	2636	2166
19227	101.526340189904	-0.770216602689411	0.293812917834249	-2.6214524819631	0.00875559671803893	0.112444449113289	Pthlh	parathyroid hormone-like peptide	NM_008970	Mm.28440	-147252108	GO:0001501	19227	NA	142	167	90	65	99	51
75579	32.0519782688457	-1.02450762233209	0.390913609196327	-2.62080316016207	0.00877228958764357	0.112580755976141	2310034G01Rik	RIKEN cDNA 2310034G01 gene	NR_040418	Mm.436708	-46348200	NA	75579	NA	47	69	29	7	19	21
14177	4.46412506221825	-1.02317262803174	0.390469720617512	-2.62036356215696	0.00878360698128702	0.11264793468591	Fgf6	fibroblast growth factor 6	NM_010204	Mm.3403	127015541	GO:0001502	14177	04010	5	14	6	0	1	1
16832	10194.7596523366	0.507748805976194	0.193897067667055	2.61865128795069	0.00882781373160645	0.112942126034406	Ldhb	lactate dehydrogenase B	NM_001302765	Mm.9745	-142490248	GO:0003824	16832	00010	8834	7858	8222	10401	12063	13212
20273	53.6910256309673	-0.8067807694617	0.30807589702276	-2.61877276754986	0.00882467088595007	0.112942126034406	Scn8a	sodium channel, voltage-gated, type VIII, alpha	NM_001077499	Mm.385012	100870644	GO:0000166	20273	NA	70	65	78	45	25	37
27993	1638.16975796624	0.397318731908807	0.151733478127588	2.61853044438034	0.00883094111441332	0.112942126034406	Imp4	IMP4, U3 small nucleolar ribonucleoprotein, homolog (yeast)	NM_178601	Mm.289667	34439828	GO:0003723	27993	03008	1264	1346	1609	1873	1930	1775
69387	103.716863210606	-0.81215068042569	0.310141224302228	-2.61864794740818	0.00882790017019787	0.112942126034406	Dnajb13	DnaJ (Hsp40) related, subfamily B, member 13	NM_153527	Mm.278554	-100503019	GO:0005737	69387	NA	135	165	115	83	98	34
210172	570.420869296447	0.571891520529016	0.218532831564729	2.61695927533718	0.00887169252311328	0.113385006097678	Zfp526	zinc finger protein 526	NM_175436	Mm.129371	25221450	GO:0003676	210172	NA	458	372	517	853	628	586
16803	265.834574901781	-0.762455213756396	0.291451038529505	-2.61606620996552	0.00889493076219612	0.113603601920766	Lbp	lipopolysaccharide binding protein	NM_008489	Mm.218846	158306492	GO:0001530	16803	04620	269	444	329	132	185	228
72432	71.9963419841874	-1.01065070573825	0.386384315509254	-2.61566182987065	0.00890547091105623	0.113636672962118	Spink5	serine peptidase inhibitor, Kazal type 5	NM_001081180	Mm.35369	43963240	GO:0004867	72432	NA	56	65	199	32	48	32
75137	2414.30027098038	0.206096190643806	0.0787981242989558	2.61549614889167	0.0089097925990062	0.113636672962118	Rprd2	regulation of nuclear pre-mRNA domain containing 2	NM_001081293	Mm.196275	-95759872	GO:0003674	75137	NA	2242	2239	2244	2669	2879	2226
71279	2050.7066472213	0.356117544434446	0.136192288149943	2.61481431343876	0.00892759758760253	0.113785395543573	Slc29a3	solute carrier family 29 (nucleoside transporters), member 3	NM_023596	Mm.284462	-60712071	GO:0005337	71279	NA	1725	1740	1912	2640	2530	1799
654318	47.2281698475657	-0.787800947133432	0.301381434933359	-2.61396640873924	0.00894978352391971	0.113989711884092	C530005A16Rik	RIKEN cDNA C530005A16 gene	NR_029450	Mm.255685	-116589732	GO:0003674	654318	NA	64	75	48	41	35	22
22416	18.5593890331077	-0.999315170615495	0.382593835323109	-2.61194791539584	0.00900279687101052	0.1145861135768	Wnt3a	wingless-type MMTV integration site family, member 3A	NM_009522	Mm.1367	-59248041	GO:0001649	22416	04310	18	4	81	1	6	1
54326	77.9200213779124	-1.06282771684866	0.407142280046791	-2.61045774152101	0.00904211427091989	0.115007496004921	Elovl2	elongation of very long chain fatty acids (FEN1/Elo2, SUR4/Elo3, yeast)-like 2	NM_001311121	Mm.2567	-41182381	GO:0000038	54326	01040	79	263	35	47	28	22
13046	8092.32652842836	0.306587361036231	0.117512047973021	2.60898662158129	0.00908107925864788	0.11513833225751	Celf1	CUGBP, Elav-like family member 1	NM_001244891	Mm.29495	90940396	GO:0000166	13046	NA	6975	7128	7559	8543	9618	8591
17258	6117.04433040639	0.352452708078867	0.135048796326164	2.60981747092094	0.00905905448767404	0.11513833225751	Mef2a	myocyte enhancer factor 2A	NM_001033713	Mm.132788	-67231162	GO:0000002	17258	NA	5288	4846	5913	7255	7140	6190
21969	6190.59739623145	0.2611979440957	0.100118193833895	2.60889588688596	0.00908348741445121	0.11513833225751	Top1	topoisomerase (DNA) I	NM_009408	Mm.217233	160645896	GO:0000228	21969	NA	5653	5343	5871	6723	7673	5900
239435	30.7415248534891	-1.02628762617836	0.393290015790228	-2.60949321105005	0.00906764452806787	0.11513833225751	Aard	alanine and arginine rich domain containing protein	NM_175503	Mm.24204	52040106	GO:0003674	239435	NA	21	61	58	8	20	17
241944	647.019580293251	0.291727087114843	0.11180592331957	2.60922747608829	0.00907468959320262	0.11513833225751	D3Ertd254e	DNA segment, Chr 3, ERATO Doi 254, expressed	NM_001101478	Mm.260056	36151079	GO:0003700	241944	NA	553	602	588	724	752	657
240442	929.365875679169	0.445022052253508	0.170710860286681	2.60687604471189	0.00913724311315968	0.115740496041453	Adnp2	ADNP homeobox 2	NM_175028	Mm.26594	-80127134	GO:0003677	240442	NA	759	717	864	1081	1039	1080
15284	352.440386170613	-0.387676212926399	0.148730581552726	-2.60656691367111	0.00914549527743685	0.115765842134554	Hlx	H2.0-like homeobox	NM_008250	Mm.1347	-184727144	GO:0001889	15284	NA	372	395	437	285	346	279
107895	410.661197377373	0.639339952934652	0.245373446493771	2.60557921841344	0.00917190612125528	0.116020853455961	Mgat5	mannoside acetylglucosaminyltransferase 5	NM_145128	Mm.214682	127204985	GO:0005794	107895	00510	267	286	382	677	459	395
11615	5188.37358229369	0.448051941620004	0.17216233272332	2.60249692561997	0.00925476449484415	0.116670513056514	Gm4737	predicted gene 4737	NM_001304528	Mm.330692	-46152990	NA	11615	NA	4025	4237	4797	5868	5730	6240
18128	16787.3933921549	0.409192186872105	0.157196320399845	2.60306466354481	0.00923945252745589	0.116670513056514	Notch1	notch 1	NM_008714	Mm.290610	-26457901	GO:0000122	18128	04320	14394	12798	15760	18993	19351	18891
230753	13292.1081615496	0.247410946146259	0.0950498959991946	2.60295862026357	0.00924231081067194	0.116670513056514	Thrap3	thyroid hormone receptor associated protein 3	NM_146153	Mm.29813	-126164082	GO:0000166	230753	NA	11934	11753	12738	15392	15906	12133
56456	3065.05024828436	0.257367826737562	0.0988874445517118	2.60263401389623	0.0092510651334439	0.116670513056514	Actl6a	actin-like 6A	NM_019673	Mm.41077	32708545	GO:0000790	56456	NA	2852	2687	2826	3439	3835	2788
75051	136.945571578202	-0.638565393730402	0.245349545477108	-2.60267608194931	0.00924993018115149	0.116670513056514	Ccdc173	coiled-coil domain containing 173	NM_001077684	Mm.195726	-69758056	GO:0003674	75051	NA	160	171	180	116	139	63
387151	3.64255296087686	-0.985645933895534	0.379024168537958	-2.6004830712974	0.00930926120055915	0.117277692634799	Mir133a-1	microRNA 133a-1	NR_029547	NA	-10782908	GO:0010628	387151	NA	7	10	4	1	0	0
403187	1024.85765781311	0.468237212717437	0.180086847202618	2.60006335826745	0.00932065500240276	0.117341407198842	Opa3	optic atrophy 3	NM_207525	Mm.239583	19228388	GO:0003674	403187	NA	800	877	879	1173	1102	1266
170441	116.858464744848	-0.657377205614108	0.252953938568063	-2.59880201642809	0.00935497112417061	0.117533724727622	Slc2a10	solute carrier family 2 (facilitated glucose transporter), member 10	NM_130451	Mm.34147	165503896	GO:0005215	170441	NA	136	175	128	69	95	96
329934	45.603874052063	-1.04966684711408	0.403838149971502	-2.59922656437524	0.00934340829005604	0.117533724727622	Foxo6	forkhead box O6	NM_194060	Mm.277090	-120267077	GO:0000981	329934	NA	66	121	28	11	17	30
56429	1312.56674577681	-0.730878886933717	0.28123047184746	-2.59886093470749	0.00935336568472362	0.117533724727622	Dpt	dermatopontin	NM_019759	Mm.28935	164796731	GO:0003674	56429	NA	1544	2103	1433	580	1140	1060
270672	143.40938275896	-0.743712591166051	0.286239705615642	-2.59821602864802	0.00937095184577088	0.117654682869038	Map3k15	mitogen-activated protein kinase kinase kinase 15	NM_001163085	Mm.386889	159988432	GO:0000166	270672	NA	157	232	169	141	77	85
209200	2350.41071403997	0.447789090301325	0.172380559971957	2.59767743169052	0.00938566162670082	0.11775953093826	Dtx3l	deltex 3-like (Drosophila)	NM_001013371	Mm.390852	-35926514	GO:0004842	209200	04330	1958	1672	2276	3076	2864	2262
433638	106.722215217468	0.739195584875298	0.284771111923839	2.59575341010359	0.0094383775149853	0.118340767230882	I830077J02Rik	RIKEN cDNA I830077J02 gene	NM_001033780	Mm.239081	-105925890	GO:0003674	433638	NA	68	65	94	149	108	148
71843	1407.11435753584	0.283255418141724	0.109171264314332	2.59459684671378	0.00947019290977024	0.118659338630606	R3hcc1	R3H domain and coiled-coil containing 1	NM_001146012	Mm.27738	-69697303	GO:0000166	71843	NA	1194	1300	1310	1498	1681	1446
231868	1588.138748975	0.286541254810562	0.110461323993368	2.59404146584162	0.00948550460473525	0.118770831490934	E130309D02Rik	RIKEN cDNA E130309D02 gene	NM_172726	Mm.440105	-143301071	GO:0003674	231868	NA	1423	1402	1461	1889	1986	1398
11576	6291.25340572662	-1.01237400303769	0.390437519966882	-2.59292191775923	0.00951643736077829	0.11907763748936	Afp	alpha fetoprotein	NM_007423	Mm.358570	90490713	GO:0001542	11576	NA	11640	14568	2151	3777	2550	3102
216344	1957.25414267052	0.291674190577778	0.112519513822776	2.59220983692821	0.0095361587005328	0.119243837255346	Rab21	RAB21, member RAS oncogene family	NM_024454	Mm.21936	-115289861	GO:0000166	216344	NA	1783	1739	1749	2130	2610	1773
11501	717.879174467716	-0.74335799167811	0.286812122401286	-2.5917941872696	0.00954768710809039	0.119296726574026	Adam8	a disintegrin and metallopeptidase domain 8	NM_001291066	Mm.15969	-139978931	GO:0000902	11501	NA	896	1276	625	675	543	327
11898	963.794423989388	-0.54228705955943	0.209248544254664	-2.59159298570529	0.00955327207242729	0.119296726574026	Ass1	argininosuccinate synthetase 1	NM_007494	Mm.3217	31470269	GO:0000050	11898	00250	823	1304	1353	804	872	646
104383	1110.90732606306	0.301653850010494	0.116448074009986	2.59045804385417	0.00958483044854943	0.119366581484631	Rcor2	REST corepressor 2	NM_054048	Mm.283859	7269763	GO:0000785	104383	NA	996	938	1044	1326	1332	1035
207683	39.5941402133359	-0.978954445209091	0.377974409859226	-2.59000191461029	0.00959753981481807	0.119366581484631	Igsf11	immunoglobulin superfamily, member 11	NM_170599	Mm.245564	38902344	GO:0005886	207683	NA	64	83	27	23	30	13
69585	463.156595970335	-1.05805788641374	0.408488916286221	-2.59017526358628	0.00959270793315678	0.119366581484631	Hfe2	hemochromatosis type 2 (juvenile) (human homolog)	NM_027126	Mm.171314	96525184	GO:0000122	69585	NA	689	1447	220	22	130	270
71131	348.784767891974	0.353217551587953	0.136327266458795	2.59095308490405	0.00957105384534692	0.119366581484631	Zfp689	zinc finger protein 689	NM_175163	Mm.474533	-127442135	GO:0003676	71131	NA	301	302	313	433	432	317
723862	4.75484746857489	-0.924017431787868	0.356647924549333	-2.5908392231792	0.00957422096320784	0.119366581484631	Mir409	microRNA 409	NR_029913	NA	109743157	GO:0071222	723862	NA	2	19	8	0	0	0
74251	259.14697203188	-0.867102162002073	0.334717148007561	-2.59055195457893	0.00958221562879296	0.119366581484631	Ankrd9	ankyrin repeat domain 9	NM_175207	Mm.250989	-110975352	GO:0003674	74251	NA	308	565	196	131	177	180
66972	3943.81429366879	0.297274508050301	0.11489621721123	2.58733068212141	0.00967227186046829	0.12013467644803	Slc25a23	solute carrier family 25 (mitochondrial carrier; phosphate carrier), member 23	NM_025877	Mm.23720	-57043710	GO:0002082	66972	NA	3682	3347	3559	4724	4517	3811
69217	258.340099755695	-0.55437723575561	0.21425844210592	-2.58742306863946	0.00966967856315176	0.12013467644803	Plekha4	pleckstrin homology domain containing, family A (phosphoinositide binding specific) member 4	NM_148927	Mm.274158	45526329	GO:0003674	69217	NA	332	370	234	216	239	165
16521	316.607797260669	0.946161828681018	0.365749945940349	2.58690900486238	0.00968411625096426	0.120201172152552	Kcnj5	potassium inwardly-rectifying channel, subfamily J, member 5	NM_010605	Mm.69472	-32314782	GO:0005242	16521	NA	14	14	40	24	448	1219
170716	252.493669702446	-0.398452631442459	0.154043785361918	-2.5866193206452	0.00969226061105109	0.120221684029508	Cyp4f13	cytochrome P450, family 4, subfamily f, polypeptide 13	NM_130882	Mm.254838	-32924687	GO:0005575	170716	00590	308	283	274	231	223	194
72535	1057.65173278547	0.991674708402588	0.383534090396608	2.58562337281964	0.00972030789910345	0.12048887682965	Aldh1b1	aldehyde dehydrogenase 1 family, member B1	NM_028270	Mm.331583	45799021	GO:0004029	72535	00010	502	542	638	670	977	2718
16498	6490.61975870009	0.415100601240451	0.16070097164269	2.58306217440554	0.00979276734020108	0.121288066908067	Kcnab2	potassium voltage-gated channel, shaker-related subfamily, beta member 2	NM_001252654	Mm.388924	-152390739	GO:0000252	16498	NA	5955	4678	5913	8247	7860	6282
73884	585.591983584876	-1.00948091037943	0.390835074335999	-2.58288208164139	0.00979788045220954	0.121288066908067	Zdbf2	zinc finger, DBF-type containing 2	NM_001267872	Mm.86986	63273268	GO:0003674	73884	NA	801	1458	388	172	202	469
80886	3384.80413426619	0.194042361971694	0.0751362128296588	2.58254115644086	0.0098075663609409	0.121326868028233	Senp3	SUMO/sentrin specific peptidase 3	NM_001163571	Mm.284592	-69673109	GO:0004843	80886	NA	3085	3189	3200	3745	4046	3073
12577	7053.50325923528	-0.72119570373415	0.279417690245227	-2.58106672881449	0.00984955413596332	0.12176494862744	Cdkn1c	cyclin-dependent kinase inhibitor 1C (P57)	NM_001161624	Mm.168789	-143458338	GO:0000122	12577	04110	9112	12025	6089	4132	4849	5914
271842	475.30212499243	0.422785663614847	0.163960423027634	2.57858363504949	0.00992062814132323	0.122480075032777	Rpusd2	RNA pseudouridylate synthase domain containing 2	NM_173450	Mm.33617	119034789	GO:0001522	271842	NA	406	384	419	481	614	538
76843	2817.75864914607	0.294633454805831	0.114257767161848	2.57867331144741	0.00991805338767291	0.122480075032777	Dtl	denticleless homolog (Drosophila)	NM_001305233	Mm.189102	-191537355	GO:0000209	76843	NA	2448	2519	2614	3461	3450	2468
768252	25.8192605863084	-1.03672532468635	0.402596270100931	-2.57509917920115	0.0100211346865317	0.12363850317114	Foxl2os	forkhead box L2, opposite strand	NR_003248	Mm.129645	-98949154	NA	768252	NA	39	65	17	16	15	5
226438	82.336681340093	-1.05449981090985	0.409574592877952	-2.57462213048962	0.010034965149366	0.123663600622825	Igfn1	immunoglobulin-like and fibronectin type III domain containing 1	NM_177642	Mm.119675	-135953577	GO:0003674	226438	NA	112	268	27	53	26	15
77889	7961.47259674577	0.670967368894184	0.260613534737073	2.57456839135813	0.0100365242041204	0.123663600622825	Lbh	limb-bud and heart	NM_029999	Mm.154109	72918304	GO:0005634	77889	NA	5549	5248	6946	8353	8540	12300
26464	41.9114524374439	-1.03870212201658	0.403549853603082	-2.57391277122903	0.0100555621285558	0.123733524955963	Vnn3	vanin 3	NM_011979	Mm.27334	23851461	GO:0005615	26464	NA	16	90	91	21	23	13
66989	1890.00201992921	0.410563655826963	0.159500183112051	2.5740638525696	0.0100511721729746	0.123733524955963	Kctd20	potassium channel tetramerisation domain containing 20	NM_025888	Mm.435	28953215	GO:0005515	66989	NA	1579	1481	1774	2486	2084	1910
20317	1660.70340732061	-0.715095871209029	0.277972652144508	-2.57254037651616	0.0100955179366919	0.124142693671712	Serpinf1	serine (or cysteine) peptidase inhibitor, clade F, member 1	NM_011340	Mm.2044	-75410028	GO:0004867	20317	NA	1931	3166	1315	1199	1329	1066
100504425	164.078216555216	-0.788797069555175	0.306700814709665	-2.57187797268123	0.0101148536559389	0.124243078086718	Gm20219	predicted gene, 20219	NR_130128	Mm.384143	-56551413	NA	100504425	NA	232	238	180	136	157	53
13384	130.781403760502	-0.942178592013405	0.366463299088008	-2.57100395689865	0.0101404168335548	0.124243078086718	Mpp3	membrane protein, palmitoylated 3 (MAGUK p55 subfamily member 3)	NM_007863	Mm.20449	-101999652	GO:0030165	13384	NA	173	303	87	59	71	91
15361	31604.5920062644	0.324092514087752	0.126069674503912	2.57074126163224	0.0101481113686923	0.124243078086718	Hmga1	high mobility group AT-hook 1	NM_001025427	Mm.4438	27556573	GO:0001077	15361	NA	28728	26334	28854	38777	39997	27594
19153	498.056935388456	-0.882577546032357	0.343327907950485	-2.5706548334534	0.0101506440490958	0.124243078086718	Prx	periaxin	NM_019412	Mm.10119	27499323	GO:0005515	19153	NA	361	525	1171	319	376	244
19775	1928.35404538594	0.323763202902131	0.125909576744187	2.57139457755406	0.0101289848757984	0.124243078086718	Xpr1	xenotropic and polytropic retrovirus receptor 1	NM_011273	Mm.266215	-155275656	GO:0001618	19775	NA	1607	1649	1868	2227	2211	1981
233545	1926.67685464903	0.208571746062073	0.0811147302437463	2.57131775492964	0.0101312322703485	0.124243078086718	2210018M11Rik	RIKEN cDNA 2210018M11 gene	NM_172280	Mm.387819	-98590605	GO:0005515	233545	NA	1746	1834	1783	2128	2224	1841
241073	2.65189781198529	-0.92884918669588	0.361169642979228	-2.57178089230855	0.0101176902230417	0.124243078086718	Dytn	dystrotelin	NM_001081658	Mm.297680	-63622850	GO:0003674	241073	NA	4	7	5	0	0	0
234686	1247.13288465558	-0.644884575682408	0.250886775921192	-2.57042075380241	0.0101575063159488	0.124244953411529	Fhod1	formin homology 2 domain containing 1	NM_177699	Mm.87724	-105329159	GO:0003779	234686	NA	1178	1292	2185	960	1094	784
19123	75.2726468947022	-1.04760672311699	0.407677205112225	-2.56969658833048	0.0101787620756229	0.124340695830119	Proc	protein C	NM_001042767	Mm.2786	-32123125	GO:0004252	19123	04610	49	319	21	25	21	24
224833	397.958715644153	-0.709128262051682	0.275937349572427	-2.56988864737049	0.0101731208890345	0.124340695830119	AI661453	expressed sequence AI661453	NM_145489	Mm.218444	47436638	GO:0003674	224833	NA	434	627	467	291	210	341
108960	296.544537602283	-0.461473975336275	0.179621600559021	-2.56914521360499	0.010194972613155	0.124456623482542	Irak2	interleukin-1 receptor-associated kinase 2	NM_001113553	Mm.152142	113638466	GO:0000166	108960	04210	330	413	298	273	251	216
94242	2568.43611978193	-0.380703282114314	0.148229073162101	-2.56834421205605	0.0102185631813169	0.124662431854287	Tinagl1	tubulointerstitial nephritis antigen-like 1	NM_001168333	Mm.15801	-130165599	GO:0005044	94242	NA	2627	2956	3178	2594	2234	1836
11306	1823.19694863592	0.272261465600931	0.106016038124657	2.5681158286711	0.0102252982746689	0.12466247448887	Abcb7	ATP-binding cassette, sub-family B (MDR/TAP), member 7	NM_009592	Mm.426128	-104280564	GO:0000166	11306	02010	1623	1605	1720	2000	2352	1667
14590	453.893839924633	-0.350001243042721	0.136425837597245	-2.56550554650792	0.0103025574191506	0.125521750556086	Ggh	gamma-glutamyl hydrolase	NM_010281	Mm.20461	20042051	GO:0003824	14590	00790	502	524	507	391	491	319
382543	5.59327880014003	-1.0045864530586	0.391683579682003	-2.56479082905186	0.0103238020341557	0.125532823289907	Ankfn1	ankyrin-repeat and fibronectin type III domain containing 1	NM_001080933	Mm.173249	-89421085	GO:0003674	382543	NA	6	19	6	0	2	1
435811	9.4154993172347	-1.03301138976654	0.402760168827762	-2.56483006443545	0.0103226347715946	0.125532823289907	Ldlrad2	low density lipoprotein receptor A domain containing 2	NM_001033979	Mm.359646	-137570875	GO:0003674	435811	NA	15	15	14	4	7	2
76130	2213.52289932	0.219565187995323	0.0856072601969389	2.56479634426116	0.010323637948192	0.125532823289907	Las1l	LAS1-like (S. cerevisiae)	NM_152822	Mm.274318	-95935312	GO:0005634	76130	NA	2055	2009	2068	2440	2614	2095
320405	151.032905828362	-0.708520756812276	0.276419787312899	-2.56320563625299	0.0103710602765543	0.125880637377762	Cadps2	Ca2+-dependent activator protein for secretion 2	NM_001252105	Mm.259632	-23262773	GO:0005515	320405	NA	164	198	216	99	88	133
68338	4.28175811349745	-0.992403582534287	0.387215978863348	-2.56292001545865	0.0103795957274066	0.125880637377762	Golt1a	golgi transport 1 homolog A (S. cerevisiae)	NM_026680	Mm.247935	133309822	GO:0006629	68338	NA	6	10	8	0	2	0
75860	35.3365195991698	-1.0073257169911	0.39303634395961	-2.56293274775277	0.0103792151042796	0.125880637377762	Tex26	testis expressed 26	NM_001310763	Mm.159605	149439659	GO:0003674	75860	NA	54	72	34	26	24	5
79555	5772.32329946053	0.262478578523447	0.102386908222271	2.56359512247047	0.0103594309924389	0.125880637377762	BC005537	cDNA sequence BC005537	NM_024473	Mm.266668	24801656	GO:0003674	79555	NA	5213	5142	5371	6740	7210	5066
12512	2654.8812420228	-0.531310176764243	0.207397546914164	-2.56179585857945	0.0104132506197513	0.126206144127732	Cd63	CD63 antigen	NM_001042580	Mm.371552	128909865	GO:0002092	12512	04142	3242	3563	2731	1862	2073	2366
242669	186.913032107867	-0.507237176982196	0.198119988695791	-2.5602524021998	0.0104596166221515	0.126685180003678	Azin2	antizyme inhibitor 2	NM_001301841	Mm.215814	-128932016	GO:0003824	242669	00330	195	232	238	142	152	158
229700	966.696138921713	0.306771092332093	0.119845548493667	2.55972037499835	0.0104756414326367	0.126796342281699	Rbm15	RNA binding motif protein 15	NM_001045807	Mm.27966	-107326109	GO:0000122	229700	NA	839	827	920	1047	1170	988
71839	120.244641896034	-0.94981563296357	0.371119970086045	-2.55932234728126	0.0104876444195554	0.126858711303557	Osgin1	oxidative stress induced growth inhibitor 1	NM_027950	Mm.272357	119437161	GO:0005575	71839	NA	121	312	90	91	62	52
19290	245.859999242976	0.383390570117742	0.1499194719944	2.55731003463021	0.0105485155265649	0.127511722608652	Pura	purine rich element binding protein A	NM_008989	Mm.231802	36281161	GO:0000900	19290	NA	207	202	228	295	314	232
11720	68.0000564781048	-1.03862900233105	0.406400130897978	-2.55568077706103	0.0105980294836216	0.127718774732716	Mat1a	methionine adenosyltransferase I, alpha	NM_133653	Mm.14064	41105032	GO:0000166	11720	00270	19	280	55	12	17	30
232972	4.87207180994485	-0.98987885805723	0.38720202440276	-2.55649194909058	0.0105733517786515	0.127718774732716	BC049730	cDNA sequence BC049730	NM_199150	Mm.293074	24709258	GO:0003674	232972	NA	10	11	6	0	0	2
234290	4.66783939633994	-0.987315961148327	0.386332510599135	-2.5556118992346	0.0106001272619571	0.127718774732716	BC030500	cDNA sequence BC030500	NM_173411	Mm.39244	58911754	GO:0003674	234290	NA	12	11	3	0	1	1
29812	6676.04981014329	0.33159248005257	0.129736951741104	2.55588308190157	0.0105918701185915	0.127718774732716	Ndrg3	N-myc downstream regulated gene 3	NM_013865	Mm.279256	-156927341	GO:0003674	29812	NA	6108	5356	6198	8034	7687	6608
76014	3945.43056825794	0.283133208765286	0.110787184559832	2.55564946334001	0.0105989831445581	0.127718774732716	Zc3h18	zinc finger CCCH-type containing 18	NM_001029993	Mm.241489	122376615	GO:0005634	76014	NA	3654	3326	3672	4623	4611	3775
14802	30.40004201794	-0.989235023990253	0.387282826732884	-2.5542961260003	0.0106402720984007	0.12803754581281	Gria4	glutamate receptor, ionotropic, AMPA4 (alpha 4)	NM_001113180	Mm.209263	-4417892	GO:0004872	14802	04080	72	29	33	23	15	10
68434	67.6460788313318	1.03281599696678	0.404345382090993	2.55429156041247	0.0106404116316169	0.12803754581281	1010001N08Rik	RIKEN cDNA 1010001N08 gene	NR_105022	Mm.57626	-11049928	GO:0003674	68434	NA	13	12	32	19	52	246
545667	9.54246839069676	-1.03614681602195	0.405806087430365	-2.55330525617053	0.0106705931748069	0.128317347405356	Fam159a	family with sequence similarity 159, member A	NM_001099303	Mm.380025	-108367776	GO:0003674	545667	NA	14	19	12	5	2	5
110326	47.2298254468514	-0.799802531291431	0.313312801721552	-2.55272854124306	0.0106882762709989	0.128446585504626	Tas1r1	taste receptor, type 1, member 1	NM_031867	Mm.29232	-152027913	GO:0004871	110326	04742	72	75	41	32	32	31
56405	305.658084805558	-0.636244853701905	0.249274553110042	-2.55238589644983	0.0106987946995502	0.128489610273003	Dusp14	dual specificity phosphatase 14	NM_019819	Mm.240885	-84048044	GO:0004721	56405	04010	353	459	329	206	205	270
12181	2339.02883301102	0.263397399847891	0.103246457451182	2.5511519363503	0.0107367508123274	0.128791792159273	Bop1	block of proliferation 1	NM_013481	Mm.4283	-76452995	GO:0000448	12181	NA	2026	2170	2177	2584	2661	2385
12653	169.876168112592	-1.04213554953599	0.408501865907899	-2.55111576349802	0.0107378652785743	0.128791792159273	Chgb	chromogranin B	NM_007694	Mm.255241	132781277	GO:0005515	12653	NA	360	179	269	163	29	19
73919	112.101320495637	-0.65961979815626	0.258603672228938	-2.55069772393761	0.0107507523185078	0.128862901091551	Lyrm1	LYR motif containing 1	NM_001285959	Mm.46381	119896291	GO:0003674	73919	NA	130	186	107	76	101	75
12890	640.886076595934	-0.875156014924844	0.343205380471534	-2.54994841200466	0.0107738860146781	0.129006431065877	Cplx2	complexin 2	NM_009946	Mm.268902	54371348	GO:0000149	12890	NA	779	1394	489	404	286	480
22351	283.722118026769	-0.62233214575613	0.244065347086852	-2.54985868819251	0.0107766590452461	0.129006431065877	Vill	villin-like	NM_001164567	Mm.83817	119052777	GO:0003779	22351	NA	281	439	335	210	192	238
245474	3300.70109773064	0.353234792720935	0.138651588248963	2.5476433208011	0.0108453293914197	0.129744609172934	Dkc1	dyskeratosis congenita 1, dyskerin	NM_001030307	Mm.291062	75095853	GO:0000154	245474	03008	2835	2688	3134	3408	4251	3461
100503545	12.0690791930467	-1.03990435152709	0.408391610072875	-2.54634112424966	0.0108858751880718	0.130061627488968	Nuggc	nuclear GTPase, germinal center associated	NM_001195674	Mm.297364	65605266	GO:0003674	100503545	NA	27	27	7	7	4	1
15235	119.648314023147	-0.920329289262762	0.36140584970258	-2.54652571346078	0.0108801195497472	0.130061627488968	Mst1	macrophage stimulating 1 (hepatocyte growth factor-like)	NM_008243	Mm.8369	108080435	GO:0004252	15235	NA	134	292	85	89	70	54
71200	9.3057961155137	-1.01667507302248	0.399544035670501	-2.54458828628573	0.0109406650684901	0.130631964154332	Dydc2	DPY30 domain containing 2	NM_027717	Mm.443973	-41049208	GO:0006348	71200	NA	9	32	9	3	4	0
114654	14.3349521276283	-1.00643962711145	0.396236771044373	-2.53999552958891	0.0110853885773556	0.131611805979428	Ly6g6d	lymphocyte antigen 6 complex, locus G6D	NM_001003726	Mm.246697	-35071347	GO:0003674	114654	NA	14	19	32	5	9	7
13527	445.493571002078	-1.03154836542598	0.406101991226238	-2.5401214170637	0.0110813991465012	0.131611805979428	Dtna	dystrobrevin alpha	NM_001285807	Mm.94371	23415408	GO:0005515	13527	NA	579	1184	348	71	108	361
14465	682.451318351427	1.04102020182251	0.409651336212718	2.5412347276757	0.0110461733107327	0.131611805979428	Gata6	GATA binding protein 6	NM_010258	Mm.329287	11052509	GO:0000122	14465	NA	195	171	391	226	506	2309
234378	685.922994488311	-0.284870622270519	0.112144665229089	-2.54020663121678	0.0110786993954912	0.131611805979428	Klhl26	kelch-like 26	NM_001122830	Mm.187090	-70450227	GO:0003674	234378	NA	723	810	734	603	676	568
269389	208.717865677745	0.566490086149187	0.222999755201502	2.54031707630041	0.0110752011487077	0.131611805979428	Tox2	TOX high mobility group box family member 2	NM_001098799	Mm.207709	163225453	GO:0001085	269389	NA	195	149	150	306	274	184
320172	62.2606112533259	-0.653645219231369	0.257345251197208	-2.53995446269366	0.0110866902817597	0.131611805979428	E230016M11Rik	RIKEN cDNA E230016M11 gene	NR_040278	Mm.449039	67036598	GO:0003674	320172	NA	85	68	80	40	56	44
56421	3751.66405207449	0.420732000732197	0.165556762750127	2.54131570189738	0.0110436151215867	0.131611805979428	Pfkp	phosphofructokinase, platelet	NM_001291071	Mm.273874	-6579873	GO:0000166	56421	00010	3422	2761	3356	4101	4512	4243
70989	19.8489059501133	-1.03991195951256	0.409357489029867	-2.54035161779266	0.0110741072800659	0.131611805979428	4931429I11Rik	RIKEN cDNA 4931429I11 gene	NM_001081121	Mm.335087	-40894848	GO:0003674	70989	NA	38	46	15	6	15	1
71713	3232.55850153702	0.428232753358994	0.168495628435914	2.54150660960246	0.0110375859271084	0.131611805979428	Cdc40	cell division cycle 40	NM_027879	Mm.46063	-40831621	GO:0000350	71713	03040	2987	2583	2629	4311	4304	2695
16599	1890.16292503386	0.400976484158168	0.157985515150631	2.53805852882056	0.0111469340584451	0.132242198480682	Klf3	Kruppel-like factor 3 (basic)	NM_008453	Mm.392759	64803522	GO:0003676	16599	NA	1627	1406	1818	2398	2253	1835
12394	5295.94075777212	0.390956169092603	0.154115238533234	2.53677814610328	0.0111877828573907	0.132641837859167	Runx1	runt related transcription factor 1	NM_001111021	Mm.4081	-92601465	GO:0000975	12394	05200	4699	4262	4701	6841	7018	4432
243914	40.3101770032096	-0.922187449626239	0.363750473407656	-2.53521992971468	0.0112376748610288	0.133148113084704	Lgi4	leucine-rich repeat LGI family, member 4	NM_144556	Mm.389870	31059934	GO:0005515	243914	NA	56	87	29	24	26	21
20624	5818.91924087542	0.263146534833844	0.103816177705969	2.5347353432635	0.0112532308971906	0.133247175821657	Eftud2	elongation factor Tu GTP binding domain containing 2	NM_001109995	Mm.873	-102838471	GO:0000166	20624	03040	5090	5092	5664	6331	6978	5732
70024	2268.92527970135	0.346283238742115	0.136630805994826	2.53444482172805	0.0112625662906897	0.133272501685165	Mcm10	minichromosome maintenance deficient 10 (S. cerevisiae)	NM_001305259	Mm.23828	-4990723	GO:0003677	70024	NA	1804	1889	2279	2634	2800	2213
56457	3175.71636793127	0.239695848777605	0.094617555610221	2.53331263137929	0.0112990128709369	0.133533132965464	Clptm1	cleft lip and palate associated transmembrane protein 1	NM_019649	Mm.290960	-19631579	GO:0003674	56457	NA	2970	2920	2840	3681	3606	3026
72201	1412.76703984795	0.374569564741518	0.147845968618556	2.53351219679119	0.0112925810255838	0.133533132965464	Otud6b	OTU domain containing 6B	NM_152812	Mm.387724	-14809504	GO:0003674	72201	NA	1132	1264	1280	1485	1667	1609
214601	350.551606854463	0.32416941314412	0.128010612425297	2.53236358300602	0.0113296445330058	0.133724465969875	Slc10a3	solute carrier family 10 (sodium/bile acid cotransporter family), member 3	NM_001256104	Mm.19931	-74369218	GO:0005887	214601	NA	306	314	312	423	432	321
474332	216.72959569422	-0.772952089584065	0.305221974021274	-2.5324260878091	0.0113276248506489	0.133724465969875	Dnm3os	dynamin 3, opposite strand	NR_002870	Mm.479755	162217622	GO:0001501	474332	NA	244	296	313	110	122	201
57276	134.347944844415	-0.992634206959655	0.392015497933909	-2.53213001065332	0.0113371946543139	0.133728348919261	Vsig2	V-set and immunoglobulin domain containing 2	NM_020518	Mm.27478	37539254	GO:0003674	57276	NA	93	109	397	59	71	73
18430	39.9125182380756	-0.927817255091508	0.366450107215279	-2.53190608168234	0.0113444372515284	0.133728601821168	Oxtr	oxytocin receptor	NM_001081147	Mm.333310	-112473683	GO:0001967	18430	04020	51	88	32	28	19	22
69188	4515.95712279031	0.328798111814179	0.129888224272681	2.53139276986277	0.0113610549416041	0.133839298004813	Kmt2e	lysine (K)-specific methyltransferase 2E	NM_026984	Mm.205190	23434428	GO:0002446	69188	NA	4061	3682	4221	5641	5324	4186
14281	224.993570065491	-0.85390458334919	0.337384336982406	-2.53095502591076	0.0113752433056436	0.133921252878076	Fos	FBJ osteosarcoma oncogene	NM_010234	Mm.246513	85473900	GO:0000978	14281	04010	293	437	194	223	112	98
269378	5620.18389396323	0.419849665931707	0.165952235201028	2.52994282013206	0.0114081116550242	0.134190694812362	Ahcy	S-adenosylhomocysteine hydrolase	NM_016661	Mm.330692	-155059311	GO:0002439	269378	00270	4383	4729	5215	6335	6188	6638
74442	155.379987861896	-0.973409131791977	0.384776481891021	-2.52980412682205	0.0114126218656229	0.134190694812362	Sgms2	sphingomyelin synthase 2	NM_028943	Mm.273360	-131318985	GO:0005794	74442	00600	209	404	77	104	72	72
77630	23.297790084263	-1.03288355802148	0.408427790093481	-2.52892575646008	0.0114412226357829	0.134441625629482	Prdm8	PR domain containing 8	NM_029947	Mm.332511	98180868	GO:0000179	77630	NA	21	14	81	5	5	12
27261	151.891361582923	-0.548066595650719	0.216778023142045	-2.52823873798128	0.0114636370860624	0.134619591120349	Dok3	docking protein 3	NM_013739	Mm.33910	-55523234	GO:0005158	27261	NA	163	231	156	125	125	112
18096	6.20211329450818	-0.919116071335126	0.363667684792606	-2.52735150735014	0.0114926412584224	0.134838947417812	Nkx6-1	NK6 homeobox 1	NM_144955	Mm.193072	-101659196	GO:0000122	18096	04950	24	10	2	1	0	0
20248	28.5202512739466	-1.01479475600056	0.401580876074259	-2.526999706562	0.0115041598855307	0.134838947417812	Serpinb3a	serine (or cysteine) peptidase inhibitor, clade B (ovalbumin), member 3A	NM_009126	Mm.482944	-107045586	GO:0002020	20248	05146	57	51	23	10	7	21
54524	12.4221875575522	-0.967045512021338	0.382660333340656	-2.52716424401493	0.011498771341522	0.134838947417812	Syt6	synaptotagmin VI	NM_001276676	Mm.88818	103575281	GO:0005509	54524	NA	4	15	50	2	4	0
213556	347.815944482868	-0.713588599138951	0.282623640624083	-2.52487229151539	0.011574034069636	0.135572129624028	Plekhh2	pleckstrin homology domain containing, family H (with MyTH4 domain) member 2	NM_177606	Mm.215159	84511894	GO:0003779	213556	NA	319	479	540	207	225	302
74951	3.49373175969028	-0.897240661372671	0.355468634030909	-2.52410642029995	0.0115992808731493	0.135781973760969	4930502A04Rik	RIKEN cDNA 4930502A04 gene	NR_040737	Mm.60678	-68470901	NA	74951	NA	10	9	2	0	0	0
74717	9.09293360302486	-1.03180643921157	0.408829046921257	-2.52380902722477	0.011609097544717	0.135811040701588	Spata17	spermatogenesis associated 17	NM_028848	Mm.250430	-187135292	GO:0003674	74717	NA	14	21	9	2	6	3
16495	35.4501077409384	-1.03046959526095	0.408472621587116	-2.52273846716353	0.0116444968046563	0.136053272129609	Kcna7	potassium voltage-gated channel, shaker-related subfamily, member 7	NM_010596	Mm.12955	45405959	GO:0005216	16495	NA	45	108	18	13	9	20
17341	93.1272887279861	-0.836572485017702	0.331600600834304	-2.52283163212881	0.0116414124014515	0.136053272129609	Bhlha15	basic helix-loop-helix family, member a15	NM_010800	Mm.386767	144190285	GO:0000977	17341	04950	136	174	69	77	58	47
29808	3865.24766876795	0.292784073060386	0.116134846919465	2.52106995296099	0.0116998590382417	0.136613927824211	Mga	MAX gene associated	NM_001164274	Mm.87532	119897227	GO:0003677	29808	NA	3386	3261	3750	4289	4577	3891
76400	5.49906415846156	-1.02772835358538	0.407757929834322	-2.52043744189833	0.0117209070656489	0.136773458064746	Pbp2	phosphatidylethanolamine binding protein 2	NM_029595	Mm.293018	-135309128	GO:0000166	76400	NA	6	12	10	2	1	2
15159	1051.64756208428	0.308348138688555	0.122437021901079	2.51842240117275	0.0117881855624302	0.137321859699735	Hccs	holocytochrome c synthetase	NM_008222	Mm.284033	-169311530	GO:0004408	15159	00860	962	946	905	1105	1414	994
320974	159.883490116379	0.880977668090207	0.349773001678657	2.5187126046383	0.0117784751397177	0.137321859699735	Lrrn4	leucine rich repeat neuronal 4	NM_177303	Mm.357342	-132868515	GO:0003674	320974	NA	106	49	140	179	334	162
330836	2156.42434243497	0.208582473326638	0.0828246006266768	2.51836376811283	0.0117901483299627	0.137321859699735	Slc7a6	solute carrier family 7 (cationic amino acid transporter, y+ system), member 6	NM_178798	Mm.46749	106168874	GO:0003333	330836	NA	1958	1993	2050	2412	2547	1989
218756	881.003987820246	0.294929300957488	0.117131978282611	2.51792298979103	0.0118049128606546	0.137407404944351	Slc4a7	solute carrier family 4, sodium bicarbonate cotransporter, member 7	NM_001033270	Mm.258893	14703024	GO:0005215	218756	NA	731	865	776	970	1034	903
109079	3212.89864777656	0.22092049261406	0.0877590724557939	2.51735218287935	0.0118240572599154	0.137543791706265	Sephs1	selenophosphate synthetase 1	NM_175400	Mm.34329	4881563	GO:0000166	109079	00450	2927	2943	3028	3439	3999	2971
101883	294.148362542003	-0.624492553959971	0.248126467861383	-2.51683167596955	0.011841538634073	0.137660674177274	Igflr1	IGF-like family receptor 1	NM_145580	Mm.333757	30565426	GO:0005515	101883	NA	307	444	345	275	274	137
17219	11827.5852091901	0.318828035355577	0.126770808722739	2.51499567264643	0.011903384482221	0.138102230785234	Mcm6	minichromosome maintenance deficient 6 (MIS5 homolog, S. pombe) (S. cerevisiae)	NM_001313695	Mm.4933	-128331574	GO:0000166	17219	03030	9715	9920	11851	13709	14358	11429
19226	1284.98724511004	-1.02651690613963	0.408087406823469	-2.51543392169337	0.011888596079094	0.138102230785234	Pth	parathyroid hormone	NM_020623	Mm.284168	-113385575	GO:0000122	19226	NA	2787	2999	335	924	265	413
217864	1230.62342778996	0.506365330555755	0.201387933965025	2.51437770171322	0.0119242651884869	0.138102230785234	Rcor1	REST corepressor 1	NM_198023	Mm.23808	111039797	GO:0000122	217864	05016	936	879	1190	1712	1326	1312
234594	9804.68846562855	0.388229549078488	0.154372617390005	2.51488609600801	0.0119070846161755	0.138102230785234	Cnot1	CCR4-NOT transcription complex, subunit 1	NM_001205226	Mm.259220	-95719450	GO:0000122	234594	03018	8036	7727	9560	12169	10927	10222
245610	5.01932169279314	0.959013091579334	0.381396267428194	2.51447948886885	0.0119208236555518	0.138102230785234	Nxf3	nuclear RNA export factor 3	NM_001024141	Mm.336244	-136072098	GO:0003729	245610	03008	0	0	2	6	17	6
271813	83.3391779955472	-0.838862092907635	0.333590602370948	-2.51464545747255	0.0119152139677156	0.138102230785234	Agbl2	ATP/GTP binding protein-like 2	NM_178755	Mm.61146	90782743	GO:0004180	271813	NA	99	164	77	39	56	64
106347	231.679296489107	-0.64831599812851	0.257942997199796	-2.51340802102234	0.0119570953295804	0.138107824585277	Ildr1	immunoglobulin-like domain containing receptor 1	NM_001285788	Mm.17807	36693977	GO:0005886	106347	NA	303	368	199	200	162	158
14432	371.570196329388	-0.843591460489286	0.335619486328565	-2.51353540200412	0.0119527780689788	0.138107824585277	Gap43	growth associated protein 43	NM_008083	Mm.1222	-42248560	GO:0001786	14432	NA	595	310	598	265	149	283
18951	396.862357488866	-0.595174501560995	0.236800539097467	-2.51340011230304	0.0119573634214675	0.138107824585277	Sept5	septin 5	NM_213614	Mm.20365	-18621810	GO:0000166	18951	05012	511	589	360	325	276	312
56069	40.0725523738947	-0.854367021490517	0.339943437642932	-2.51326228685115	0.011962036321334	0.138107824585277	Il17b	interleukin 17B	NM_019508	Mm.59313	61687934	GO:0005102	56069	04060	50	80	35	28	29	20
73230	102.389349263789	-0.939071187176287	0.373553482591065	-2.51388684871211	0.0119408738252728	0.138107824585277	Bmper	BMP-binding endothelial regulator	NM_028472	Mm.335020	23223075	GO:0002043	73230	NA	77	149	215	32	62	76
214685	23.4057593073246	-0.988267418545147	0.393258775743467	-2.51302063552631	0.0119702332910493	0.138116355337658	Chadl	chondroadherin-like	NM_001164320	Mm.393287	-81686166	GO:0005518	214685	NA	41	45	19	6	14	15
192190	1024.97236128379	0.699459895699849	0.278368113060583	2.51271558372644	0.0119805879566169	0.138149756144825	Pkhd1l1	polycystic kidney and hepatic disease 1-like 1	NM_138674	Mm.211494	44457552	GO:0005515	192190	NA	655	645	935	1030	1163	1615
53419	442.786132878292	0.956606818062285	0.380803460019621	2.51207491132826	0.0120023607688305	0.138286219958323	Corin	corin	NM_001122756	Mm.332425	-72300024	GO:0003050	53419	NA	78	91	38	66	425	1739
65246	4132.01207362659	0.299556304700344	0.119253537257233	2.51192804498698	0.0120073568601428	0.138286219958323	Xpo7	exportin 7	NM_023045	Mm.152987	-70654245	GO:0005049	65246	NA	3610	3606	3872	4808	4570	4251
100043468	1164.84081882997	0.322501409413261	0.128452140359569	2.51067369146594	0.0120501025584547	0.138692261827235	Zfp955b	zinc finger protein 955B	NM_001142957	Mm.276296	33289543	GO:0003674	100043468	NA	1082	951	1061	1378	1476	1057
102614	53.5799220460877	0.98548091891336	0.392816761367652	2.5087547575166	0.0121157567727538	0.139361304145731	Rpp25	ribonuclease P/MRP 25 subunit	NM_133982	Mm.274421	57504101	GO:0003676	102614	03008	16	25	41	42	67	120
14751	23414.7355002318	0.31300338397245	0.124800179288506	2.50803633261509	0.0121404183346943	0.139489031939957	Gpi1	glucose phosphate isomerase 1	NM_008155	Mm.589	-34201326	GO:0001525	14751	00010	21344	21185	19975	25632	26385	25371
16431	4230.23412998019	-0.60721750210628	0.242174040454461	-2.50736000013371	0.0121636756214741	0.139489031939957	Itm2a	integral membrane protein 2A	NM_008409	Mm.193	-107397194	GO:0016020	16431	NA	4672	7259	3754	2936	3918	2942
16854	1356.11168286082	-0.600017672326272	0.239325557671206	-2.50711908149233	0.0121719697088078	0.139489031939957	Lgals3	lectin, galactose binding, soluble 3	NM_001145953	Mm.248615	47373859	GO:0001501	16854	NA	1781	1766	1444	1456	1037	690
24014	1550.57696125358	0.452324972148045	0.180401462628148	2.50732430634667	0.0121649041325789	0.139489031939957	Rnasel	ribonuclease L (2', 5'-oligoisoadenylate synthetase-dependent)	NM_011882	Mm.259254	153749425	GO:0000166	24014	05160	1286	1109	1490	1894	1745	1730
320655	721.151830039539	0.31488267482395	0.125595543529805	2.50711662193035	0.0121720544097938	0.139489031939957	Pgap3	post-GPI attachment to proteins 3	NM_001033537	Mm.86519	-98388671	GO:0005783	320655	NA	642	595	685	848	875	684
75785	1837.81899063037	0.354397359794486	0.141355432057378	2.50713647601906	0.0121713707009727	0.139489031939957	Klhl24	kelch-like 24	NM_029436	Mm.392450	20097553	GO:0003674	75785	NA	1533	1571	1716	2251	1988	1928
216225	71.0700501262124	-0.943398571740816	0.376411256062133	-2.50629745138411	0.0122002936077321	0.139726182635492	Slc5a8	solute carrier family 5 (iodide transporter), member 8	NM_145423	Mm.77381	88885991	GO:0005215	216225	NA	80	183	47	41	40	38
17222	5406.65100401516	0.363833348143199	0.145237105912517	2.5050991332914	0.0122417077018402	0.139946340347325	Anapc1	anaphase promoting complex subunit 1	NM_008569	Mm.277408	-128610082	GO:0005515	17222	04110	4523	4383	5209	6443	6010	5746
27375	679.989080950591	-0.520169594598051	0.207645464560243	-2.50508526973936	0.0122421875567075	0.139946340347325	Tjp3	tight junction protein 3	NM_001282095	Mm.27984	-81273187	GO:0005515	27375	04530	732	943	763	646	670	360
76491	623.375357487454	-0.43097486326941	0.172020350079065	-2.50537138816032	0.0122322876042023	0.139946340347325	Abhd14b	abhydrolase domain containing 14b	NM_029631	Mm.335427	106448639	GO:0003923	76491	NA	643	858	666	494	554	520
20133	10213.3565648433	0.380993131657915	0.152164450026982	2.50382485258783	0.0122858836822341	0.14035921030925	Rrm1	ribonucleotide reductase M1	NM_009103	Mm.197486	102441694	GO:0000166	20133	00230	8320	7824	10310	12000	12976	9899
106722	12.8455607123315	-0.972906335576222	0.388635799029703	-2.50338836001535	0.0123010481800918	0.14041789869544	G6b	immunoreceptor tyrosine-based inhibitory motif (ITIM) containing platelet receptor	NM_001033221	Mm.390956	-35062692	GO:0003674	106722	NA	13	22	22	7	6	7
381269	2369.36628312788	0.374521132327392	0.149614516860408	2.50324059580945	0.0123061855166423	0.14041789869544	Mreg	melanoregulin	NM_001005423	Mm.422636	-72159232	GO:0005515	381269	NA	2071	1942	2143	2583	2699	2696
104394	5968.15727634023	0.365587345657997	0.146156345981614	2.50134431866535	0.012372282526559	0.140872436834245	E2f4	E2F transcription factor 4	NM_148952	Mm.34554	105297662	GO:0000083	104394	04110	5362	4872	5332	7608	7761	5049
14261	1083.74824558404	-0.465027866450259	0.185920038845929	-2.5012250929854	0.0123764487677151	0.140872436834245	Fmo1	flavin containing monooxygenase 1	NM_010231	Mm.976	-162829560	GO:0004497	14261	00982	1197	1526	1090	959	1118	658
17978	2854.27869121009	0.365246745105941	0.145995288269318	2.50177077243868	0.0123573906244096	0.140872436834245	Ncoa2	nuclear receptor coactivator 2	NM_001077695	Mm.2537	-13139104	GO:0000122	17978	NA	2411	2418	2621	3493	3043	3062
98488	1047.93568328696	0.259031823157319	0.103550667224987	2.5014983495424	0.0123669018862166	0.140872436834245	Gtf3c3	general transcription factor IIIC, polypeptide 3	NM_001033194	Mm.25856	-54395876	GO:0000127	98488	NA	916	935	1008	1198	1243	990
241197	50.4759392270422	-0.679371287709428	0.271659188417563	-2.5008220471644	0.0123905420674612	0.140946221466409	Serpinb10	serine (or cysteine) peptidase inhibitor, clade B (ovalbumin), member 10	NM_001160307	Mm.123919	107529002	GO:0002230	241197	05146	60	79	53	38	43	31
100042332	114.523179736005	-0.716364275366842	0.286582308439561	-2.49968073489058	0.012430527468759	0.141140979885927	2810410L24Rik	RIKEN cDNA 2810410L24 gene	NR_030682	Mm.269766	-120186649	GO:0003674	100042332	NA	123	183	136	55	102	88
240263	960.765752001944	0.363414379983783	0.145360423783744	2.50009163790306	0.012416118506111	0.141140979885927	Fem1c	fem-1 homolog c (C.elegans)	NM_173423	Mm.38249	-46504605	GO:0003674	240263	NA	811	802	896	1185	1049	1002
434198	92.4862807474322	-0.787394757356083	0.314996221336417	-2.49969588211391	0.0124299960446808	0.141140979885927	B130024G19Rik	RIKEN cDNA B130024G19 gene	NR_045850	Mm.389911	70365382	GO:0003674	434198	NA	79	115	173	52	71	64
54137	602.508518030533	-0.451913828244469	0.180820645191955	-2.49923800329729	0.0124460691235245	0.141230854227053	Acrbp	proacrosin binding protein	NM_001127340	Mm.347910	125049926	GO:0001669	54137	NA	721	793	594	538	621	370
20926	6007.03756209103	0.217199591202192	0.0869192021041415	2.49886775239787	0.0124590796260327	0.141291914019902	Supt6	suppressor of Ty 6	NM_009297	Mm.20755	-78206748	GO:0003676	20926	NA	5539	5489	5630	6906	7148	5389
66773	11.4010357143581	-1.00794410901103	0.403419599126314	-2.49850059638634	0.0124719932675218	0.141351801298187	Gm17019	predicted gene 17019	NM_182957	Mm.368256	-15028949	NA	66773	NA	20	21	12	8	6	2
269016	107.035925019638	-0.876837129092687	0.351003817004525	-2.49808431308706	0.0124866491549484	0.141431349052287	Sh3rf2	SH3 domain containing ring finger 2	NM_001146299	Mm.45472	42053709	GO:0004864	269016	NA	121	237	89	56	58	80
16776	2971.14038042868	-0.811275251376145	0.324992059649487	-2.49629253173486	0.0125499057829128	0.142060944494964	Lama5	laminin, alpha 5	NM_001081171	Mm.4339	-180176372	GO:0001658	16776	04510	2866	3629	5423	1654	1381	2657
209488	125.732639748059	0.623217712950177	0.24970095768067	2.49585631844945	0.0125653486347416	0.142062082641502	Hsh2d	hematopoietic SH2 domain containing	NM_197944	Mm.157431	72189667	GO:0002903	209488	NA	114	94	80	197	157	115
230766	100.38877893925	-0.594327661620861	0.238113988277993	-2.49597961849682	0.012560981853445	0.142062082641502	Fam167b	family with sequence similarity 167, member B	NM_182783	Mm.20377	-129576814	GO:0003674	230766	NA	100	145	125	72	102	62
100763	1925.71456207177	0.345980851053426	0.138677807099104	2.49485377863075	0.0126009044006603	0.142374966217152	Ube3c	ubiquitin protein ligase E3C	NM_133907	Mm.137746	29569241	GO:0000209	100763	04120	1570	1651	1848	2176	2183	2081
66968	46.9217588031853	-1.01821182694327	0.408159371705533	-2.49464277321032	0.012608399189812	0.142374966217152	Plin5	perilipin 5	NM_001077348	Mm.254985	-56111600	GO:0005515	66968	NA	68	147	22	5	10	29
103199	1353.47139420251	0.640302895406442	0.256736505851302	2.49400798411308	0.0126309703276006	0.142456114188085	Fig4	FIG4 homolog (S. cerevisiae)	NM_133999	Mm.277242	-41188171	GO:0004438	103199	NA	1092	802	1166	1535	1440	1960
11920	1930.22191280832	0.303350330192254	0.121630503220918	2.49403169566171	0.0126301265755616	0.142456114188085	Atm	ataxia telangiectasia mutated	NM_007499	Mm.5088	-53437121	GO:0000077	11920	04110	1654	1631	1885	2209	2250	1934
68846	91.2871810650089	-0.652755149347032	0.261836522221008	-2.49298739461587	0.0126673343244691	0.142779284452126	Rnf208	ring finger protein 208	NM_176834	Mm.24777	25242928	GO:0004842	68846	NA	94	134	115	68	59	75
50912	3623.07540797313	0.282745061294309	0.113464476085485	2.49192585246934	0.0127052557726474	0.143119605628746	Exosc10	exosome component 10	NM_016699	Mm.266635	148558426	GO:0000166	50912	03018	3354	3087	3342	4232	4114	3572
11938	12017.0738445325	0.952307355990452	0.382526574679176	2.48951947139659	0.0127915911528709	0.143992302444636	Atp2a2	ATPase, Ca++ transporting, cardiac muscle, slow twitch 2	NM_001110140	Mm.227583	-122453512	GO:0000166	11938	04020	6406	7394	5991	6923	11665	30459
28185	3591.62561579711	0.347777238684787	0.139730467354217	2.48891487497262	0.0128133641127306	0.143992302444636	Tomm70a	translocase of outer mitochondrial membrane 70 homolog A (yeast)	NM_138599	Mm.196933	57121713	GO:0005515	28185	NA	3005	3132	3311	3750	4234	4021
319776	10.30911751092	-0.958369483315596	0.385032328572246	-2.48906237787711	0.0128080491588855	0.143992302444636	Tmem72	transmembrane protein 72	NM_178768	Mm.133120	-116692724	GO:0003674	319776	NA	23	31	3	0	2	3
68828	67.2456405745889	-0.959250477843592	0.385411115398288	-2.48890195305419	0.0128138298195777	0.143992302444636	Sync	syncoilin	NM_023485	Mm.132243	129287620	GO:0005198	68828	NA	99	161	37	29	37	41
225742	23.0151910622438	-1.00877513007131	0.405490165793437	-2.4877918508761	0.0128538939369094	0.144354919234461	St8sia5	ST8 alpha-N-acetyl-neuraminide alpha-2,8-sialyltransferase 5	NM_013666	Mm.365178	77185846	GO:0003828	225742	00604	38	57	13	16	8	7
228536	2241.27015128023	0.257504872338972	0.103528362207411	2.48728818700986	0.0128721079298721	0.144471858638365	Bahd1	bromo adjacent homology domain containing 1	NM_001045523	Mm.330487	118901614	GO:0000785	228536	NA	2057	1960	2098	2584	2568	2167
242248	42.3175363025395	0.720326784629405	0.28964867965728	2.48689821573402	0.012886226140088	0.144542714650691	Bank1	B cell scaffold protein with ankyrin repeats 1	NM_001033350	Mm.30832	-136053363	GO:0005515	242248	NA	24	29	38	59	62	43
64103	33.3289645138746	-1.00858011060259	0.405593532283893	-2.48667700622168	0.0128942407219795	0.144545062911827	Tnmd	tenomodulin	NM_022322	Mm.46221	133851007	GO:0001886	64103	NA	66	73	17	22	18	6
241877	9.40155814842033	-1.01778061390817	0.40934953369509	-2.48633632172714	0.0129065925959549	0.144596000172105	Slc10a5	solute carrier family 10 (sodium/bile acid cotransporter family), member 5	NM_001010834	Mm.442146	-10331733	GO:0005887	241877	NA	11	29	7	3	4	3
12571	6313.22739425501	0.461077318061948	0.185472840663993	2.48595598369708	0.012920394516361	0.144663111274782	Cdk6	cyclin-dependent kinase 6	NM_009873	Mm.31672	3343892	GO:0000166	12571	04110	5029	5039	5704	6648	7177	7947
27407	4642.67109723155	0.213296404316075	0.0858166865813947	2.48548869471637	0.0129373696371533	0.144765648525947	Abcf2	ATP-binding cassette, sub-family F (GCN20), member 2	NM_001190443	Mm.21629	-24565340	GO:0000166	27407	NA	4179	4445	4279	5125	5801	4111
100503759	7.72200545074855	-1.01443779788794	0.408405520725614	-2.48389834712712	0.0129952898328633	0.145203110741187	Gm5084	predicted gene 5084	NM_177810	Mm.38101	60205470	NA	100503759	NA	10	17	12	1	6	1
100710	7989.75052454966	0.38908260114992	0.15667711853569	2.48334029107952	0.0130156684394606	0.145203110741187	Pds5b	PDS5, regulator of cohesion maintenance, homolog B (S. cerevisiae)	NM_175310	Mm.32959	150673826	GO:0000785	100710	NA	6768	6038	7806	10118	9298	7860
270198	383.548326851914	-0.405341861008043	0.163204022363949	-2.48365116947989	0.0130043125672317	0.145203110741187	Pfkfb4	6-phosphofructo-2-kinase/fructose-2,6-biphosphatase 4	NM_001039215	Mm.132391	108991901	GO:0000166	270198	00051	398	471	452	382	361	247
75016	70.1206405798171	0.630765007847988	0.25397423637081	2.4835787159413	0.0130069583912793	0.145203110741187	4930480K23Rik	RIKEN cDNA 4930480K23 gene	NR_130157	Mm.394574	69732833	GO:0003674	75016	NA	43	52	65	99	89	73
76626	4599.48997699693	0.305812834586889	0.123139010225742	2.48347647123576	0.0130106929251468	0.145203110741187	Msi2	musashi RNA-binding protein 2	NM_001201341	Mm.400451	-88339381	GO:0000166	76626	03015	4040	4461	3825	4854	5444	4902
668158	232.629517594561	0.653764333881181	0.263400037520984	2.48202065585925	0.0130639702229136	0.1456542230934	Ccdc85c	coiled-coil domain containing 85C	NM_001159910	Mm.482792	-108206344	GO:0003674	668158	NA	155	154	213	261	256	337
71893	151.575032304565	-0.594478274624327	0.239575672243259	-2.48137997092088	0.0130874779301085	0.145828522134585	Noxo1	NADPH oxidase organizer 1	NM_027988	Mm.390971	24696233	GO:0005886	71893	NA	170	200	188	151	133	74
666202	520.299227285854	0.43595399212608	0.175760742973539	2.48038318882001	0.0131241257647819	0.146148938687911	Gm7977	tyrosine 3-monooxygenase/tryptophan 5-monooxygenase activation protein, theta polypeptide pseudogene	NR_040408	Mm.465057	-48026011	NA	666202	NA	439	407	468	569	598	619
654824	398.480290859981	-0.589424881377304	0.237697092194934	-2.47973113989093	0.0131481481610506	0.146328459011116	Ankrd37	ankyrin repeat domain 37	NM_001039562	Mm.334517	-45996907	GO:0005515	654824	NA	438	426	596	290	434	222
108147	4758.85720174506	0.36787346140345	0.148387985854637	2.47913238585113	0.0131702413349316	0.146431038199702	Atic	5-aminoimidazole-4-carboxamide ribonucleotide formyltransferase/IMP cyclohydrolase	NM_026195	Mm.38010	71557155	GO:0003824	108147	00230	4057	4060	4290	4679	6102	5281
224020	3174.93137281142	0.330366409270825	0.133263158288191	2.47905282686144	0.0131731794179331	0.146431038199702	Pi4ka	phosphatidylinositol 4-kinase, catalytic, alpha polypeptide	NM_001001983	Mm.5718	-17280350	GO:0004430	224020	00562	2721	2705	2984	3887	3464	3235
17380	304.232779296066	-0.452702539664881	0.182629967303052	-2.47879658716511	0.0131826461913241	0.146448365217236	Mme	membrane metallo endopeptidase	NM_001289462	Mm.296022	63295871	GO:0004175	17380	04614	355	355	353	314	242	207
238386	1015.52672699142	0.472684617401736	0.19075276307106	2.47799617573901	0.013212256138287	0.146689311405837	Btbd7	BTB (POZ) domain containing 7	NM_172806	Mm.63456	-102784647	GO:0003674	238386	NA	756	809	958	1238	1076	1210
13806	2683.98769714254	0.604511253190609	0.243979115859765	2.47771720567293	0.0132225900021929	0.146716084032721	Eno1	enolase 1, alpha non-neuron	NM_023119	Mm.70666	150237196	GO:0001701	13806	00010	2051	1638	2512	3213	2846	3638
16905	2496.19840984954	-0.760059295278293	0.306849569226434	-2.47697690172549	0.0132500476680202	0.146932714229979	Lmna	lamin A	NM_001002011	Mm.243014	-88481147	GO:0005198	16905	05410	3145	4519	2173	1323	1541	2181
208691	308.389943911268	0.423149230887877	0.170942339730102	2.47539159435854	0.013309015882403	0.147475110285157	Eif5a2	eukaryotic translation initiation factor 5A2	NM_177586	Mm.193670	28781310	GO:0003723	208691	NA	240	248	296	332	388	341
385668	63.2572597329144	-0.929205973685812	0.375401248449185	-2.47523410623817	0.0133148865703755	0.147475110285157	Lca5l	Leber congenital amaurosis 5-like	NM_001001492	Mm.24626	-96158405	GO:0003674	385668	NA	87	135	51	28	26	50
72962	139.009781844027	-0.715291249035865	0.289047505131952	-2.47464944805294	0.0133367009135652	0.147628430495107	Tymp	thymidine phosphorylase	NM_138302	Mm.287977	-89371930	GO:0004645	72962	00240	188	237	112	88	123	89
11688	34.8098636091821	0.823793208668456	0.333069682072773	2.47333592040498	0.0133858255550749	0.147705439514549	Alox8	arachidonate 8-lipoxygenase	NM_009661	Mm.289672	-69183884	GO:0005506	11688	00590	27	14	27	42	58	41
14313	126.14694089709	-0.852522217639534	0.344636911111603	-2.47368227300373	0.0133728568082205	0.147705439514549	Fst	follistatin	NM_001301373	Mm.4913	-114452261	GO:0000122	14313	04350	174	240	106	108	99	39
18968	2070.04046434191	0.344962176641371	0.139459764108233	2.47356059181092	0.0133774117447929	0.147705439514549	Pola1	polymerase (DNA directed), alpha 1	NM_008892	Mm.1923	-93304765	GO:0000166	18968	00230	1830	1616	1998	2502	2513	1966
20519	410.218004316618	0.669220422897526	0.270590619865215	2.47318411566105	0.0133915131996829	0.147705439514549	Slc22a3	solute carrier family 22 (organic cation transporter), member 3	NM_011395	Mm.99252	-12419973	GO:0005215	20519	NA	259	316	338	409	455	643
433294	23.7050171331405	-0.96400023324881	0.389756883901934	-2.47333728553556	0.0133857744176283	0.147705439514549	Mettl21c	methyltransferase like 21C	NM_001013799	Mm.123621	-44009407	GO:0000179	433294	NA	48	41	16	14	16	8
59015	1969.73721736412	0.356991806751713	0.144294114452831	2.47405660380148	0.0133588529403127	0.147705439514549	Nup160	nucleoporin 160	NM_021512	Mm.24532	90677214	GO:0000776	59015	03013	1667	1544	1944	2402	2381	1884
56501	4302.50102880445	0.409765097965677	0.165822598081751	2.47110528182451	0.0134696157118183	0.148478460337597	Elf4	E74-like factor 4 (ets domain transcription factor)	NM_019680	Mm.36808	-48411048	GO:0000978	56501	NA	3936	3146	3907	5643	5319	3913
235439	4593.67821206588	0.33111876498904	0.134025127380731	2.47057228342277	0.0134897053664671	0.148611453707082	Herc1	hect (homologous to the E6-AP (UBE3A) carboxyl terminus) domain and RCC1 (CHC1)-like domain (RLD) 1	NM_145617	Mm.244179	66350449	GO:0003674	235439	04120	3887	3931	4348	5882	5155	4353
382044	27.9210622813886	-0.994639895749789	0.402671691190174	-2.47010136920711	0.0135074769832497	0.148718767094412	Ces1b	carboxylesterase 1B	NM_001081372	Mm.482549	-93056726	GO:0004620	382044	NA	36	45	47	9	5	23
12310	344.739074648267	-1.00618584616197	0.407636592401403	-2.46834034264316	0.0135741190280242	0.149181538498299	Calca	calcitonin/calcitonin-related polypeptide, alpha	NM_001033954	Mm.4361	-114633290	GO:0001976	12310	NA	497	977	164	269	157	38
140780	1406.57597467855	0.404315902125576	0.163811960142786	2.46817083302804	0.0135805490340896	0.149181538498299	Bmp2k	BMP2 inducible kinase	NM_080708	Mm.281490	96997688	GO:0000166	140780	NA	1126	1131	1350	1822	1530	1455
223828	1957.52247131296	0.26751131357594	0.10837301408722	2.46843105572983	0.0135706791146089	0.149181538498299	Pphln1	periphilin 1	NM_001083114	Mm.74208	93398349	GO:0005634	223828	NA	1772	1692	1856	2130	2498	1818
69876	727.599920886057	-0.424218067205464	0.171877657407638	-2.46813968495833	0.0135817308660367	0.149181538498299	Thap3	THAP domain containing, apoptosis associated protein 3	NM_001145929	Mm.226820	-151982637	GO:0003674	69876	NA	765	928	830	694	743	435
76707	4181.16782162631	0.643179572056176	0.260645270749927	2.46764336143765	0.0136005748250918	0.149299967507928	Clasp1	CLIP associating protein 1	NM_001081276	Mm.138740	118389057	GO:0000226	76707	NA	3016	3276	3170	4125	4440	6606
12039	401.446698098922	0.384277590693066	0.15577941986962	2.46680589139879	0.0136324234945526	0.149397352918733	Bckdha	branched chain ketoacid dehydrogenase E1, alpha polypeptide	NM_007533	Mm.25848	-25629851	GO:0003826	12039	00280	342	356	341	490	433	436
18392	596.367309714053	0.348155742943959	0.141124701035762	2.46700783341773	0.0136247376939928	0.149397352918733	Orc1	origin recognition complex, subunit 1	NM_001014425	Mm.294154	108579453	GO:0000166	18392	04110	485	534	551	702	809	517
18795	149.134771408942	-0.558147864195456	0.226266340427423	-2.46677372843482	0.0136336479525169	0.149397352918733	Plcb1	phospholipase C, beta 1	NM_001145830	Mm.330607	134786163	GO:0000086	18795	00562	151	195	195	104	119	127
71375	490.096385672435	0.524026200511224	0.212583266037759	2.46503974785177	0.013699805317551	0.150033527306757	Foxn3	forkhead box N3	NM_183186	Mm.341972	-99195093	GO:0003677	71375	NA	341	366	479	662	525	552
[truncated: 19,085 more rows]
